# Supplementary material for: Dnmt3a1 regulates hippocampus-dependent memory via the downstream target Nrp1
Source: Neuropsychopharmacology. 2024 Mar 18;49(10):1528–39. doi: 10.1038/s41386-024-01843-0 (PMC11319347; doi:10.1038/s41386-024-01843-0)
Supplement: Supplementary file 2 — Supplemental File 1 [file 41386_2024_1843_MOESM2_ESM.xlsx]

## Sheet: results
ENSEMBL	SYMBOL	GENENAME	ENTREZID	ENZYME	PFAM	type_of_gene	chromosome	TF_Family	transcriptionfactor	logFC	AveExpr	t	P.Value	adj.P.Val	B
ENSMUSG00000003153	Slc2a3	solute carrier family 2 (facilitated glucose transporter), member 3	20527		PF00083	protein_coding	chr6		0	2.10122	8.6579	40.98	1.21598e-18	1.37178e-14	32.88
ENSMUSG00000028967	Errfi1	ERBB receptor feedback inhibitor 1	74155		PF09027	protein_coding	chr4		0	3.24941	6.56779	39.3931	2.38764e-18	1.37178e-14	32.1218
ENSMUSG00000032515	Csrnp1	cysteine-serine-rich nuclear protein 1	215418		PF16019	protein_coding	chr9	CSRNP_N	1	5.07055	4.32385	39.7557	2.04169e-18	1.37178e-14	30.8444
ENSMUSG00000029135	Fosl2	fos-like antigen 2	14284		PF00170	protein_coding	chr5	TF_bZIP	1	2.31961	8.93033	37.2838	6.10777e-18	2.6106e-14	31.357
ENSMUSG00000045903	Npas4	neuronal PAS domain protein 4	225872		PF08447	protein_coding	chr19	bHLH	1	7.35078	7.1388	36.8167	7.57311e-18	2.6106e-14	30.7975
ENSMUSG00000026826	Nr4a2	nuclear receptor subfamily 4, group A, member 2	18227		PF00104	protein_coding	chr2	NGFIB-like	1	3.75619	7.98479	36.0055	1.10722e-17	2.72629e-14	30.7549
ENSMUSG00000021250	Fos	FBJ osteosarcoma oncogene	14281		PF00170	protein_coding	chr12	TF_bZIP	1	6.3755	6.78385	36.2415	9.90502e-18	2.72629e-14	30.5546
ENSMUSG00000003545	Fosb	FBJ osteosarcoma oncogene B	14282		PF00170	protein_coding	chr7	TF_bZIP	1	7.27152	6.05372	35.6245	1.32727e-17	2.8596e-14	30.0639
ENSMUSG00000024042	Sik1	salt inducible kinase 1	17691		PF00069	protein_coding	chr17		0	2.10764	6.05234	34.7725	2.00456e-17	3.64406e-14	30.1048
ENSMUSG00000024190	Dusp1	dual specificity phosphatase 1	19252	3.1.3.48	PF00782	protein_coding	chr17		0	3.33275	5.46201	34.6639	2.11422e-17	3.64406e-14	29.9301
ENSMUSG00000049649	Gpr3	G-protein coupled receptor 3	14748		PF00001	protein_coding	chr4		0	3.04317	4.32605	34.3406	2.47988e-17	3.88575e-14	29.5234
ENSMUSG00000036422	Pcdh8	protocadherin 8	18530		PF08266	protein_coding	chr14		0	3.02603	9.5196	33.6514	3.50165e-17	5.02953e-14	29.6761
ENSMUSG00000052837	Junb	jun B proto-oncogene	16477		PF00170	protein_coding	chr8	TF_bZIP	1	3.93144	7.1417	33.3159	4.15226e-17	5.493e-14	29.4516
ENSMUSG00000056749	Nfil3	nuclear factor, interleukin 3, regulated	18030		PF07716	protein_coding	chr13	TF_bZIP	1	3.48785	6.46644	33.0312	4.80488e-17	5.493e-14	29.2654
ENSMUSG00000040857	Erf	Ets2 repressor factor	13875		PF00178	protein_coding	chr7	ETS	1	2.12433	6.5551	32.9463	5.01979e-17	5.493e-14	29.2648
ENSMUSG00000024014	Pim1	proviral integration site 1	18712	2.7.11.1	PF00069	protein_coding	chr17		0	5.43506	3.87266	32.9159	5.09909e-17	5.493e-14	27.6461
ENSMUSG00000024063	Lbh	limb-bud and heart	77889		PF15317	protein_coding	chr17		0	2.34278	6.96134	32.2009	7.40621e-17	7.49519e-14	28.9101
ENSMUSG00000036432	Siah2	siah E3 ubiquitin protein ligase 2	20439		PF03145	protein_coding	chr3		0	2.11938	5.70451	32.0962	7.82742e-17	7.49519e-14	28.7907
ENSMUSG00000068742	Cry2	cryptochrome 2 (photolyase-like)	12953		PF00875	protein_coding	chr2		0	1.32698	7.55297	30.8592	1.52551e-16	1.38388e-13	28.2161
ENSMUSG00000038530	Rgs4	regulator of G-protein signaling 4	19736		PF00615	protein_coding	chr1		0	1.9828	9.55626	30.6883	1.67627e-16	1.44461e-13	28.14
ENSMUSG00000032641	Gpr19	G protein-coupled receptor 19	14760		PF00001	protein_coding	chr6		0	2.09907	5.4407	30.5906	1.76939e-16	1.45225e-13	27.9871
ENSMUSG00000032902	Slc16a1	solute carrier family 16 (monocarboxylic acid transporters), member 1	20501		PF07690	protein_coding	chr3		0	1.87826	6.51242	30.3052	2.07424e-16	1.62507e-13	27.8999
ENSMUSG00000051855	Mest	mesoderm specific transcript	17294		PF00561	protein_coding	chr6		0	3.2882	6.58179	30.1525	2.2598e-16	1.69348e-13	27.8018
ENSMUSG00000023034	Nr4a1	nuclear receptor subfamily 4, group A, member 1	15370		PF00104	protein_coding	chr15	NGFIB-like	1	4.47777	6.75002	29.6023	3.0875e-16	2.21734e-13	27.4949
ENSMUSG00000045414	Dipk2a	divergent protein kinase domain 2A	68861		PF12260	protein_coding	chr9		0	2.65499	5.66028	29.3707	3.52692e-16	2.4316e-13	27.3316
ENSMUSG00000022602	Arc	activity regulated cytoskeletal-associated protein	11838		PF18162	protein_coding	chr15		0	5.53094	6.5869	28.7888	4.94906e-16	3.28085e-13	26.9966
ENSMUSG00000022895	Ets2	E26 avian leukemia oncogene 2, 3' domain	23872		PF02198	protein_coding	chr16	ETS	1	1.63243	6.39366	28.6408	5.40012e-16	3.43117e-13	26.9599
ENSMUSG00000031530	Dusp4	dual specificity phosphatase 4	319520	3.1.3.48	PF00581	protein_coding	chr8		0	2.80273	6.73735	28.5873	5.57396e-16	3.43117e-13	26.9294
ENSMUSG00000019970	Sgk1	serum/glucocorticoid regulated kinase 1	20393	2.7.11.1	PF00433	protein_coding	chr10		0	3.03924	6.60023	28.3051	6.59247e-16	3.9182e-13	26.7613
ENSMUSG00000030849	Fgfr2	fibroblast growth factor receptor 2	14183	2.7.10.1	PF07714	protein_coding	chr7		0	2.55141	5.69362	27.7494	9.21764e-16	5.28662e-13	26.3967
ENSMUSG00000038418	Egr1	early growth response 1	13653		PF11928	protein_coding	chr18	zf-C2H2	1	4.52256	7.79272	27.6465	9.81503e-16	5.28662e-13	26.3776
ENSMUSG00000000531	Grasp	GRP1 (general receptor for phosphoinositides 1)-associated scaffold protein	56149		PF00595	protein_coding	chr15		0	2.64349	5.63087	27.6796	9.61833e-16	5.28662e-13	26.3707
ENSMUSG00000021453	Gadd45g	growth arrest and DNA-damage-inducible 45 gamma	23882		PF01248	protein_coding	chr13		0	4.08384	5.3533	27.5213	1.05971e-15	5.53489e-13	26.1718
ENSMUSG00000001964	Emd	emerin	13726		PF03020	protein_coding	chrX		0	1.98169	6.21391	27.3119	1.20564e-15	6.11186e-13	26.1661
ENSMUSG00000047777	Phf13	PHD finger protein 13	230936		PF00628	protein_coding	chr4		0	1.48917	5.52529	27.0497	1.41889e-15	6.98742e-13	25.9899
ENSMUSG00000029313	Aff1	AF4/FMR2 family, member 1	17355		PF05110	protein_coding	chr5	AF-4	1	2.30936	4.49793	26.9832	1.47908e-15	7.0815e-13	25.8801
ENSMUSG00000042608	Stk40	serine/threonine kinase 40	74178		PF00069	protein_coding	chr4		0	2.01724	6.50912	26.8964	1.56175e-15	7.27523e-13	25.9115
ENSMUSG00000021701	Plk2	polo like kinase 2	20620		PF00069	protein_coding	chr13		0	2.44963	8.18546	26.7975	1.6619e-15	7.53802e-13	25.8551
ENSMUSG00000117975	Itprip	inositol 1,4,5-triphosphate receptor interacting protein	414801		PF03281	protein_coding	chr19		0	3.64879	4.31527	26.6255	1.85268e-15	8.18788e-13	25.4505
ENSMUSG00000015312	Gadd45b	growth arrest and DNA-damage-inducible 45 beta	17873		PF01248	protein_coding	chr10		0	4.53887	4.95092	26.3494	2.20868e-15	9.51719e-13	25.3859
ENSMUSG00000018648	Dusp14	dual specificity phosphatase 14	56405	3.1.3.48	PF00782	protein_coding	chr11		0	1.85531	5.03588	26.2941	2.28835e-15	9.62001e-13	25.4942
ENSMUSG00000038705	Gmeb2	glucocorticoid modulatory element binding protein 2	229004		PF01342	protein_coding	chr2	SAND	1	1.7495	4.96491	26.109	2.57776e-15	1.05786e-12	25.3818
ENSMUSG00000020893	Per1	period circadian clock 1	18626		PF08447	protein_coding	chr11		0	2.25235	6.89083	26.0087	2.75062e-15	1.10255e-12	25.3528
ENSMUSG00000059401	Mamld1	mastermind-like domain containing 1	333639			protein_coding	chrX		0	1.58355	5.47943	25.9717	2.81727e-15	1.1036e-12	25.3148
ENSMUSG00000058881	Zfp516	zinc finger protein 516	329003		PF00096	protein_coding	chr18	zf-C2H2	1	2.13832	5.06283	25.6794	3.40915e-15	1.30578e-12	25.0972
ENSMUSG00000025880	Smad7	SMAD family member 7	17131		PF03166	protein_coding	chr18	MH1	1	2.11801	4.03018	25.5636	3.6787e-15	1.37839e-12	24.9271
ENSMUSG00000037112	Sik2	salt inducible kinase 2	235344		PF00069	protein_coding	chr9		0	2.31049	6.07946	25.1675	4.78443e-15	1.75456e-12	24.7991
ENSMUSG00000017418	Arl5b	ADP-ribosylation factor-like 5B	75869		PF00025	protein_coding	chr2		0	2.84544	6.84903	25.0795	5.07499e-15	1.82234e-12	24.7419
ENSMUSG00000022237	Ankrd33b	ankyrin repeat domain 33B	67434		PF12796	protein_coding	chr15		0	2.42206	5.7221	24.9725	5.45332e-15	1.91823e-12	24.6666
ENSMUSG00000034640	Tiparp	TCDD-inducible poly(ADP-ribose) polymerase	99929		PF00644	protein_coding	chr3		0	3.24469	5.51109	24.8056	6.10415e-15	2.10422e-12	24.5378
ENSMUSG00000024558	Mapk4	mitogen-activated protein kinase 4	225724		PF00069	protein_coding	chr18		0	1.58908	5.09583	24.3514	8.32688e-15	2.80771e-12	24.2396
ENSMUSG00000026121	Sema4c	sema domain, immunoglobulin domain (Ig), transmembrane domain (TM) and short cytoplasmic domain, (semaphorin) 4C	20353		PF01403	protein_coding	chr1		0	1.78464	4.99053	24.3266	8.47069e-15	2.80771e-12	24.2083
ENSMUSG00000021743	Fezf2	Fez family zinc finger 2	54713		PF00096	protein_coding	chr14	zf-C2H2	1	2.19135	6.92254	24.251	8.92526e-15	2.90256e-12	24.1764
ENSMUSG00000028645	Slc2a1	solute carrier family 2 (facilitated glucose transporter), member 1	20525		PF00083	protein_coding	chr4		0	2.66198	5.72722	24.1232	9.75292e-15	3.11299e-12	24.0906
ENSMUSG00000040511	Pvr	poliovirus receptor	52118		PF08205	protein_coding	chr7		0	2.43249	4.2313	23.8534	1.17794e-14	3.69145e-12	23.838
ENSMUSG00000061104	Sap18b	Sin3-associated polypeptide 18B	100041953		PF06487	protein_coding	chr8		0	1.65014	6.70736	23.7109	1.30249e-14	3.93853e-12	23.7973
ENSMUSG00000045573	Penk	preproenkephalin	18619		PF01160	protein_coding	chr4		0	3.77665	4.41297	23.7119	1.30155e-14	3.93853e-12	23.7132
ENSMUSG00000052684	Jun	jun proto-oncogene	16476		PF00170	protein_coding	chr4	TF_bZIP	1	2.33782	7.9291	23.4996	1.51338e-14	4.49735e-12	23.6372
ENSMUSG00000022114	Spry2	sprouty RTK signaling antagonist 2	24064		PF05210	protein_coding	chr14		0	2.398	6.65792	23.4541	1.56338e-14	4.56719e-12	23.6152
ENSMUSG00000028351	Brinp1	bone morphogenic protein/retinoic acid inducible neural specific 1	56710		PF01823	protein_coding	chr4		0	1.7209	8.03274	23.2536	1.80527e-14	5.18595e-12	23.4563
ENSMUSG00000033730	Egr3	early growth response 3	13655		PF00096	protein_coding	chr14	zf-C2H2	1	2.73601	7.54814	23.1929	1.886e-14	5.32903e-12	23.4186
ENSMUSG00000059991	Nptx2	neuronal pentraxin 2	53324		PF00354	protein_coding	chr5		0	3.85811	6.61681	23.1157	1.99434e-14	5.54427e-12	23.3728
ENSMUSG00000039879	Heca	hdc homolog, cell cycle regulator	380629		PF16002	protein_coding	chr10		0	1.65673	6.50626	23.074	2.05558e-14	5.62379e-12	23.3405
ENSMUSG00000094626	Tmem121b	transmembrane protein 121B	94047		PF14997	protein_coding	chr6		0	-1.62741	5.27181	-22.8049	2.50164e-14	6.73722e-12	23.1518
ENSMUSG00000046204	Pnma2	paraneoplastic antigen MA2	239157		PF14893	protein_coding	chr14		0	-1.17643	5.90237	-22.7312	2.64073e-14	7.00239e-12	23.0942
ENSMUSG00000051335	Gfod1	glucose-fructose oxidoreductase domain containing 1	328232		PF01408	protein_coding	chr13		0	1.4555	6.90947	22.5551	3.00772e-14	7.82456e-12	22.9512
ENSMUSG00000008384	Sertad1	SERTA domain containing 1	55942		PF06031	protein_coding	chr7		0	3.64805	3.45673	22.54	3.04157e-14	7.82456e-12	22.6958
ENSMUSG00000022176	Rem2	rad and gem related GTP binding protein 2	140743		PF00071	protein_coding	chr14		0	1.99079	4.65941	22.4143	3.33946e-14	8.34188e-12	22.8621
ENSMUSG00000038894	Irs2	insulin receptor substrate 2	384783		PF02174	protein_coding	chr8		0	1.49918	7.5025	22.4256	3.31147e-14	8.34188e-12	22.8485
ENSMUSG00000036478	Btg1	BTG anti-proliferation factor 1	12226		PF07742	protein_coding	chr10		0	1.72949	6.1005	22.3789	3.42884e-14	8.37726e-12	22.8308
ENSMUSG00000006456	Rbm14	RNA binding motif protein 14	56275		PF00076	protein_coding	chr19		0	1.51242	5.8963	22.3704	3.45083e-14	8.37726e-12	22.8269
ENSMUSG00000020950	Foxg1	forkhead box G1	15228		PF00250	protein_coding	chr12	Fork_head	1	1.06776	8.39598	22.2289	3.83684e-14	9.18497e-12	22.6896
ENSMUSG00000001627	Ifrd1	interferon-related developmental regulator 1	15982		PF04836	protein_coding	chr12		0	3.29395	7.53391	22.1846	3.96689e-14	9.36621e-12	22.6679
ENSMUSG00000029161	Cgref1	cell growth regulator with EF hand domain 1	68567			protein_coding	chr5		0	1.62068	5.73425	22.0209	4.48894e-14	1.04556e-11	22.562
ENSMUSG00000029394	Cdk2ap1	CDK2 (cyclin-dependent kinase 2)-associated protein 1	13445		PF09806	protein_coding	chr5		0	1.5134	5.62818	21.7443	5.54347e-14	1.27396e-11	22.353
ENSMUSG00000048216	Gpr85	G protein-coupled receptor 85	64450		PF00001	protein_coding	chr6		0	1.95481	7.58133	21.6217	6.09128e-14	1.38144e-11	22.2321
ENSMUSG00000063760	Rnf217	ring finger protein 217	268291		PF01485	protein_coding	chr10		0	2.41376	6.6831	21.4867	6.762e-14	1.51363e-11	22.1404
ENSMUSG00000019947	Arid5b	AT rich interactive domain 5B (MRF1-like)	71371		PF01388	protein_coding	chr10	ARID	1	2.1298	5.88992	21.1581	8.74115e-14	1.93157e-11	21.8929
ENSMUSG00000041153	Osgin2	oxidative stress induced growth inhibitor family member 2	209212			protein_coding	chr4		0	1.9699	4.82749	21.0436	9.56776e-14	2.08747e-11	21.8161
ENSMUSG00000045174	Amer3	APC membrane recruitment 3	211383		PF09422	protein_coding	chr1		0	-1.10224	5.22077	-20.9285	1.04817e-13	2.25828e-11	21.7183
ENSMUSG00000040435	Ppp1r15a	protein phosphatase 1, regulatory subunit 15A	17872		PF10488	protein_coding	chr7		0	2.47738	5.90528	20.8986	1.07347e-13	2.28424e-11	21.6851
ENSMUSG00000049939	Lrrc4	leucine rich repeat containing 4	192198		PF07679	protein_coding	chr6		0	1.2624	7.37735	20.7937	1.16712e-13	2.45323e-11	21.5703
ENSMUSG00000033909	Usp36	ubiquitin specific peptidase 36	72344		PF00443	protein_coding	chr11		0	1.1384	5.63617	20.6765	1.28221e-13	2.66267e-11	21.5052
ENSMUSG00000022893	Adamts1	a disintegrin-like and metallopeptidase (reprolysin type) with thrombospondin type 1 motif, 1	11504		PF05986	protein_coding	chr16		0	2.40359	5.9448	20.6255	1.33584e-13	2.74102e-11	21.4655
ENSMUSG00000031266	Gla	galactosidase, alpha	11605	3.2.1.22	PF16499	protein_coding	chrX		0	1.99127	4.87874	20.4899	1.49057e-13	3.02253e-11	21.3717
ENSMUSG00000035329	Fbxo33	F-box protein 33	70611		PF12937	protein_coding	chr12		0	2.11025	4.93969	20.4432	1.54818e-13	3.10285e-11	21.3307
ENSMUSG00000021365	Nedd9	neural precursor cell expressed, developmentally down-regulated gene 9	18003		PF14604	protein_coding	chr13		0	2.67836	5.28555	20.3801	1.62978e-13	3.1655e-11	21.2838
ENSMUSG00000074766	Ism1	isthmin 1, angiogenesis inhibitor	319909		PF03782	protein_coding	chr2		0	3.24466	4.39966	20.3765	1.63454e-13	3.1655e-11	21.2644
ENSMUSG00000028195	Ccn1	cellular communication network factor 1	16007		PF00093	protein_coding	chr3		0	4.32779	3.48867	20.3866	1.6212e-13	3.1655e-11	21.0382
ENSMUSG00000003382	Etv3	ets variant 3	27049		PF00178	protein_coding	chr3	ETS	1	1.6094	4.66668	20.2631	1.79319e-13	3.42449e-11	21.1889
ENSMUSG00000037594	Clba1	clathrin binding box of aftiphilin containing 1	217887		PF15045	protein_coding	chr12		0	1.71751	4.33629	20.2398	1.82788e-13	3.42449e-11	21.1704
ENSMUSG00000042622	Maff	v-maf musculoaponeurotic fibrosarcoma oncogene family, protein F (avian)	17133		PF03131	protein_coding	chr15	TF_bZIP	1	3.6631	3.02986	20.2419	1.82461e-13	3.42449e-11	20.8841
ENSMUSG00000038518	Jarid2	jumonji, AT rich interactive domain 2	16468		PF02373	protein_coding	chr13	ARID	1	1.32106	5.67718	20.224	1.85159e-13	3.43161e-11	21.1299
ENSMUSG00000011179	Odc1	ornithine decarboxylase, structural 1	18263	4.1.1.17	PF02784	protein_coding	chr12		0	1.35849	6.43022	20.1503	1.96732e-13	3.6073e-11	21.0601
ENSMUSG00000020134	Peli1	pellino 1	67245		PF04710	protein_coding	chr11		0	1.73353	6.48038	20.0471	2.14228e-13	3.88677e-11	20.9708
ENSMUSG00000044461	Shisa2	shisa family member 2	219134		PF13908	protein_coding	chr14		0	3.01714	4.48714	19.9803	2.26402e-13	4.06485e-11	20.9578
ENSMUSG00000029174	Tbc1d1	TBC1 domain family, member 1	57915		PF00566	protein_coding	chr5		0	1.77031	5.31096	19.9602	2.30228e-13	4.09095e-11	20.9272
ENSMUSG00000027584	Oprl1	opioid receptor-like 1	18389		PF00001	protein_coding	chr2		0	-1.62403	4.67654	-19.8307	2.56447e-13	4.51033e-11	20.8341
ENSMUSG00000035621	Midn	midnolin	59090		PF00240	protein_coding	chr10		0	1.39522	7.49943	19.6897	2.88612e-13	5.02477e-11	20.6477
ENSMUSG00000113424						lncRNA	chr13		0	1.85744	5.44341	19.6285	3.03892e-13	5.22959e-11	20.6448
ENSMUSG00000026360	Rgs2	regulator of G-protein signaling 2	19735		PF00615	protein_coding	chr1		0	2.20606	7.49637	19.6078	3.09249e-13	5.22959e-11	20.5756
ENSMUSG00000007617	Homer1	homer scaffolding protein 1	26556		PF00568	protein_coding	chr13		0	3.16052	8.08932	19.6069	3.09479e-13	5.22959e-11	20.571
ENSMUSG00000024843	Chka	choline kinase alpha	12660	2.7.1.82		protein_coding	chr19		0	1.53013	6.14378	19.5351	3.28855e-13	5.50306e-11	20.5391
ENSMUSG00000029875	Ccdc184	coiled-coil domain containing 184	239650		PF15726	protein_coding	chr15		0	1.02112	6.22851	19.5087	3.36301e-13	5.57353e-11	20.5126
ENSMUSG00000042742	Bmt2	base methyltransferase of 25S rRNA 2	101148		PF11968	protein_coding	chr6		0	1.59172	5.88653	19.4698	3.47601e-13	5.70595e-11	20.4909
ENSMUSG00000055866	Per2	period circadian clock 2	18627		PF12114	protein_coding	chr1		0	2.22117	5.38831	19.3973	3.69725e-13	6.01187e-11	20.4549
ENSMUSG00000050711	Scg2	secretogranin II	20254		PF01271	protein_coding	chr1		0	2.25224	9.11147	19.3821	3.74554e-13	6.03348e-11	20.3526
ENSMUSG00000048285	Frmd6	FERM domain containing 6	319710		PF09380	protein_coding	chr12		0	2.29299	4.31302	19.3623	3.80935e-13	6.07944e-11	20.4386
ENSMUSG00000049516	Spty2d1	SPT2 chromatin protein domain containing 1	101685		PF08243	protein_coding	chr7		0	1.75887	5.4386	19.3123	3.97579e-13	6.28685e-11	20.371
ENSMUSG00000041308	Sntb2	syntrophin, basic 2	20650		PF00595	protein_coding	chr8		0	1.69631	4.34372	19.2704	4.12124e-13	6.4576e-11	20.3617
ENSMUSG00000005148	Klf5	Kruppel-like factor 5	12224		PF00096	protein_coding	chr14	zf-C2H2	1	1.97952	4.53321	19.1913	4.41104e-13	6.84944e-11	20.291
ENSMUSG00000060780	Lrrtm1	leucine rich repeat transmembrane neuronal 1	74342		PF13855	protein_coding	chr6		0	1.10386	7.37319	19.166	4.50834e-13	6.93802e-11	20.1914
ENSMUSG00000026628	Atf3	activating transcription factor 3	11910		PF00170	protein_coding	chr1	TF_bZIP	1	5.52757	4.28534	19.1074	4.74203e-13	7.23307e-11	20.1326
ENSMUSG00000071341	Egr4	early growth response 4	13656		PF00096	protein_coding	chr6	zf-C2H2	1	3.53196	6.71862	18.9928	5.23735e-13	7.91851e-11	20.0628
ENSMUSG00000019817	Plagl1	pleiomorphic adenoma gene-like 1	22634		PF00096	protein_coding	chr10	zf-C2H2	1	1.69631	6.64311	18.9826	5.28417e-13	7.91983e-11	20.051
ENSMUSG00000043518	Rai2	retinoic acid induced 2	24004		PF15279	protein_coding	chrX		0	1.3298	4.31285	18.9302	5.53078e-13	8.21797e-11	20.068
ENSMUSG00000022139	Mbnl2	muscleblind like splicing factor 2	105559		PF00642	protein_coding	chr14		0	1.41957	7.67114	18.9014	5.67158e-13	8.35515e-11	19.9501
ENSMUSG00000034832	Tet3	tet methylcytosine dioxygenase 3	194388		PF12851	protein_coding	chr6		0	1.80701	7.63103	18.8714	5.82209e-13	8.50419e-11	19.9281
ENSMUSG00000031668	Eif2ak3	eukaryotic translation initiation factor 2 alpha kinase 3	13666	2.7.11.1		protein_coding	chr6		0	1.39591	5.60947	18.8456	5.95539e-13	8.6258e-11	19.9527
ENSMUSG00000032913	Lrig2	leucine-rich repeats and immunoglobulin-like domains 2	269473		PF13855	protein_coding	chr3		0	1.11655	5.26272	18.7884	6.26138e-13	8.99344e-11	19.9158
ENSMUSG00000026594	Ralgps2	Ral GEF with PH domain and SH3 binding motif 2	78255		PF00169	protein_coding	chr1		0	-1.0874	5.94895	-18.7715	6.35521e-13	9.05276e-11	19.8764
ENSMUSG00000035109	Shc4	SHC (Src homology 2 domain containing) family, member 4	271849		PF00017	protein_coding	chr2		0	2.49248	3.28139	18.732	6.57985e-13	9.29593e-11	19.8394
ENSMUSG00000085609						lncRNA	chr11		0	4.79832	2.98518	18.6882	6.83894e-13	9.58341e-11	19.5137
ENSMUSG00000001995	Sipa1l2	signal-induced proliferation-associated 1 like 2	244668		PF00595	protein_coding	chr8		0	1.18484	6.73816	18.649	7.07941e-13	9.84037e-11	19.7425
ENSMUSG00000037868	Egr2	early growth response 2	13654		PF11928	protein_coding	chr10	zf-C2H2	1	5.22763	3.30369	18.5733	7.57052e-13	1.04388e-10	19.482
ENSMUSG00000032355	Mlip	muscular LMNA-interacting protein	69642		PF15274	protein_coding	chr9		0	1.81974	5.41968	18.4968	8.10321e-13	1.10747e-10	19.6377
ENSMUSG00000039633	Lonrf1	LON peptidase N-terminal domain and ring finger 1	244421		PF02190	protein_coding	chr8		0	0.974181	6.10262	18.4807	8.2201e-13	1.10747e-10	19.6078
ENSMUSG00000042650	Alkbh5	alkB homolog 5, RNA demethylase	268420		PF13532	protein_coding	chr11		0	0.957246	6.21782	18.4801	8.2244e-13	1.10747e-10	19.6002
ENSMUSG00000028479	Gne	glucosamine (UDP-N-acetyl)-2-epimerase/N-acetylmannosamine kinase	50798	2.7.1.60	PF02350	protein_coding	chr4		0	1.34517	5.97557	18.415	8.71676e-13	1.15383e-10	19.5442
ENSMUSG00000046062	Ppp1r15b	protein phosphatase 1, regulatory subunit 15B	108954		PF10472	protein_coding	chr1		0	1.17633	6.73767	18.4142	8.7231e-13	1.15383e-10	19.528
ENSMUSG00000018774	Cd68	CD68 antigen	12514		PF01299	protein_coding	chr11		0	2.37874	2.53466	18.4082	8.76955e-13	1.15383e-10	19.4628
ENSMUSG00000089809	A930011G23Rik	RIKEN cDNA A930011G23 gene	319818			protein_coding	chr5		0	2.86896	5.45427	18.3975	8.85425e-13	1.15615e-10	19.58
ENSMUSG00000003032	Klf4	Kruppel-like factor 4 (gut)	16600		PF00096	protein_coding	chr4	zf-C2H2	1	3.44818	2.73234	18.3241	9.45687e-13	1.22555e-10	19.338
ENSMUSG00000028920	Fbxo42	F-box protein 42	213499		PF12937	protein_coding	chr4		0	0.852896	6.46746	18.2143	1.04397e-12	1.32308e-10	19.3513
ENSMUSG00000023087	Noct	nocturnin	12457		PF03372	protein_coding	chr3		0	1.45387	7.6182	18.2214	1.0373e-12	1.32308e-10	19.3334
ENSMUSG00000027894	Slc6a17	solute carrier family 6 (neurotransmitter transporter), member 17	229706		PF00209	protein_coding	chr3		0	0.878044	9.58981	18.2219	1.03677e-12	1.32308e-10	19.2945
ENSMUSG00000056708	Ier5	immediate early response 5	15939		PF05760	protein_coding	chr1		0	1.81983	5.43713	18.1756	1.0811e-12	1.36013e-10	19.3601
ENSMUSG00000053560	Ier2	immediate early response 2	15936		PF05760	protein_coding	chr8		0	2.60655	4.12079	18.1575	1.099e-12	1.37264e-10	19.387
ENSMUSG00000024912	Fosl1	fos-like antigen 1	14283		PF00170	protein_coding	chr19	TF_bZIP	1	4.10631	0.504954	18.0932	1.16492e-12	1.4445e-10	17.6548
ENSMUSG00000039473	Ubn1	ubinuclein 1	170644		PF08729	protein_coding	chr16		0	1.11753	6.11399	18.0539	1.20734e-12	1.48641e-10	19.2265
ENSMUSG00000010067	Rassf1	Ras association (RalGDS/AF-6) domain family member 1	56289		PF00130	protein_coding	chr9		0	1.63236	3.54651	17.9724	1.30058e-12	1.58984e-10	19.2141
ENSMUSG00000020303	Stc2	stanniocalcin 2	20856		PF03298	protein_coding	chr11		0	1.81632	5.13453	17.9642	1.31029e-12	1.59043e-10	19.1706
ENSMUSG00000044340	Phlpp1	PH domain and leucine rich repeat protein phosphatase 1	98432		PF13516	protein_coding	chr1		0	1.16861	7.12137	17.9537	1.32292e-12	1.59453e-10	19.0951
ENSMUSG00000024261	Syt4	synaptotagmin IV	20983		PF00168	protein_coding	chr18		0	2.13999	9.49626	17.9422	1.33696e-12	1.60027e-10	19.0387
ENSMUSG00000034936	Arl4d	ADP-ribosylation factor-like 4D	80981		PF00025	protein_coding	chr11		0	2.14326	4.01416	17.9178	1.36722e-12	1.61407e-10	19.1688
ENSMUSG00000036052	Dnajb5	DnaJ heat shock protein family (Hsp40) member B5	56323		PF01556	protein_coding	chr4		0	0.981588	7.40544	17.9208	1.36344e-12	1.61407e-10	19.0563
ENSMUSG00000026819	Slc25a25	solute carrier family 25 (mitochondrial carrier, phosphate carrier), member 25	227731		PF13499	protein_coding	chr2		0	0.896592	6.22626	17.9032	1.38563e-12	1.62468e-10	19.0699
ENSMUSG00000064145	Arih2	ariadne RBR E3 ubiquitin protein ligase 2	23807		PF01485	protein_coding	chr9		0	1.05648	5.84357	17.8753	1.42162e-12	1.65561e-10	19.0538
ENSMUSG00000040659	Efhd2	EF hand domain containing 2	27984		PF13499	protein_coding	chr4		0	1.12683	5.95206	17.8575	1.44498e-12	1.67152e-10	19.0327
ENSMUSG00000027806	Tsc22d2	TSC22 domain family, member 2	72033		PF01166	protein_coding	chr3	TSC22	1	2.13112	7.17223	17.8288	1.48362e-12	1.70478e-10	18.9783
ENSMUSG00000062961	Ccdc177	coiled-coil domain containing 177	380768		PF15558	protein_coding	chr12		0	-2.3142	2.93289	-17.7538	1.58998e-12	1.81489e-10	18.9777
ENSMUSG00000031609	Sap30	sin3 associated polypeptide	60406		PF13867	protein_coding	chr8		0	3.04685	3.79519	17.7242	1.63404e-12	1.85292e-10	18.973
ENSMUSG00000071076	Jund	jun D proto-oncogene	16478		PF00170	protein_coding	chr8	TF_bZIP	1	1.5131	8.33148	17.7153	1.64762e-12	1.85611e-10	18.8448
ENSMUSG00000025821	Zfp282	zinc finger protein 282	101095		PF12417	protein_coding	chr6	zf-C2H2	1	-1.08194	5.05563	-17.6618	1.73142e-12	1.92741e-10	18.8857
ENSMUSG00000038866	Zcchc2	zinc finger, CCHC domain containing 2	227449		PF00098	protein_coding	chr1		0	0.914478	5.53041	17.6606	1.73328e-12	1.92741e-10	18.8594
ENSMUSG00000020190	Mknk2	MAP kinase-interacting serine/threonine kinase 2	17347	2.7.11.1	PF00069	protein_coding	chr10		0	1.56532	7.0365	17.6007	1.8327e-12	2.0249e-10	18.7702
ENSMUSG00000043969	Emx2	empty spiracles homeobox 2	13797		PF00046	protein_coding	chr19	Homeobox	1	1.55299	4.04645	17.5577	1.90755e-12	2.05491e-10	18.8376
ENSMUSG00000019960	Dusp6	dual specificity phosphatase 6	67603	3.1.3.48	PF00581	protein_coding	chr10		0	1.81321	5.46611	17.5587	1.90584e-12	2.05491e-10	18.7792
ENSMUSG00000047904	Sstr2	somatostatin receptor 2	20606		PF00001	protein_coding	chr11		0	1.8434	5.8676	17.569	1.88754e-12	2.05491e-10	18.7703
ENSMUSG00000055723	Rras2	related RAS viral (r-ras) oncogene 2	66922		PF00071	protein_coding	chr7		0	1.09074	6.33154	17.559	1.90531e-12	2.05491e-10	18.7389
ENSMUSG00000069171	Nr2f1	nuclear receptor subfamily 2, group F, member 1	13865		PF00104	protein_coding	chr13	RXR-like	1	0.907588	7.16668	17.4827	2.04622e-12	2.1906e-10	18.6464
ENSMUSG00000006134	Crkl	v-crk avian sarcoma virus CT10 oncogene homolog-like	12929		PF00017	protein_coding	chr16		0	0.854266	6.26225	17.4694	2.072e-12	2.20451e-10	18.6562
ENSMUSG00000020156	Pwwp3a	PWWP domain containing 3A, DNA repair factor	68114			protein_coding	chr10		0	-1.29771	3.79814	-17.4129	2.18478e-12	2.30785e-10	18.7035
ENSMUSG00000087006	Gm13889	predicted gene 13889	620695		PF15766	protein_coding	chr2		0	2.50814	5.92638	17.4072	2.19656e-12	2.30785e-10	18.624
ENSMUSG00000085071						lncRNA	chr2		0	3.20743	1.31989	17.4011	2.2093e-12	2.30785e-10	17.9769
ENSMUSG00000049630	C1ql3	C1q-like 3	227580		PF01391	protein_coding	chr2		0	1.55059	6.94076	17.3821	2.24917e-12	2.33534e-10	18.5597
ENSMUSG00000035431	Sstr1	somatostatin receptor 1	20605		PF00001	protein_coding	chr12		0	1.50909	6.144	17.3579	2.30105e-12	2.36946e-10	18.5601
ENSMUSG00000021877	Arf4	ADP-ribosylation factor 4	11843		PF00025	protein_coding	chr14		0	0.844854	7.44666	17.354	2.30952e-12	2.36946e-10	18.5166
ENSMUSG00000085795	Zfp703	zinc finger protein 703	353310			protein_coding	chr8		0	1.57966	5.05951	17.3	2.43033e-12	2.46407e-10	18.5579
ENSMUSG00000039239	Tgfb2	transforming growth factor, beta 2	21808		PF00688	protein_coding	chr1		0	1.76495	5.5138	17.3002	2.42988e-12	2.46407e-10	18.5336
ENSMUSG00000029641	Rasl11a	RAS-like, family 11, member A	68895		PF00071	protein_coding	chr5		0	2.77488	3.90299	17.2694	2.50167e-12	2.52156e-10	18.5694
ENSMUSG00000003308	Keap1	kelch-like ECH-associated protein 1	50868		PF07707	protein_coding	chr9		0	-0.823905	5.34443	-17.2593	2.52587e-12	2.53115e-10	18.4831
ENSMUSG00000028163	Nfkb1	nuclear factor of kappa light polypeptide gene enhancer in B cells 1, p105	18033		PF16179	protein_coding	chr3	RHD	1	1.51663	4.17323	17.247	2.55547e-12	2.54401e-10	18.5356
ENSMUSG00000061731	Ext1	exostosin glycosyltransferase 1	14042	2.4.1.225	PF09258	protein_coding	chr15		0	1.04205	6.28413	17.2357	2.58294e-12	2.54401e-10	18.4337
ENSMUSG00000022744	Cldnd1	claudin domain containing 1	224250		PF13903	protein_coding	chr16		0	0.942042	6.48918	17.2357	2.58298e-12	2.54401e-10	18.4231
ENSMUSG00000017144	Rnd3	Rho family GTPase 3	74194		PF00071	protein_coding	chr2		0	1.59116	5.21739	17.1994	2.67375e-12	2.61845e-10	18.4385
ENSMUSG00000032501	Trib1	tribbles pseudokinase 1	211770		PF00069	protein_coding	chr15		0	3.37018	4.71265	17.1287	2.85982e-12	2.78485e-10	18.4335
ENSMUSG00000042097	Zfp239	zinc finger protein 239	22685		PF00096	protein_coding	chr6	zf-C2H2	1	-1.11243	3.51721	-17.0997	2.94022e-12	2.84706e-10	18.4083
ENSMUSG00000018476	Kdm6b	KDM1 lysine (K)-specific demethylase 6B	216850		PF02373	protein_coding	chr11		0	1.14579	6.00212	17.0742	3.01299e-12	2.90122e-10	18.2778
ENSMUSG00000036206	Sh3bp4	SH3-domain binding protein 4	98402		PF00018	protein_coding	chr1		0	-1.49931	4.25438	-17.0132	3.1943e-12	3.05872e-10	18.3002
ENSMUSG00000036019	Tmtc2	transmembrane and tetratricopeptide repeat containing 2	278279		PF00515	protein_coding	chr10		0	2.55073	3.60524	16.9238	3.48148e-12	3.30259e-10	18.2315
ENSMUSG00000036599	Chst12	carbohydrate sulfotransferase 12	59031	2.8.2.5	PF03567	protein_coding	chr5		0	-2.23575	3.48414	-16.922	3.4873e-12	3.30259e-10	18.2301
ENSMUSG00000116760						lncRNA	chr17		0	2.65608	3.21511	16.8524	3.73023e-12	3.51335e-10	18.1195
ENSMUSG00000046711	Hmga1	high mobility group AT-hook 1	15361			protein_coding	chr17	HMGA	1	1.03799	6.64236	16.8374	3.78476e-12	3.54533e-10	18.0249
ENSMUSG00000028680	Plk3	polo like kinase 3	12795		PF00069	protein_coding	chr4		0	1.23964	5.3319	16.8079	3.89442e-12	3.62834e-10	18.0517
ENSMUSG00000004040	Stat3	signal transducer and activator of transcription 3	20848		PF02864	protein_coding	chr11	STAT	1	1.09504	6.56006	16.7744	4.02326e-12	3.72823e-10	17.9719
ENSMUSG00000035274	Tpbg	trophoblast glycoprotein	21983		PF01462	protein_coding	chr9		0	2.70855	3.20718	16.762	4.07241e-12	3.75359e-10	18.0428
ENSMUSG00000036327	Qsox2	quiescin Q6 sulfhydryl oxidase 2	227638		PF18108	protein_coding	chr2		0	-1.10118	4.28445	-16.7145	4.26502e-12	3.8825e-10	18.0162
ENSMUSG00000039159	Ube2h	ubiquitin-conjugating enzyme E2H	22214	6.3.2.19	PF00179	protein_coding	chr6		0	0.711309	7.63433	16.7212	4.23749e-12	3.8825e-10	17.8881
ENSMUSG00000028945	Rheb	Ras homolog enriched in brain	19744		PF00071	protein_coding	chr5		0	1.32141	7.65744	16.711	4.27985e-12	3.8825e-10	17.875
ENSMUSG00000039114	Nrn1	neuritin 1	68404		PF15056	protein_coding	chr13		0	2.22867	7.62636	16.6657	4.47319e-12	4.03665e-10	17.8308
ENSMUSG00000024427	Spry4	sprouty RTK signaling antagonist 4	24066		PF05210	protein_coding	chr18		0	1.76331	5.93831	16.6139	4.70636e-12	4.20893e-10	17.8236
ENSMUSG00000039942	Ptger4	prostaglandin E receptor 4 (subtype EP4)	19219		PF00001	protein_coding	chr15		0	3.09922	1.12847	16.6124	4.71294e-12	4.20893e-10	17.3078
ENSMUSG00000071369	Map3k5	mitogen-activated protein kinase kinase kinase 5	26408	2.7.11.25	PF13281	protein_coding	chr10		0	2.69787	5.66549	16.5761	4.88429e-12	4.33946e-10	17.8366
ENSMUSG00000041560	Nop53	NOP53 ribosome biogenesis factor	68077		PF07767	protein_coding	chr7		0	1.23565	6.17478	16.5038	5.24469e-12	4.63577e-10	17.7062
ENSMUSG00000070576	Mn1	meningioma 1	433938			protein_coding	chr5		0	0.980521	5.73174	16.4776	5.38181e-12	4.7327e-10	17.696
ENSMUSG00000109336	Samd4b	sterile alpha motif domain containing 4B	233033		PF00536	protein_coding	chr7		0	1.13413	7.17888	16.4577	5.48875e-12	4.80224e-10	17.628
ENSMUSG00000020528	Prpsap2	phosphoribosyl pyrophosphate synthetase-associated protein 2	212627		PF14572	protein_coding	chr11		0	-1.23029	3.88796	-16.4318	5.63131e-12	4.90208e-10	17.7537
ENSMUSG00000033323	Ctdp1	CTD (carboxy-terminal domain, RNA polymerase II, polypeptide A) phosphatase, subunit 1	67655		PF12738	protein_coding	chr18		0	1.16754	4.80175	16.404	5.78902e-12	5.01405e-10	17.6724
ENSMUSG00000097772	5430416N02Rik	RIKEN cDNA 5430416N02 gene	100503199			lncRNA	chr5		0	1.56043	3.13901	16.3977	5.82511e-12	5.02008e-10	17.7245
ENSMUSG00000033364	Usp37	ubiquitin specific peptidase 37	319651		PF16674	protein_coding	chr1		0	1.10886	4.80368	16.3908	5.86497e-12	5.02928e-10	17.6601
ENSMUSG00000026475	Rgs16	regulator of G-protein signaling 16	19734		PF00615	protein_coding	chr1		0	2.40264	4.11943	16.3169	6.31213e-12	5.38594e-10	17.6333
ENSMUSG00000021587	Pcsk1	proprotein convertase subtilisin/kexin type 1	18548		PF12177	protein_coding	chr13		0	2.82983	7.38154	16.2658	6.64295e-12	5.64029e-10	17.4299
ENSMUSG00000070871	Ccnyl1	cyclin Y-like 1	227210		PF00134	protein_coding	chr1		0	1.73709	5.03866	16.2514	6.73873e-12	5.69357e-10	17.5241
ENSMUSG00000032265	Tent5a	terminal nucleotidyltransferase 5A	212943		PF07984	protein_coding	chr9		0	2.83716	2.88337	16.2009	7.08835e-12	5.95974e-10	17.5183
ENSMUSG00000044147	Arf6	ADP-ribosylation factor 6	11845		PF00025	protein_coding	chr12		0	0.758397	5.67122	16.1835	7.21361e-12	6.03562e-10	17.4013
ENSMUSG00000022723	Crybg3	beta-gamma crystallin domain containing 3	224273		PF00652	protein_coding	chr16		0	3.13842	3.42781	16.1706	7.30784e-12	6.08492e-10	17.4958
ENSMUSG00000078317	F8a	factor 8-associated gene A	14070			protein_coding	chrX		0	1.32279	4.85164	16.1117	7.75363e-12	6.42508e-10	17.3773
ENSMUSG00000062300	Nectin2	nectin cell adhesion molecule 2	19294		PF07686	protein_coding	chr7		0	1.0487	4.94627	16.0693	8.09281e-12	6.67405e-10	17.318
ENSMUSG00000026864	Hspa5	heat shock protein 5	14828		PF00012	protein_coding	chr2		0	1.16467	8.23276	16.0002	8.67895e-12	7.12335e-10	17.1309
ENSMUSG00000048482	Bdnf	brain derived neurotrophic factor	12064		PF00243	protein_coding	chr2		0	2.48303	7.25826	15.9835	8.82673e-12	7.21031e-10	17.1341
ENSMUSG00000014905	Dnajb9	DnaJ heat shock protein family (Hsp40) member B9	27362		PF00226	protein_coding	chr12		0	1.07413	5.76103	15.9622	9.02013e-12	7.33354e-10	17.1661
ENSMUSG00000071064	Zfp827	zinc finger protein 827	622675		PF00096	protein_coding	chr8	zf-C2H2	1	-1.03421	4.28843	-15.9466	9.16469e-12	7.41609e-10	17.2351
ENSMUSG00000021360	Gcnt2	glucosaminyl (N-acetyl) transferase 2, I-branching enzyme	14538	2.4.1.150	PF02485	protein_coding	chr13		0	1.22275	4.0286	15.9063	9.54804e-12	7.69019e-10	17.1989
ENSMUSG00000041324	Inhba	inhibin beta-A	16323		PF00688	protein_coding	chr13		0	5.35005	5.37139	15.8386	1.0232e-11	8.12971e-10	17.1488
ENSMUSG00000034867	Ankrd27	ankyrin repeat domain 27 (VPS9 domain)	245886		PF02204	protein_coding	chr7		0	-1.16537	4.31474	-15.8383	1.02352e-11	8.12971e-10	17.1233
ENSMUSG00000049092	Gpr137c	G protein-coupled receptor 137C	70713			protein_coding	chr14		0	1.16281	5.77366	15.8389	1.02286e-11	8.12971e-10	17.0467
ENSMUSG00000062901	Klhl24	kelch-like 24	75785		PF07707	protein_coding	chr16		0	-1.01535	5.81371	-15.8267	1.03567e-11	8.18843e-10	17.0229
ENSMUSG00000108414	Snhg1	small nucleolar RNA host gene 1	83673			lncRNA	chr19		0	1.84913	3.37499	15.8004	1.06403e-11	8.33926e-10	17.1317
ENSMUSG00000044066	Cep68	centrosomal protein 68	216543			protein_coding	chr11		0	-0.859076	4.72851	-15.8	1.06442e-11	8.33926e-10	17.0548
ENSMUSG00000045374	Wdr81	WD repeat domain 81	192652		PF00400	protein_coding	chr11		0	-1.39226	4.0504	-15.7929	1.07225e-11	8.36256e-10	17.0874
ENSMUSG00000049305	Ccdc71	coiled-coil domain containing 71	72454		PF15374	protein_coding	chr9		0	-0.950806	4.54098	-15.769	1.09881e-11	8.53112e-10	17.0373
ENSMUSG00000008153	Clstn3	calsyntenin 3	232370		PF00028	protein_coding	chr6		0	0.652434	9.29991	15.7026	1.17654e-11	9.09365e-10	16.7936
ENSMUSG00000031994	Adamts8	a disintegrin-like and metallopeptidase (reprolysin type) with thrombospondin type 1 motif, 8	30806		PF17771	protein_coding	chr9		0	1.136	4.53654	15.6689	1.21819e-11	9.30537e-10	16.9209
ENSMUSG00000019966	Kitl	kit ligand	17311		PF02404	protein_coding	chr10		0	1.80501	6.20673	15.6682	1.219e-11	9.30537e-10	16.8551
ENSMUSG00000055254	Ntrk2	neurotrophic tyrosine kinase, receptor, type 2	18212	2.7.10.1	PF13855	protein_coding	chr13		0	0.891154	9.48362	15.6673	1.22013e-11	9.30537e-10	16.7536
ENSMUSG00000051396	Hspa14	heat shock protein 14	50497		PF00012	protein_coding	chr2		0	2.19697	3.7793	15.6514	1.24038e-11	9.37686e-10	16.9793
ENSMUSG00000051703	Tmem198	transmembrane protein 198	319998		PF13886	protein_coding	chr1		0	1.0789	6.30773	15.6526	1.23885e-11	9.37686e-10	16.8174
ENSMUSG00000072082	Ccnf	cyclin F	12449		PF00646	protein_coding	chr17		0	1.8008	3.30449	15.6327	1.26466e-11	9.51865e-10	16.9598
ENSMUSG00000032487	Ptgs2	prostaglandin-endoperoxide synthase 2	19225	1.14.99.1	PF03098	protein_coding	chr1		0	4.77089	3.75317	15.6147	1.28836e-11	9.65485e-10	16.9378
ENSMUSG00000043415	Otud1	OTU domain containing 1	71198		PF02338	protein_coding	chr2		0	1.43388	3.95873	15.6075	1.29812e-11	9.68592e-10	16.909
ENSMUSG00000026655	Fam107b	family with sequence similarity 107, member B	66540		PF06625	protein_coding	chr2		0	2.34519	5.13737	15.5846	1.3293e-11	9.87576e-10	16.8223
ENSMUSG00000024750	Zfand5	zinc finger, AN1-type domain 5	22682		PF01428	protein_coding	chr19		0	1.07527	8.19289	15.5609	1.36236e-11	1.0078e-09	16.6701
ENSMUSG00000063659	Zbtb18	zinc finger and BTB domain containing 18	30928		PF00651	protein_coding	chr1	ZBTB	1	-1.06109	7.96111	-15.5417	1.38984e-11	1.02373e-09	16.6541
ENSMUSG00000030533	Unc45a	unc-45 myosin chaperone A	101869		PF13181	protein_coding	chr7		0	0.948364	6.12455	15.4528	1.52481e-11	1.11837e-09	16.6078
ENSMUSG00000063550	Nup98	nucleoporin 98	269966		PF04096	protein_coding	chr7		0	1.02296	5.81808	15.4352	1.55326e-11	1.13441e-09	16.6054
ENSMUSG00000029438	Bcl7a	B cell CLL/lymphoma 7A	77045		PF04714	protein_coding	chr5		0	-0.840346	6.46932	-15.422	1.57474e-11	1.14524e-09	16.5655
ENSMUSG00000061589	Dot1l	DOT1-like, histone H3 methyltransferase (S. cerevisiae)	208266	2.1.1.43	PF08123	protein_coding	chr10		0	1.02078	6.6729	15.3849	1.63725e-11	1.1857e-09	16.5185
ENSMUSG00000032252	Glce	glucuronyl C5-epimerase	93683	5.1.3.17	PF06662	protein_coding	chr9		0	0.919057	5.68379	15.3261	1.74172e-11	1.25372e-09	16.4955
ENSMUSG00000056306	Sertm1	serine rich and transmembrane domain containing 1	329641		PF15872	protein_coding	chr3		0	1.75967	7.42248	15.3217	1.74975e-11	1.25372e-09	16.4327
ENSMUSG00000026443	Lrrn2	leucine rich repeat protein 2, neuronal	16980		PF13855	protein_coding	chr1		0	-1.51557	7.30401	-15.3199	1.75299e-11	1.25372e-09	16.4316
ENSMUSG00000040297	Suco	SUN domain containing ossification factor	226551		PF07738	protein_coding	chr1		0	1.15128	6.09799	15.3011	1.78811e-11	1.27355e-09	16.4473
ENSMUSG00000021892	Sh3bp5	SH3-domain binding protein 5 (BTK-associated)	24056		PF05276	protein_coding	chr14		0	-1.27695	5.42198	-15.2554	1.87649e-11	1.33099e-09	16.4392
ENSMUSG00000026064	Ptp4a1	protein tyrosine phosphatase 4a1	19243		PF00782	protein_coding	chr1		0	2.55807	2.80653	15.2129	1.96293e-11	1.37572e-09	16.5109
ENSMUSG00000049119	Fam110b	family with sequence similarity 110, member B	242297		PF14160	protein_coding	chr4		0	0.91669	6.10903	15.2128	1.96306e-11	1.37572e-09	16.3515
ENSMUSG00000033863	Klf9	Kruppel-like factor 9	16601		PF00096	protein_coding	chr19	zf-C2H2	1	1.16011	6.5706	15.2126	1.96349e-11	1.37572e-09	16.3253
ENSMUSG00000028035	Dnajb4	DnaJ heat shock protein family (Hsp40) member B4	67035		PF00226	protein_coding	chr3		0	1.10866	6.09366	15.1625	2.07069e-11	1.44495e-09	16.3012
ENSMUSG00000033326	Kdm4a	lysine (K)-specific demethylase 4A	230674		PF18104	protein_coding	chr4		0	-0.727787	5.89333	-15.1464	2.10655e-11	1.46405e-09	16.2821
ENSMUSG00000021179	Nrde2	nrde-2 necessary for RNA interference, domain containing	217827		PF08424	protein_coding	chr12		0	-1.38882	2.82201	-15.1147	2.17881e-11	1.50819e-09	16.4179
ENSMUSG00000030878	Cdr2	cerebellar degeneration-related 2	12585			protein_coding	chr7		0	1.45384	3.71583	15.0978	2.21849e-11	1.52951e-09	16.395
ENSMUSG00000025340	Rabgef1	RAB guanine nucleotide exchange factor (GEF) 1	56715		PF02204	protein_coding	chr5		0	0.806093	5.45235	15.0738	2.27603e-11	1.56294e-09	16.227
ENSMUSG00000022342	Kcnv1	potassium channel, subfamily V, member 1	67498		PF02214	protein_coding	chr15		0	-1.67143	4.0413	-15.0569	2.31739e-11	1.58502e-09	16.3277
ENSMUSG00000036306	Lzts1	leucine zipper, putative tumor suppressor 1	211134			protein_coding	chr8		0	-1.70064	4.93118	-14.9843	2.50508e-11	1.69991e-09	16.1924
ENSMUSG00000040007	Bahd1	bromo adjacent homology domain containing 1	228536		PF01426	protein_coding	chr2		0	0.680187	6.11732	14.9868	2.49831e-11	1.69991e-09	16.101
ENSMUSG00000024975	Pdcd4	programmed cell death 4	18569		PF02847	protein_coding	chr19		0	-1.04278	5.17783	-14.8946	2.75889e-11	1.86479e-09	16.052
ENSMUSG00000048826	Dact2	dishevelled-binding antagonist of beta-catenin 2	240025		PF15268	protein_coding	chr17		0	-1.70917	3.40449	-14.87	2.8331e-11	1.90748e-09	16.1557
ENSMUSG00000031835	Mbtps1	membrane-bound transcription factor peptidase, site 1	56453	3.4.21.112	PF00082	protein_coding	chr8		0	-1.04446	5.36277	-14.8119	3.01717e-11	2.0235e-09	15.9473
ENSMUSG00000041468	Gpr12	G-protein coupled receptor 12	14738		PF00001	protein_coding	chr5		0	-1.36866	4.35493	-14.793	3.07954e-11	2.0415e-09	16.0134
ENSMUSG00000025189	Cnnm1	cyclin M1	83674		PF01595	protein_coding	chr19		0	1.05748	6.53748	14.7995	3.05803e-11	2.0415e-09	15.8763
ENSMUSG00000027951	Adar	adenosine deaminase, RNA-specific	56417	3.5.4.-	PF02295	protein_coding	chr3		0	0.650676	7.62583	14.7931	3.07921e-11	2.0415e-09	15.8378
ENSMUSG00000062116	Zfp954	zinc finger protein 954	232853		PF01352	protein_coding	chr7	zf-C2H2	1	1.17028	3.79366	14.7817	3.11758e-11	2.0588e-09	16.0253
ENSMUSG00000031365	Zfp275	zinc finger protein 275	27081		PF00096	protein_coding	chrX	zf-C2H2	1	1.63687	5.58328	14.7478	3.23487e-11	2.1281e-09	15.8624
ENSMUSG00000031565	Fgfr1	fibroblast growth factor receptor 1	14182	2.7.10.1	PF07679	protein_coding	chr8		0	1.35811	7.88065	14.7424	3.25385e-11	2.13245e-09	15.7775
ENSMUSG00000030551	Nr2f2	nuclear receptor subfamily 2, group F, member 2	11819		PF00104	protein_coding	chr7	RXR-like	1	0.91074	5.911	14.725	3.31622e-11	2.15822e-09	15.8154
ENSMUSG00000022055	Nefl	neurofilament, light polypeptide	18039		PF04732	protein_coding	chr14		0	1.21388	9.91028	14.7244	3.31823e-11	2.15822e-09	15.7071
ENSMUSG00000049800	Sertad2	SERTA domain containing 2	58172		PF06031	protein_coding	chr11		0	0.918828	4.96997	14.701	3.4043e-11	2.1994e-09	15.852
ENSMUSG00000021258	Ccnk	cyclin K	12454		PF02984	protein_coding	chr12		0	0.880254	5.20428	14.6983	3.41432e-11	2.1994e-09	15.8225
ENSMUSG00000073209	Klf14	Kruppel-like factor 14	619665		PF00096	protein_coding	chr6	zf-C2H2	1	2.7481	1.44802	14.6968	3.41982e-11	2.1994e-09	15.6936
ENSMUSG00000019558	Slc6a8	solute carrier family 6 (neurotransmitter transporter, creatine), member 8	102857		PF00209	protein_coding	chrX		0	0.762232	6.99653	14.6499	3.59976e-11	2.30653e-09	15.6953
ENSMUSG00000037251	Pomk	protein-O-mannose kinase	74653		PF07714	protein_coding	chr8		0	-0.818328	4.53006	-14.6338	3.66374e-11	2.32162e-09	15.7817
ENSMUSG00000033712	Ccar2	cell cycle activator and apoptosis regulator 2	219158		PF14443	protein_coding	chr14		0	-0.79376	5.98799	-14.6355	3.65703e-11	2.32162e-09	15.7115
ENSMUSG00000092035	Peg10	paternally expressed 10	170676		PF03732	protein_coding	chr6		0	2.16329	6.7417	14.6356	3.65633e-11	2.32162e-09	15.6971
ENSMUSG00000076431	Sox4	SRY (sex determining region Y)-box 4	20677		PF00505	protein_coding	chr13	HMG	1	1.03001	7.13293	14.6099	3.7612e-11	2.37466e-09	15.6516
ENSMUSG00000030447	Cyfip1	cytoplasmic FMR1 interacting protein 1	20430		PF07159	protein_coding	chr7		0	-1.09787	5.6484	-14.5292	4.10999e-11	2.57717e-09	15.6128
ENSMUSG00000058354	Krt6a	keratin 6A	16687		PF00038	protein_coding	chr15		0	6.92137	-2.26228	14.5288	4.11187e-11	2.57717e-09	11.9853
ENSMUSG00000035021	Baz1a	bromodomain adjacent to zinc finger domain 1A	217578		PF15612	protein_coding	chr12		0	4.68812	1.88068	14.4931	4.27723e-11	2.6711e-09	15.3373
ENSMUSG00000034751	Mast4	microtubule associated serine/threonine kinase family member 4	328329		PF08926	protein_coding	chr13		0	1.58705	5.74348	14.45	4.48621e-11	2.79149e-09	15.5094
ENSMUSG00000027520	Zdbf2	zinc finger, DBF-type containing 2	73884			protein_coding	chr1		0	2.64848	7.56898	14.4434	4.51927e-11	2.80195e-09	15.4491
ENSMUSG00000026049	Tex30	testis expressed 30	75623		PF01738	protein_coding	chr1		0	1.76349	2.09383	14.4205	4.63563e-11	2.86379e-09	15.6158
ENSMUSG00000039899	Fgl2	fibrinogen-like protein 2	14190		PF00147	protein_coding	chr5		0	2.84645	3.78731	14.4008	4.73816e-11	2.91179e-09	15.6496
ENSMUSG00000028521	Slc35d1	solute carrier family 35 (UDP-glucuronic acid/UDP-N-acetylgalactosamine dual transporter), member D1	242585		PF03151	protein_coding	chr4		0	1.07573	3.81063	14.3991	4.74712e-11	2.91179e-09	15.6122
ENSMUSG00000022426	Josd1	Josephin domain containing 1	74158		PF02099	protein_coding	chr15		0	0.716003	6.63236	14.3545	4.9884e-11	3.04894e-09	15.3701
ENSMUSG00000117310	Ptp4a1	protein tyrosine phosphatase 4a1	19243		PF00782	protein_coding	chr1		0	1.08365	8.02065	14.3499	5.01386e-11	3.05367e-09	15.3253
ENSMUSG00000037890	Wdr19	WD repeat domain 19	213081		PF15911	protein_coding	chr5		0	-1.17078	3.63478	-14.3418	5.05923e-11	3.05968e-09	15.5504
ENSMUSG00000030096	Slc6a6	solute carrier family 6 (neurotransmitter transporter, taurine), member 6	21366		PF00209	protein_coding	chr6		0	1.51262	7.81379	14.3431	5.05192e-11	3.05968e-09	15.3268
ENSMUSG00000054204	Alkal2	ALK and LTK ligand 2	100294583		PF15129	protein_coding	chr12		0	2.51566	4.35003	14.333	5.10928e-11	3.06842e-09	15.4767
ENSMUSG00000029177	Cenpa	centromere protein A	12615		PF00125	protein_coding	chr5	Others	1	2.87936	0.727393	14.3343	5.10205e-11	3.06842e-09	15.0919
ENSMUSG00000031799	Tpm4	tropomyosin 4	326618		PF00261	protein_coding	chr8		0	1.11697	4.45305	14.3233	5.16521e-11	3.09123e-09	15.4477
ENSMUSG00000005069	Pex5	peroxisomal biogenesis factor 5	19305		PF13181	protein_coding	chr6		0	0.776933	6.76823	14.2478	5.62027e-11	3.35194e-09	15.239
ENSMUSG00000041552	Ptchd1	patched domain containing 1	211612		PF02460	protein_coding	chrX		0	1.83987	3.86987	14.2412	5.6621e-11	3.35426e-09	15.4493
ENSMUSG00000048439	Nupl2	nucleoporin like 2	231042			protein_coding	chr5		0	-1.38831	2.01334	-14.2398	5.671e-11	3.35426e-09	15.4327
ENSMUSG00000026335	Pam	peptidylglycine alpha-amidating monooxygenase	18484		PF01436	protein_coding	chr1		0	1.31861	8.49583	14.238	5.68254e-11	3.35426e-09	15.1809
ENSMUSG00000046962	Zbtb21	zinc finger and BTB domain containing 21	114565		PF00096	protein_coding	chr16	ZBTB	1	1.06102	4.9374	14.2174	5.81518e-11	3.42083e-09	15.3032
ENSMUSG00000030607	Acan	aggrecan	11595		PF00084	protein_coding	chr7		0	2.20803	5.54759	14.1562	6.23007e-11	3.65243e-09	15.193
ENSMUSG00000024143	Rhoq	ras homolog family member Q	104215		PF00071	protein_coding	chr17		0	1.13697	5.75933	14.1527	6.25476e-11	3.65448e-09	15.1775
ENSMUSG00000114210						lncRNA	chr18		0	2.15857	4.01188	14.1332	6.39338e-11	3.72285e-09	15.2521
ENSMUSG00000018428	Akap1	A kinase (PRKA) anchor protein 1	11640		PF00013	protein_coding	chr11		0	-0.87539	5.38106	-14.1294	6.42134e-11	3.72654e-09	15.1713
ENSMUSG00000085282	Gm15663	predicted gene 15663	327812			lncRNA	chr10		0	1.93625	2.78015	14.1151	6.52556e-11	3.77431e-09	15.3264
ENSMUSG00000040565	Btaf1	B-TFIID TATA-box binding protein associated factor 1	107182		PF12054	protein_coding	chr19		0	1.71881	5.6006	14.0822	6.77285e-11	3.90424e-09	15.1108
ENSMUSG00000030403	Vasp	vasodilator-stimulated phosphoprotein	22323		PF08776	protein_coding	chr7		0	1.16259	4.9658	14.0789	6.7983e-11	3.90585e-09	15.1487
ENSMUSG00000021451	Sema4d	sema domain, immunoglobulin domain (Ig), transmembrane domain (TM) and short cytoplasmic domain, (semaphorin) 4D	20354		PF01437	protein_coding	chr13		0	-1.35303	5.10256	-14.0638	6.916e-11	3.96027e-09	15.1401
ENSMUSG00000045671	Spred2	sprouty-related EVH1 domain containing 2	114716		PF00568	protein_coding	chr11		0	1.16838	7.44761	14.0456	7.06031e-11	4.02952e-09	14.9844
ENSMUSG00000035437	Rabgap1	RAB GTPase activating protein 1	227800		PF00640	protein_coding	chr2		0	-0.795554	6.27148	-14.0179	7.28561e-11	4.13075e-09	14.9926
ENSMUSG00000029110	Rnf4	ring finger protein 4	19822		PF13639	protein_coding	chr5		0	0.59605	7.12242	14.0192	7.2754e-11	4.13075e-09	14.9649
ENSMUSG00000054893	Zfp667	zinc finger protein 667	384763		PF00096	protein_coding	chr7	zf-C2H2	1	1.07074	4.68883	14.0149	7.31105e-11	4.13158e-09	15.0891
ENSMUSG00000033161	Atp1a1	ATPase, Na+/K+ transporting, alpha 1 polypeptide	11928	3.6.3.9	PF00690	protein_coding	chr3		0	0.754261	9.29646	14.0035	7.40589e-11	4.1715e-09	14.8875
ENSMUSG00000032329	Hmg20a	high mobility group 20A	66867		PF00505	protein_coding	chr9	HMG	1	-0.72653	5.58355	-13.9957	7.4725e-11	4.19531e-09	14.9977
ENSMUSG00000075271	Ttc30a1	tetratricopeptide repeat domain 30A1	78802		PF13176	protein_coding	chr2		0	-1.49514	1.9512	-13.9703	7.69189e-11	4.29942e-09	15.1308
ENSMUSG00000040482	Dxo	decapping exoribonuclease	112403		PF08652	protein_coding	chr17		0	1.08864	3.89557	13.9685	7.70783e-11	4.29942e-09	15.109
ENSMUSG00000016528	Mapkapk2	MAP kinase-activated protein kinase 2	17164	2.7.11.1	PF00069	protein_coding	chr1		0	1.1323	5.19039	13.9654	7.73486e-11	4.30058e-09	15.0034
ENSMUSG00000022269	Marchf11	membrane associated ring-CH-type finger 11	211147		PF12906	protein_coding	chr15		0	1.61465	3.22237	13.9602	7.78103e-11	4.31234e-09	15.1519
ENSMUSG00000017677	Wsb1	WD repeat and SOCS box-containing 1	78889		PF00400	protein_coding	chr11		0	1.03236	5.94669	13.9288	8.06497e-11	4.45538e-09	14.9091
ENSMUSG00000027358	Bmp2	bone morphogenetic protein 2	12156		PF00688	protein_coding	chr2		0	2.30809	2.11804	13.9187	8.15813e-11	4.49244e-09	15.0932
ENSMUSG00000035310	Lin54	lin-54 homolog (C. elegans)	231506		PF03638	protein_coding	chr5		0	1.10196	4.787	13.9143	8.19945e-11	4.50082e-09	14.9672
ENSMUSG00000039384	Dusp10	dual specificity phosphatase 10	63953	3.1.3.48	PF00782	protein_coding	chr1		0	1.46386	3.20539	13.9048	8.28929e-11	4.53569e-09	15.0844
ENSMUSG00000023947	Nfkbie	nuclear factor of kappa light polypeptide gene enhancer in B cells inhibitor, epsilon	18037		PF12796	protein_coding	chr17		0	1.26951	2.1618	13.8967	8.36661e-11	4.56351e-09	15.0837
ENSMUSG00000022799	Arhgap31	Rho GTPase activating protein 31	12549		PF00620	protein_coding	chr16		0	0.948043	3.41697	13.8755	8.57204e-11	4.65564e-09	15.0402
ENSMUSG00000039037	St6galnac5	ST6 (alpha-N-acetyl-neuraminyl-2,3-beta-galactosyl-1,3)-N-acetylgalactosaminide alpha-2,6-sialyltransferase 5	26938	2.4.99.-	PF00777	protein_coding	chr3		0	-0.823134	7.34595	-13.8737	8.58955e-11	4.65564e-09	14.789
ENSMUSG00000040363	Bcor	BCL6 interacting corepressor	71458		PF15808	protein_coding	chrX		0	1.15782	5.57032	13.8497	8.82955e-11	4.77072e-09	14.8294
ENSMUSG00000050271	Prag1	PEAK1 related kinase activating pseudokinase 1	244418		PF00069	protein_coding	chr8		0	1.13169	5.26557	13.8439	8.88854e-11	4.78759e-09	14.8512
ENSMUSG00000074030	Exoc8	exocyst complex component 8	102058		PF16528	protein_coding	chr8		0	-0.91549	4.95281	-13.7884	9.47554e-11	5.08786e-09	14.8014
ENSMUSG00000061143	Maml3	mastermind like transcriptional coactivator 3	433586		PF09596	protein_coding	chr3		0	1.63413	4.29651	13.7747	9.626e-11	5.1526e-09	14.855
ENSMUSG00000045302	Preb	prolactin regulatory element binding	50907		PF00400	protein_coding	chr5	Others	1	0.650913	6.23584	13.772	9.65662e-11	5.15299e-09	14.6984
ENSMUSG00000037001	Zfp39	zinc finger protein 39	22698		PF01352	protein_coding	chr11	zf-C2H2	1	-1.55521	2.37722	-13.7571	9.82336e-11	5.22579e-09	14.922
ENSMUSG00000039182	AW209491	expressed sequence AW209491	105351		PF18474	protein_coding	chr13		0	-1.00343	3.58012	-13.7532	9.86802e-11	5.23339e-09	14.8796
ENSMUSG00000035275	Raver2	ribonucleoprotein, PTB-binding 2	242570		PF00076	protein_coding	chr4		0	-1.21271	4.18698	-13.7354	1.00734e-10	5.30964e-09	14.7755
ENSMUSG00000042406	Atf4	activating transcription factor 4	11911		PF00170	protein_coding	chr15	TF_bZIP	1	1.07073	8.85219	13.7367	1.0058e-10	5.30964e-09	14.5825
ENSMUSG00000022508	Bcl6	B cell leukemia/lymphoma 6	12053		PF00651	protein_coding	chr16	ZBTB	1	1.6328	5.3164	13.7292	1.01462e-10	5.3317e-09	14.7134
ENSMUSG00000027009	Itga4	integrin alpha 4	16401		PF01839	protein_coding	chr2		0	-1.62939	2.13861	-13.6959	1.05442e-10	5.50728e-09	14.8495
ENSMUSG00000037211	Spry1	sprouty RTK signaling antagonist 1	24063		PF05210	protein_coding	chr3		0	1.13439	3.84377	13.6977	1.05228e-10	5.50728e-09	14.8034
ENSMUSG00000042751	Nmnat2	nicotinamide nucleotide adenylyltransferase 2	226518	2.7.7.18	PF01467	protein_coding	chr1		0	0.98872	7.71682	13.6804	1.07364e-10	5.59071e-09	14.5486
ENSMUSG00000042599	Kdm7a	lysine (K)-specific demethylase 7A	338523		PF00628	protein_coding	chr6		0	1.58259	4.9415	13.6557	1.10486e-10	5.73596e-09	14.6428
ENSMUSG00000032601	Prkar2a	protein kinase, cAMP dependent regulatory, type II alpha	19087		PF02197	protein_coding	chr9		0	1.46098	7.50211	13.633	1.13439e-10	5.87156e-09	14.4928
ENSMUSG00000074892	B3galt5	UDP-Gal:betaGlcNAc beta 1,3-galactosyltransferase, polypeptide 5	93961	2.4.1.-	PF01762	protein_coding	chr16		0	-1.73697	3.0651	-13.6255	1.14437e-10	5.88379e-09	14.7765
ENSMUSG00000029162	Khk	ketohexokinase	16548	2.7.1.3	PF00294	protein_coding	chr5		0	2.21881	1.94965	13.6235	1.14699e-10	5.88379e-09	14.7571
ENSMUSG00000079109	Pms2	PMS1 homolog2, mismatch repair system component	18861		PF01119	protein_coding	chr5		0	-0.977793	3.42085	-13.625	1.14505e-10	5.88379e-09	14.7408
ENSMUSG00000070056	Mfhas1	malignant fibrous histiocytoma amplified sequence 1	52065		PF13855	protein_coding	chr8		0	0.77238	6.58628	13.5867	1.19728e-10	6.12353e-09	14.4655
ENSMUSG00000040270	Bach2	BTB and CNC homology, basic leucine zipper transcription factor 2	12014		PF00651	protein_coding	chr4	TF_bZIP	1	1.20047	5.03954	13.5798	1.20695e-10	6.15471e-09	14.5514
ENSMUSG00000028282	Casp8ap2	caspase 8 associated protein 2	26885			protein_coding	chr4		0	-1.88876	2.33877	-13.5765	1.21158e-10	6.16014e-09	14.7103
ENSMUSG00000001630	Stk38l	serine/threonine kinase 38 like	232533		PF00069	protein_coding	chr6		0	0.723371	4.58126	13.572	1.21805e-10	6.17482e-09	14.5672
ENSMUSG00000046574	Prr12	proline rich 12	233210		PF13926	protein_coding	chr7		0	-1.25112	6.12367	-13.5687	1.22277e-10	6.18054e-09	14.4685
ENSMUSG00000001300	Efnb2	ephrin B2	13642		PF00812	protein_coding	chr8		0	1.09053	7.34401	13.5598	1.23545e-10	6.22637e-09	14.4134
ENSMUSG00000030069	Prok2	prokineticin 2	50501		PF06607	protein_coding	chr6		0	2.07323	1.554	13.5528	1.24567e-10	6.25958e-09	14.6474
ENSMUSG00000008855	Hdac5	histone deacetylase 5	15184		PF12203	protein_coding	chr11		0	0.68274	7.96293	13.5374	1.26838e-10	6.35517e-09	14.3656
ENSMUSG00000025612	Bach1	BTB and CNC homology 1, basic leucine zipper transcription factor 1	12013		PF00651	protein_coding	chr16	TF_bZIP	1	1.16237	5.59615	13.5264	1.28477e-10	6.41866e-09	14.4488
ENSMUSG00000016520	Lnx2	ligand of numb-protein X 2	140887		PF00595	protein_coding	chr5		0	1.25269	3.7328	13.5093	1.31077e-10	6.52962e-09	14.5981
ENSMUSG00000034839	Larp6	La ribonucleoprotein domain family, member 6	67557		PF12901	protein_coding	chr9		0	-1.12256	3.81733	-13.4913	1.3388e-10	6.61742e-09	14.5449
ENSMUSG00000045248	Med26	mediator complex subunit 26	70625		PF15693	protein_coding	chr8		0	1.00801	4.12544	13.4919	1.33782e-10	6.61742e-09	14.5198
ENSMUSG00000035798	Zdhhc17	zinc finger, DHHC domain containing 17	320150		PF12796	protein_coding	chr10		0	-0.725788	5.51517	-13.4906	1.33992e-10	6.61742e-09	14.4161
ENSMUSG00000085211						lncRNA	chr10		0	3.14009	-0.144549	13.4702	1.37239e-10	6.75844e-09	13.7042
ENSMUSG00000075273	Ttc30b	tetratricopeptide repeat domain 30B	72421		PF13176	protein_coding	chr2		0	-1.60567	2.98182	-13.4502	1.40507e-10	6.88815e-09	14.5689
ENSMUSG00000038267	Slc22a23	solute carrier family 22, member 23	73102		PF00083	protein_coding	chr13		0	0.708124	7.05387	13.4492	1.40672e-10	6.88815e-09	14.2873
ENSMUSG00000020962	Gtf2a1	general transcription factor II A, 1	83602		PF03153	protein_coding	chr12		0	-1.08507	4.66202	-13.4185	1.4585e-10	7.12142e-09	14.3964
ENSMUSG00000065590	Mir212	microRNA 212	387208			miRNA	chr11		0	5.38725	1.43655	13.3939	1.50144e-10	7.31039e-09	14.0336
ENSMUSG00000024598	Fbn2	fibrillin 2	14119		PF12662	protein_coding	chr18		0	1.21208	3.47339	13.3598	1.56317e-10	7.56822e-09	14.4341
ENSMUSG00000006736	Tspan31	tetraspanin 31	67125		PF00335	protein_coding	chr10		0	0.821876	6.02441	13.3617	1.55972e-10	7.56822e-09	14.2123
ENSMUSG00000037992	Rara	retinoic acid receptor, alpha	19401		PF00105	protein_coding	chr11	THR-like	1	1.0198	4.67407	13.3368	1.60651e-10	7.75625e-09	14.2868
ENSMUSG00000096687						protein_coding	chr10		0	-1.30538	2.32495	-13.3174	1.64388e-10	7.89247e-09	14.4167
ENSMUSG00000039781	Cep131	centrosomal protein 131	12009			protein_coding	chr11		0	-1.01994	3.82263	-13.3192	1.6403e-10	7.89247e-09	14.345
ENSMUSG00000060284	Sp7	Sp7 transcription factor 7	170574		PF00096	protein_coding	chr15	zf-C2H2	1	6.83083	0.185338	13.3099	1.65854e-10	7.94074e-09	12.6556
ENSMUSG00000066440	Zfyve26	zinc finger, FYVE domain containing 26	211978		PF01363	protein_coding	chr12		0	-1.1765	3.63804	-13.2868	1.70462e-10	8.13872e-09	14.3221
ENSMUSG00000021963	Sap18	Sin3-associated polypeptide 18	20220		PF06487	protein_coding	chr14		0	1.10938	5.73176	13.2804	1.71762e-10	8.17814e-09	14.128
ENSMUSG00000022802	Lmln	leishmanolysin-like (metallopeptidase M8 family)	239833		PF01457	protein_coding	chr16		0	-1.32305	3.49458	-13.2645	1.75054e-10	8.31192e-09	14.3335
ENSMUSG00000034765	Dusp5	dual specificity phosphatase 5	240672	3.1.3.48	PF00581	protein_coding	chr19		0	1.79729	4.23785	13.2569	1.76656e-10	8.36494e-09	14.2336
ENSMUSG00000038612	Mcl1	myeloid cell leukemia sequence 1	17210		PF00452	protein_coding	chr3		0	1.07492	6.87193	13.2536	1.77343e-10	8.37447e-09	14.054
ENSMUSG00000022376	Adcy8	adenylate cyclase 8	11514	4.6.1.1	PF16214	protein_coding	chr15		0	1.33016	5.21382	13.251	1.77886e-10	8.37717e-09	14.1508
ENSMUSG00000024240	Epc1	enhancer of polycomb homolog 1	13831		PF06752	protein_coding	chr18		0	0.773705	5.84773	13.2436	1.79458e-10	8.40539e-09	14.0759
ENSMUSG00000034135	Sik3	SIK family kinase 3	70661		PF00069	protein_coding	chr9		0	0.949422	7.36566	13.2436	1.79461e-10	8.40539e-09	14.0218
ENSMUSG00000041757	Plekha6	pleckstrin homology domain containing, family A member 6	240753		PF00169	protein_coding	chr1		0	-0.817983	5.6597	-13.2364	1.81006e-10	8.45479e-09	14.0882
ENSMUSG00000020038	Cry1	cryptochrome 1 (photolyase-like)	12952		PF03441	protein_coding	chr10		0	1.21861	4.58455	13.225	1.83486e-10	8.54749e-09	14.1721
ENSMUSG00000025089	Gfra1	glial cell line derived neurotrophic factor family receptor alpha 1	14585		PF02351	protein_coding	chr19		0	1.17544	4.92418	13.1729	1.9528e-10	9.07238e-09	14.0582
ENSMUSG00000018143	Mafk	v-maf musculoaponeurotic fibrosarcoma oncogene family, protein K (avian)	17135		PF03131	protein_coding	chr5	TF_bZIP	1	1.0059	3.83713	13.1674	1.96591e-10	9.08768e-09	14.1608
ENSMUSG00000069227	Gprin1	G protein-regulated inducer of neurite outgrowth 1	26913		PF15235	protein_coding	chr13		0	-0.580284	8.08952	-13.167	1.96664e-10	9.08768e-09	13.9093
ENSMUSG00000066235	Pomgnt2	protein O-linked mannose beta 1,4-N-acetylglucosaminyltransferase 2	215494		PF04577	protein_coding	chr9		0	-0.897893	4.94986	-13.1598	1.98385e-10	9.14268e-09	14.0434
ENSMUSG00000034297	Med13	mediator complex subunit 13	327987		PF18296	protein_coding	chr11		0	1.40271	7.33149	13.1448	2.01969e-10	9.28305e-09	13.9035
ENSMUSG00000028063	Lmna	lamin A	16905		PF00932	protein_coding	chr3		0	1.05388	5.66087	13.1398	2.03196e-10	9.31461e-09	13.9594
ENSMUSG00000018651	Tada2a	transcriptional adaptor 2A	217031		PF04433	protein_coding	chr11	MYB	1	-0.945445	3.63273	-13.1367	2.03963e-10	9.32118e-09	14.1424
ENSMUSG00000015127	Unkl	unkempt family like zinc finger	74154		PF00642	protein_coding	chr17		0	-0.794657	4.51825	-13.1348	2.04421e-10	9.32118e-09	14.0109
ENSMUSG00000095253	Zfp799	zinc finger protein 799	240064		PF00096	protein_coding	chr17	zf-C2H2	1	-0.958498	3.61027	-13.126	2.06589e-10	9.39518e-09	14.1314
ENSMUSG00000074580	4931440P22Rik	RIKEN cDNA 4931440P22 gene	71004			transcribed_processed_pseudogene	chr3		0	4.07642	1.45539	13.1188	2.08379e-10	9.45165e-09	13.8753
ENSMUSG00000022394	L3mbtl2	L3MBTL2 polycomb repressive complex 1 subunit	214669		PF02820	protein_coding	chr15		0	-0.788743	4.70304	-13.1122	2.10047e-10	9.50229e-09	13.9945
ENSMUSG00000035566	Pcdh17	protocadherin 17	219228		PF00028	protein_coding	chr14		0	1.20914	8.18047	13.094	2.14707e-10	9.68767e-09	13.8174
ENSMUSG00000096910	Zfp955b	zinc finger protein 955B	100043468		PF01352	protein_coding	chr17	zf-C2H2	1	-1.12356	4.41699	-13.0865	2.16641e-10	9.74942e-09	13.9969
ENSMUSG00000031955	Bcar1	breast cancer anti-estrogen resistance 1	12927		PF08824	protein_coding	chr8		0	-0.773874	5.65956	-13.0683	2.21457e-10	9.9402e-09	13.8776
ENSMUSG00000109865	Hspa14	heat shock protein 14	50497		PF00012	protein_coding	chr2		0	0.909775	4.90443	13.0506	2.26216e-10	1.01274e-08	13.9048
ENSMUSG00000000976	Heatr6	HEAT repeat containing 6	217026		PF13251	protein_coding	chr11		0	-0.769606	3.83791	-13.0445	2.27893e-10	1.01761e-08	14.0043
ENSMUSG00000020638	Cmpk2	cytidine monophosphate (UMP-CMP) kinase 2, mitochondrial	22169	2.7.4.14	PF02223	protein_coding	chr12		0	-1.04371	3.51435	-13.0412	2.28794e-10	1.01899e-08	14.0003
ENSMUSG00000031523	Dlc1	deleted in liver cancer 1	50768		PF01852	protein_coding	chr8		0	0.780785	6.28942	13.0329	2.31101e-10	1.02661e-08	13.7945
ENSMUSG00000025025	Mxi1	MAX interactor 1, dimerization protein	17859		PF00010	protein_coding	chr19	bHLH	1	1.09347	6.00176	13.0234	2.33795e-10	1.03591e-08	13.8063
ENSMUSG00000031446	Cul4a	cullin 4A	99375		PF10557	protein_coding	chr8		0	-0.752535	5.47138	-13.0164	2.35781e-10	1.04203e-08	13.8149
ENSMUSG00000014496	Ankrd28	ankyrin repeat domain 28	105522		PF00023	protein_coding	chr14		0	1.00008	6.23054	13.0123	2.36943e-10	1.04449e-08	13.7783
ENSMUSG00000042507	Mideas	mitotic deacetylase associated SANT domain protein	238317		PF01448	protein_coding	chr12	Others	1	1.08159	5.10959	13.0073	2.38379e-10	1.04547e-08	13.8434
ENSMUSG00000051579	Tceal8	transcription elongation factor A (SII)-like 8	66684		PF04538	protein_coding	chrX		0	1.077	5.81518	13.0083	2.38097e-10	1.04547e-08	13.788
ENSMUSG00000028060	Khdc4	KH domain containing 4, pre-mRNA splicing factor	74200			protein_coding	chr3		0	0.778506	5.68503	13.0039	2.39352e-10	1.04707e-08	13.7935
ENSMUSG00000037447	Arid5a	AT rich interactive domain 5A (MRF1-like)	214855		PF01388	protein_coding	chr1	ARID	1	2.27968	5.24957	12.9904	2.43304e-10	1.06167e-08	13.8279
ENSMUSG00000041995	Zbed3	zinc finger, BED type containing 3	72114			protein_coding	chr13		0	0.889199	3.98474	12.9878	2.44081e-10	1.06237e-08	13.9034
ENSMUSG00000051379	Flrt3	fibronectin leucine rich transmembrane protein 3	71436		PF13855	protein_coding	chr2		0	1.29554	6.03534	12.983	2.4549e-10	1.06581e-08	13.7551
ENSMUSG00000020521	Rnft1	ring finger protein, transmembrane 1	76892			protein_coding	chr11		0	1.16123	3.83112	12.9772	2.47225e-10	1.07064e-08	13.9364
ENSMUSG00000005699	Pard6a	par-6 family cell polarity regulator alpha	56513		PF00564	protein_coding	chr8		0	0.838101	4.79152	12.9559	2.53693e-10	1.0959e-08	13.7997
ENSMUSG00000044167	Foxo1	forkhead box O1	56458		PF00250	protein_coding	chr3	Fork_head	1	-0.989089	5.855	-12.9513	2.55128e-10	1.09935e-08	13.7314
ENSMUSG00000025234	Arih1	ariadne RBR E3 ubiquitin protein ligase 1	23806		PF01485	protein_coding	chr9		0	1.13409	7.42931	12.913	2.6728e-10	1.14884e-08	13.6095
ENSMUSG00000031796	Cfap20	cilia and flagella associated protein 20	14894		PF05018	protein_coding	chr8		0	0.711381	5.30699	12.9074	2.69118e-10	1.15386e-08	13.6967
ENSMUSG00000032220	Myo1e	myosin IE	71602		PF00018	protein_coding	chr9		0	1.17631	4.53013	12.8713	2.81221e-10	1.20069e-08	13.7087
ENSMUSG00000035232	Pdk3	pyruvate dehydrogenase kinase, isoenzyme 3	236900		PF02518	protein_coding	chrX		0	0.954076	5.00442	12.8707	2.81434e-10	1.20069e-08	13.6681
ENSMUSG00000056501	Cebpb	CCAAT/enhancer binding protein (C/EBP), beta	12608		PF07716	protein_coding	chr2	TF_bZIP	1	1.87456	4.43293	12.8591	2.85446e-10	1.2148e-08	13.7253
ENSMUSG00000023905	Tnfrsf12a	tumor necrosis factor receptor superfamily, member 12a	27279		PF12191	protein_coding	chr17		0	2.04636	3.54686	12.8392	2.92476e-10	1.24165e-08	13.7948
ENSMUSG00000006720	Zfp184	zinc finger protein 184 (Kruppel-like)	193452		PF01352	protein_coding	chr13	zf-C2H2	1	2.45255	2.82777	12.8353	2.93881e-10	1.24456e-08	13.844
ENSMUSG00000029213	Commd8	COMM domain containing 8	27784		PF07258	protein_coding	chr5		0	-0.83354	4.29779	-12.8287	2.96272e-10	1.24939e-08	13.6792
ENSMUSG00000052302	Tbc1d30	TBC1 domain family, member 30	74694		PF15733	protein_coding	chr10		0	-0.998728	5.71552	-12.8261	2.97199e-10	1.24939e-08	13.5773
ENSMUSG00000056755	Grm7	glutamate receptor, metabotropic 7	108073		PF07562	protein_coding	chr6		0	-0.811892	5.93906	-12.8272	2.96815e-10	1.24939e-08	13.5601
ENSMUSG00000003119	Cdk12	cyclin-dependent kinase 12	69131		PF00069	protein_coding	chr11		0	1.16508	5.24781	12.8181	3.00151e-10	1.25687e-08	13.5897
ENSMUSG00000051726	Kcnf1	potassium voltage-gated channel, subfamily F, member 1	382571		PF02214	protein_coding	chr12		0	1.80563	6.06255	12.8173	3.00435e-10	1.25687e-08	13.5358
ENSMUSG00000060301	2610008E11Rik	RIKEN cDNA 2610008E11 gene	72128		PF00096	protein_coding	chr10	zf-C2H2	1	-1.45128	3.35579	-12.8014	3.0633e-10	1.27843e-08	13.7655
ENSMUSG00000040860	Crocc	ciliary rootlet coiled-coil, rootletin	230872			protein_coding	chr4		0	-0.836915	4.12495	-12.7848	3.12657e-10	1.30168e-08	13.6589
ENSMUSG00000025283	Sat1	spermidine/spermine N1-acetyl transferase 1	20229	2.3.1.57	PF00583	protein_coding	chrX		0	1.52635	3.5921	12.7788	3.14942e-10	1.30504e-08	13.6905
ENSMUSG00000060257	Scrt2	scratch family zinc finger 2	545474		PF00096	protein_coding	chr2	zf-C2H2	1	1.58281	4.70965	12.7788	3.14978e-10	1.30504e-08	13.5919
ENSMUSG00000058070	Eml1	echinoderm microtubule associated protein like 1	68519		PF03451	protein_coding	chr12		0	-0.93382	5.03271	-12.7554	3.24154e-10	1.33984e-08	13.5352
ENSMUSG00000018736	Ndel1	nudE neurodevelopment protein 1 like 1	83431		PF04880	protein_coding	chr11		0	0.657151	7.04012	12.7525	3.25315e-10	1.34142e-08	13.4138
ENSMUSG00000035356	Nfkbiz	nuclear factor of kappa light polypeptide gene enhancer in B cells inhibitor, zeta	80859		PF12796	protein_coding	chr16		0	2.01481	2.89712	12.687	3.52658e-10	1.4507e-08	13.6531
ENSMUSG00000048915	Efna5	ephrin A5	13640		PF00812	protein_coding	chr17		0	1.14529	4.64088	12.6669	3.61535e-10	1.48367e-08	13.464
ENSMUSG00000035007	Rundc1	RUN domain containing 1	217201		PF02759	protein_coding	chr11		0	0.70916	5.38756	12.6476	3.70277e-10	1.51312e-08	13.3595
ENSMUSG00000032503	Arpp21	cyclic AMP-regulated phosphoprotein, 21	74100		PF01424	protein_coding	chr9		0	0.979552	8.34066	12.6472	3.70466e-10	1.51312e-08	13.2354
ENSMUSG00000027650	Tti1	TELO2 interacting protein 1	75425			protein_coding	chr2		0	-1.07706	3.71279	-12.6234	3.81551e-10	1.55471e-08	13.4901
ENSMUSG00000026017	Carf	calcium response factor	241066		PF15299	protein_coding	chr1	Others	1	-1.3287	3.12085	-12.6193	3.83489e-10	1.55892e-08	13.5503
ENSMUSG00000026024	Als2	alsin Rho guanine nucleotide exchange factor	74018		PF00621	protein_coding	chr1		0	-0.726366	5.68388	-12.607	3.89407e-10	1.57925e-08	13.2868
ENSMUSG00000039763	Dnajc28	DnaJ heat shock protein family (Hsp40) member C28	246738		PF09350	protein_coding	chr16		0	-1.68184	1.49776	-12.5984	3.93591e-10	1.58957e-08	13.5225
ENSMUSG00000025068	Gsto1	glutathione S-transferase omega 1	14873	2.5.1.18	PF00043	protein_coding	chr19		0	0.641295	5.57584	12.598	3.93797e-10	1.58957e-08	13.279
ENSMUSG00000053799	Exoc6	exocyst complex component 6	107371		PF04091	protein_coding	chr19		0	-0.960861	5.62482	-12.5957	3.94891e-10	1.59027e-08	13.2866
ENSMUSG00000039911	Spsb1	splA/ryanodine receptor domain and SOCS box containing 1	74646		PF00622	protein_coding	chr4		0	1.37326	3.68084	12.5792	4.03063e-10	1.61939e-08	13.4128
ENSMUSG00000015879	Fam184b	family with sequence similarity 184, member B	58227		PF15665	protein_coding	chr5		0	-1.17427	3.22738	-12.5706	4.07413e-10	1.63306e-08	13.4842
ENSMUSG00000071855	Ccdc112	coiled-coil domain containing 112	240261			protein_coding	chr18		0	-1.41311	2.83322	-12.5579	4.13903e-10	1.65523e-08	13.4925
ENSMUSG00000026241	Nppc	natriuretic peptide type C	18159		PF00212	protein_coding	chr1		0	1.40005	3.39653	12.5544	4.15742e-10	1.65547e-08	13.4209
ENSMUSG00000054408	Spcs3	signal peptidase complex subunit 3 homolog (S. cerevisiae)	76687	3.4.-.-	PF04573	protein_coding	chr8		0	0.7055	5.42349	12.5541	4.15884e-10	1.65547e-08	13.2378
ENSMUSG00000046519	Golph3l	golgi phosphoprotein 3-like	229593		PF05719	protein_coding	chr3		0	-1.13725	3.34358	-12.5403	4.231e-10	1.68031e-08	13.4212
ENSMUSG00000001150	Mcm3ap	minichromosome maintenance complex component 3 associated protein	54387		PF03399	protein_coding	chr10		0	-0.771254	5.17627	-12.5371	4.24799e-10	1.68318e-08	13.232
ENSMUSG00000001542	Ell2	elongation factor for RNA polymerase II 2	192657		PF07303	protein_coding	chr13		0	1.56226	4.68906	12.5203	4.33813e-10	1.71496e-08	13.2686
ENSMUSG00000020674	Pxdn	peroxidasin	69675		PF07679	protein_coding	chr12		0	-0.733262	4.77926	-12.5146	4.36866e-10	1.72307e-08	13.2294
ENSMUSG00000025278	Flnb	filamin, beta	286940		PF00630	protein_coding	chr14		0	1.24696	5.36147	12.5124	4.38092e-10	1.72396e-08	13.2018
ENSMUSG00000043372	Hexim2	hexamethylene bis-acetamide inducible 2	71059		PF15313	protein_coding	chr11		0	-1.05908	2.6112	-12.4995	4.45197e-10	1.74793e-08	13.4227
ENSMUSG00000021712	Trim23	tripartite motif-containing 23	81003			protein_coding	chr13		0	-0.878458	5.22429	-12.4962	4.47039e-10	1.75117e-08	13.1753
ENSMUSG00000032846	Zswim6	zinc finger SWIM-type containing 6	67263			protein_coding	chr13		0	0.976422	6.4049	12.4924	4.4918e-10	1.75557e-08	13.1132
ENSMUSG00000030347	D6Wsu163e	DNA segment, Chr 6, Wayne State University 163, expressed	28040		PF10154	protein_coding	chr6		0	-0.955548	4.0672	-12.4857	4.52978e-10	1.76641e-08	13.275
ENSMUSG00000028191	Bcl10	B cell leukemia/lymphoma 10	12042		PF00619	protein_coding	chr3		0	0.948799	3.90559	12.4755	4.5879e-10	1.78503e-08	13.2844
ENSMUSG00000000276	Dgke	diacylglycerol kinase, epsilon	56077	2.7.1.107	PF00781	protein_coding	chr11		0	-0.619537	5.79105	-12.4736	4.59887e-10	1.78527e-08	13.1047
ENSMUSG00000060126	Tpt1	tumor protein, translationally-controlled 1	22070		PF00838	protein_coding	chr14		0	0.693633	8.32987	12.4678	4.63255e-10	1.79431e-08	13.0115
ENSMUSG00000021823	Vcl	vinculin	22330		PF01044	protein_coding	chr14		0	1.25755	4.45019	12.4647	4.65031e-10	1.79715e-08	13.1796
ENSMUSG00000041297	Cdk13	cyclin-dependent kinase 13	69562		PF00069	protein_coding	chr13		0	0.878294	6.39166	12.457	4.69565e-10	1.81061e-08	13.0607
ENSMUSG00000049191	Rtl5	retrotransposon Gag like 5	331474		PF16297	protein_coding	chrX		0	1.42124	4.68502	12.4481	4.74812e-10	1.82675e-08	13.1738
ENSMUSG00000029767	Calu	calumenin	12321		PF13202	protein_coding	chr6		0	0.666131	7.21344	12.4403	4.79519e-10	1.83999e-08	13.0081
ENSMUSG00000025372	Baiap2	brain-specific angiogenesis inhibitor 1-associated protein 2	108100		PF14604	protein_coding	chr11		0	0.893058	7.82991	12.4388	4.80387e-10	1.83999e-08	12.9898
ENSMUSG00000020752	Recql5	RecQ protein-like 5	170472		PF06959	protein_coding	chr11		0	-0.948964	3.24227	-12.4188	4.92598e-10	1.88258e-08	13.2766
ENSMUSG00000049600	Zbtb45	zinc finger and BTB domain containing 45	232879		PF00651	protein_coding	chr7	ZBTB	1	-0.886213	4.17233	-12.4154	4.94719e-10	1.8865e-08	13.1695
ENSMUSG00000038250	Usp38	ubiquitin specific peptidase 38	74841		PF00443	protein_coding	chr8		0	0.874127	5.29393	12.4102	4.98001e-10	1.89482e-08	13.059
ENSMUSG00000040133	Gpr176	G protein-coupled receptor 176	381413		PF00001	protein_coding	chr2		0	0.673388	5.6657	12.387	5.12722e-10	1.94418e-08	13.0007
ENSMUSG00000106044						TEC	chr5		0	0.993684	6.67138	12.3862	5.1323e-10	1.94418e-08	12.9588
ENSMUSG00000041225	Arhgap12	Rho GTPase activating protein 12	75415		PF00169	protein_coding	chr18		0	-0.920304	5.20613	-12.3834	5.15046e-10	1.94678e-08	13.0374
ENSMUSG00000101698						lncRNA	chr9		0	1.92222	3.78421	12.3797	5.17492e-10	1.95175e-08	13.2012
ENSMUSG00000023150	Ivns1abp	influenza virus NS1A binding protein	117198		PF07707	protein_coding	chr1		0	0.866894	6.91866	12.3767	5.19418e-10	1.95474e-08	12.9442
ENSMUSG00000027342	Pcna	proliferating cell nuclear antigen	18538		PF00705	protein_coding	chr2		0	0.781107	5.26932	12.3727	5.2202e-10	1.96025e-08	13.0174
ENSMUSG00000022142	Nup155	nucleoporin 155	170762		PF08801	protein_coding	chr15		0	-0.999306	3.80653	-12.3649	5.2723e-10	1.97551e-08	13.1669
ENSMUSG00000032834	Pwp2	PWP2 periodic tryptophan protein homolog (yeast)	110816		PF00400	protein_coding	chr10		0	-1.05482	3.46734	-12.3459	5.40014e-10	2.01902e-08	13.164
ENSMUSG00000028619	Tceanc2	transcription elongation factor A (SII) N-terminal and central domain containing 2	66526		PF08711	protein_coding	chr4		0	-0.81548	3.9418	-12.3301	5.50881e-10	2.05519e-08	13.083
ENSMUSG00000032898	Fbxo21	F-box protein 21	231670		PF13369	protein_coding	chr5		0	-0.764549	7.07998	-12.3209	5.57353e-10	2.07485e-08	12.8561
ENSMUSG00000029534	St7	suppression of tumorigenicity 7	64213		PF04184	protein_coding	chr6		0	0.698292	5.30185	12.3185	5.59009e-10	2.07653e-08	12.9423
ENSMUSG00000072915	Gm12258	predicted gene 12258	108167848		PF01352	protein_coding	chr11	zf-C2H2	1	-1.40514	2.93924	-12.3151	5.61458e-10	2.08114e-08	13.1735
ENSMUSG00000053536	Cstf2t	cleavage stimulation factor, 3' pre-RNA subunit 2, tau	83410		PF14304	protein_coding	chr19		0	-0.695234	5.62784	-12.3059	5.68005e-10	2.10089e-08	12.8997
ENSMUSG00000042851	Zc3h6	zinc finger CCCH type containing 6	78751		PF00642	protein_coding	chr2		0	-1.31912	3.08588	-12.2964	5.74933e-10	2.12196e-08	13.135
ENSMUSG00000029338	Antxr2	anthrax toxin receptor 2	71914		PF05586	protein_coding	chr5		0	1.91745	1.08966	12.2873	5.81565e-10	2.14185e-08	13.0478
ENSMUSG00000020883	Fbxl20	F-box and leucine-rich repeat protein 20	72194		PF13516	protein_coding	chr11		0	-0.787361	5.35914	-12.2848	5.83444e-10	2.14419e-08	12.8855
ENSMUSG00000062012	Zfp13	zinc finger protein 13	22654		PF01352	protein_coding	chr17	zf-C2H2	1	-0.822307	3.72179	-12.28	5.86966e-10	2.15254e-08	13.0531
ENSMUSG00000024172	St6gal2	beta galactoside alpha 2,6 sialyltransferase 2	240119	2.4.99.1	PF00777	protein_coding	chr17		0	-0.932221	5.57498	-12.2482	6.11204e-10	2.23667e-08	12.8452
ENSMUSG00000009030	Pdcl	phosducin-like	67466		PF02114	protein_coding	chr2		0	-0.837772	3.94535	-12.2426	6.15557e-10	2.24783e-08	12.9815
ENSMUSG00000037395	Rcor3	REST corepressor 3	214742		PF00249	protein_coding	chr1	MYB	1	-0.786987	4.11251	-12.2251	6.29401e-10	2.29352e-08	12.9456
ENSMUSG00000025280	Polr3a	polymerase (RNA) III (DNA directed) polypeptide A	218832	2.7.7.6	PF04997	protein_coding	chr14		0	-0.863068	3.87384	-12.2031	6.47274e-10	2.34872e-08	12.9202
ENSMUSG00000022770	Dlg1	discs large MAGUK scaffold protein 1	13383		PF10600	protein_coding	chr16		0	0.957911	6.18334	12.2036	6.46895e-10	2.34872e-08	12.7349
ENSMUSG00000039741	Bahcc1	BAH domain and coiled-coil containing 1	268515		PF01426	protein_coding	chr11		0	-1.30391	4.98204	-12.1911	6.57267e-10	2.37997e-08	12.823
ENSMUSG00000039910	Cited2	Cbp/p300-interacting transactivator, with Glu/Asp-rich carboxy-terminal domain, 2	17684		PF04487	protein_coding	chr10		0	1.39304	6.78531	12.1772	6.69031e-10	2.41749e-08	12.6773
ENSMUSG00000034997	Htr2a	5-hydroxytryptamine (serotonin) receptor 2A	15558		PF00001	protein_coding	chr14		0	1.02234	4.67918	12.1745	6.71335e-10	2.42074e-08	12.8054
ENSMUSG00000046733	Gprc5a	G protein-coupled receptor, family C, group 5, member A	232431		PF00003	protein_coding	chr6		0	7.46285	-1.60256	12.1703	6.74997e-10	2.42886e-08	10.4505
ENSMUSG00000085148	Mir22hg	Mir22 host gene (non-protein coding)	100042498			lncRNA	chr11		0	1.22151	4.71869	12.168	6.76933e-10	2.43075e-08	12.8147
ENSMUSG00000029571	Tmem106b	transmembrane protein 106B	71900		PF07092	protein_coding	chr6		0	-0.826381	6.91838	-12.1521	6.90887e-10	2.4757e-08	12.6387
ENSMUSG00000101970	Chaserr	CHD2 adjacent suppressive regulatory RNA	69170			lncRNA	chr7		0	1.39862	3.41122	12.1463	6.95962e-10	2.47936e-08	12.9247
ENSMUSG00000010392	Gosr1	golgi SNAP receptor complex member 1	53334			protein_coding	chr11		0	-0.711014	5.16713	-12.1446	6.9747e-10	2.47936e-08	12.7158
ENSMUSG00000031781	Ciapin1	cytokine induced apoptosis inhibitor 1	109006		PF05093	protein_coding	chr8		0	0.849587	6.30722	12.1469	6.95449e-10	2.47936e-08	12.6563
ENSMUSG00000045731	Pnoc	prepronociceptin	18155		PF01160	protein_coding	chr14		0	1.26354	6.47507	12.1444	6.97661e-10	2.47936e-08	12.637
ENSMUSG00000022898	Vps26c	VPS26 endosomal protein sorting factor C	13185		PF03643	protein_coding	chr16		0	-0.813467	4.38322	-12.133	7.0798e-10	2.51085e-08	12.7908
ENSMUSG00000024754	Cemip2	cell migration inducing hyaluronidase 2	83921		PF15711	protein_coding	chr19		0	1.15506	4.33347	12.1301	7.10579e-10	2.5149e-08	12.7766
ENSMUSG00000037035	Inhbb	inhibin beta-B	16324		PF00019	protein_coding	chr1		0	-1.77941	4.27727	-12.1023	7.36387e-10	2.60089e-08	12.7881
ENSMUSG00000017132	Cyth1	cytohesin 1	19157		PF01369	protein_coding	chr11		0	-0.941235	5.43055	-12.0883	7.49742e-10	2.64265e-08	12.6336
ENSMUSG00000005802	Slc30a4	solute carrier family 30 (zinc transporter), member 4	22785		PF01545	protein_coding	chr2		0	0.746765	6.45864	12.0762	7.61512e-10	2.67866e-08	12.5536
ENSMUSG00000067150	Xpo5	exportin 5	72322		PF08389	protein_coding	chr17		0	-0.804918	5.44766	-12.0414	7.96352e-10	2.78982e-08	12.5627
ENSMUSG00000065537	Mir132	microRNA 132	387150			miRNA	chr11		0	5.63878	0.778599	12.0423	7.95465e-10	2.78982e-08	12.1759
ENSMUSG00000022195	6030458C11Rik	RIKEN cDNA 6030458C11 gene	77877		PF12640	protein_coding	chr15		0	-0.682494	4.57615	-12.0248	8.13575e-10	2.84438e-08	12.6289
ENSMUSG00000020275	Rel	reticuloendotheliosis oncogene	19696		PF00554	protein_coding	chr11	RHD	1	2.82002	3.0074	12.0108	8.28372e-10	2.89025e-08	12.8084
ENSMUSG00000021796	Bmpr1a	bone morphogenetic protein receptor, type 1A	12166	2.7.11.30	PF08515	protein_coding	chr14		0	0.689078	6.20933	11.9925	8.48201e-10	2.95345e-08	12.4571
ENSMUSG00000046679	C87436	expressed sequence C87436	232196		PF14952	protein_coding	chr6		0	-1.08516	2.89946	-11.9897	8.51341e-10	2.95841e-08	12.7592
ENSMUSG00000037428	Vgf	VGF nerve growth factor inducible	381677			protein_coding	chr5		0	1.93408	9.44629	11.9841	8.57559e-10	2.97402e-08	12.3298
ENSMUSG00000023809	Rps6ka2	ribosomal protein S6 kinase, polypeptide 2	20112	2.7.11.1	PF00433	protein_coding	chr17		0	0.930981	6.77367	11.9764	8.66134e-10	2.99773e-08	12.4106
ENSMUSG00000074923	Pak6	p21 (RAC1) activated kinase 6	214230	2.7.11.1	PF00069	protein_coding	chr2		0	0.787489	8.08816	11.9664	8.77361e-10	3.0305e-08	12.3573
ENSMUSG00000029179	Zcchc4	zinc finger, CCHC domain containing 4	78796		PF10237	protein_coding	chr5		0	-1.04998	2.10585	-11.9624	8.81886e-10	3.04004e-08	12.7569
ENSMUSG00000021725	Parp8	poly (ADP-ribose) polymerase family, member 8	52552		PF00644	protein_coding	chr13		0	0.872715	5.90843	11.9572	8.8793e-10	3.05476e-08	12.4264
ENSMUSG00000035164	Zc3h12c	zinc finger CCCH type containing 12C	244871		PF18561	protein_coding	chr9		0	1.21884	4.37626	11.9214	9.30055e-10	3.18696e-08	12.5215
ENSMUSG00000026181	Ppm1f	protein phosphatase 1F (PP2C domain containing)	68606		PF00481	protein_coding	chr16		0	-0.840123	4.61664	-11.9218	9.29602e-10	3.18696e-08	12.4873
ENSMUSG00000031485	Plpbp	pyridoxal phosphate binding protein	114863		PF01168	protein_coding	chr8		0	0.93004	6.17471	11.9072	9.47466e-10	3.24018e-08	12.3407
ENSMUSG00000026743	Mllt10	myeloid/lymphoid or mixed-lineage leukemia; translocated to, 10	17354			protein_coding	chr2	Others	1	-0.687245	4.12384	-11.8995	9.56975e-10	3.26622e-08	12.5029
ENSMUSG00000064125	Prr36	proline rich 36	73072		PF15363	protein_coding	chr8		0	-1.48105	5.24326	-11.8935	9.6452e-10	3.28547e-08	12.4055
ENSMUSG00000030208	Emp1	epithelial membrane protein 1	13730		PF00822	protein_coding	chr6		0	2.4086	1.90175	11.8887	9.70472e-10	3.29273e-08	12.6513
ENSMUSG00000020644	Id2	inhibitor of DNA binding 2	15902		PF00010	protein_coding	chr12	bHLH	1	1.19941	6.71609	11.8889	9.70249e-10	3.29273e-08	12.2939
ENSMUSG00000020375	Rufy1	RUN and FYVE domain containing 1	216724		PF02759	protein_coding	chr11		0	-0.945876	3.03467	-11.8741	9.89188e-10	3.34964e-08	12.5758
ENSMUSG00000027177	Hipk3	homeodomain interacting protein kinase 3	15259		PF00069	protein_coding	chr2		0	1.02503	6.686	11.8705	9.9386e-10	3.35886e-08	12.2779
ENSMUSG00000023079	Gtf2ird1	general transcription factor II I repeat domain-containing 1	57080		PF02946	protein_coding	chr5	GTF2I	1	-0.70853	4.41662	-11.8521	1.0179e-09	3.43337e-08	12.4075
ENSMUSG00000028360	Slc44a5	solute carrier family 44, member 5	242259		PF04515	protein_coding	chr3		0	-1.08422	5.08143	-11.8388	1.03575e-09	3.48675e-08	12.3551
ENSMUSG00000049562	Ap5b1	adaptor-related protein complex 5, beta 1 subunit	381201			protein_coding	chr19		0	-1.55178	1.68795	-11.833	1.04358e-09	3.50627e-08	12.5922
ENSMUSG00000036712	Cyld	CYLD lysine 63 deubiquitinase	74256	3.1.2.15	PF00443	protein_coding	chr8		0	-0.889452	4.44764	-11.8281	1.05033e-09	3.52206e-08	12.3569
ENSMUSG00000038546	Ranbp9	RAN binding protein 9	56705		PF10607	protein_coding	chr13		0	0.59097	6.53958	11.8159	1.06728e-09	3.57198e-08	12.2022
ENSMUSG00000046727	Cystm1	cysteine-rich transmembrane module containing 1	66060			protein_coding	chr18		0	0.776693	5.0799	11.8089	1.0771e-09	3.59785e-08	12.2871
ENSMUSG00000015599	Ttbk1	tau tubulin kinase 1	106763		PF00069	protein_coding	chr17		0	0.554534	8.10453	11.8014	1.08773e-09	3.62633e-08	12.13
ENSMUSG00000024095	Hnrnpll	heterogeneous nuclear ribonucleoprotein L-like	72692		PF11835	protein_coding	chr17		0	0.999795	6.34885	11.7971	1.09379e-09	3.63949e-08	12.1892
ENSMUSG00000032571	Pik3r4	phosphoinositide-3-kinase regulatory subunit 4	75669	2.7.11.1	PF00069	protein_coding	chr9		0	-0.783868	4.7327	-11.7825	1.11502e-09	3.70297e-08	12.2735
ENSMUSG00000054693	Adam10	a disintegrin and metallopeptidase domain 10	11487	3.4.24.81	PF00200	protein_coding	chr9		0	-0.625664	6.08667	-11.7783	1.12112e-09	3.71607e-08	12.1646
ENSMUSG00000044528	Tram1l1	translocation associated membrane protein 1-like 1	229801		PF03798	protein_coding	chr3		0	-0.840109	4.81506	-11.7674	1.13729e-09	3.76243e-08	12.2449
ENSMUSG00000067825	Pex26	peroxisomal biogenesis factor 26	74043		PF07163	protein_coding	chr6		0	-1.01259	3.33615	-11.7622	1.14505e-09	3.77862e-08	12.3961
ENSMUSG00000045613	Chrm2	cholinergic receptor, muscarinic 2, cardiac	243764		PF00001	protein_coding	chr6		0	1.30233	3.66278	11.7612	1.14656e-09	3.77862e-08	12.3895
ENSMUSG00000038456	Dennd2a	DENN/MADD domain containing 2A	209773		PF03456	protein_coding	chr6		0	0.663594	5.35468	11.7529	1.15917e-09	3.80561e-08	12.1871
ENSMUSG00000062867	Impdh2	inosine monophosphate dehydrogenase 2	23918	1.1.1.205	PF00571	protein_coding	chr9		0	0.778452	5.6253	11.7535	1.15822e-09	3.80561e-08	12.1599
ENSMUSG00000031453	Rasa3	RAS p21 protein activator 3	19414		PF00616	protein_coding	chr8		0	-0.685408	5.78791	-11.7475	1.16736e-09	3.81795e-08	12.1461
ENSMUSG00000062234	Gak	cyclin G associated kinase	231580		PF10409	protein_coding	chr5		0	0.540228	7.22443	11.7484	1.16594e-09	3.81795e-08	12.082
ENSMUSG00000028893	Sesn2	sestrin 2	230784		PF04636	protein_coding	chr4		0	1.7356	7.38604	11.7316	1.1921e-09	3.89147e-08	12.0584
ENSMUSG00000043300	B3galnt1	UDP-GalNAc:betaGlcNAc beta 1,3-galactosaminyltransferase, polypeptide 1	26879	2.4.1.79	PF01762	protein_coding	chr3		0	-0.671649	5.67394	-11.7267	1.19979e-09	3.90917e-08	12.1251
ENSMUSG00000035671	Zswim4	zinc finger SWIM-type containing 4	212168			protein_coding	chr8		0	1.12894	4.71739	11.7105	1.22555e-09	3.97192e-08	12.1801
ENSMUSG00000027630	Tbl1xr1	transducin (beta)-like 1X-linked receptor 1	81004		PF00400	protein_coding	chr3		0	-0.995123	4.92965	-11.7103	1.22586e-09	3.97192e-08	12.1641
ENSMUSG00000022498	Txndc11	thioredoxin domain containing 11	106200		PF00085	protein_coding	chr16		0	0.963974	5.45692	11.7103	1.22596e-09	3.97192e-08	12.1033
ENSMUSG00000016984	Etaa1	Ewing tumor-associated antigen 1	68145		PF15350	protein_coding	chr11		0	-1.70007	1.68269	-11.7042	1.23588e-09	3.98907e-08	12.4186
ENSMUSG00000031833	Mast3	microtubule associated serine/threonine kinase 3	546071		PF17820	protein_coding	chr8		0	-0.784814	6.82134	-11.7051	1.23441e-09	3.98907e-08	12.0399
ENSMUSG00000071253	Slc25a16	solute carrier family 25 (mitochondrial carrier, Graves disease autoantigen), member 16	73132		PF00153	protein_coding	chr10		0	-0.738057	4.7376	-11.6993	1.24385e-09	4.0073e-08	12.1579
ENSMUSG00000032586	Traip	TRAF-interacting protein	22036		PF13639	protein_coding	chr9		0	-1.16895	3.19383	-11.6959	1.24944e-09	4.0178e-08	12.35
ENSMUSG00000032392	Parp16	poly (ADP-ribose) polymerase family, member 16	214424		PF18084	protein_coding	chr9		0	-2.16838	0.626824	-11.686	1.26586e-09	4.06302e-08	12.2495
ENSMUSG00000040850	Psme4	proteasome (prosome, macropain) activator subunit 4	103554		PF16507	protein_coding	chr11		0	0.9755	6.00739	11.6739	1.28628e-09	4.12089e-08	12.0367
ENSMUSG00000004221	Ikbkg	inhibitor of kappaB kinase gamma	16151		PF11577	protein_coding	chrX		0	-0.668051	4.55859	-11.6669	1.29827e-09	4.15156e-08	12.126
ENSMUSG00000053214	Gm9899	predicted gene 9899	100502829			lncRNA	chr5		0	1.28923	3.60566	11.6641	1.30299e-09	4.15546e-08	12.2521
ENSMUSG00000024949	Sf1	splicing factor 1	22668		PF00013	protein_coding	chr19		0	0.588355	7.52388	11.6633	1.30431e-09	4.15546e-08	11.9601
ENSMUSG00000007656	Arpp19	cAMP-regulated phosphoprotein 19	59046		PF04667	protein_coding	chr9		0	0.745994	7.05645	11.6536	1.32125e-09	4.20168e-08	11.9573
ENSMUSG00000051615	Rap2a	RAS related protein 2a	76108		PF00071	protein_coding	chr14		0	0.519937	7.85187	11.6434	1.33918e-09	4.25086e-08	11.9254
ENSMUSG00000052415	Tchh	trichohyalin	99681		PF01023	protein_coding	chr3		0	1.74684	2.58881	11.6324	1.35885e-09	4.30536e-08	12.325
ENSMUSG00000025377	Tepsin	TEPSIN, adaptor related protein complex 4 accessory protein	78777		PF01417	protein_coding	chr11		0	-0.857029	3.69297	-11.6216	1.37848e-09	4.35154e-08	12.1848
ENSMUSG00000039960	Rhou	ras homolog family member U	69581		PF00071	protein_coding	chr8		0	-0.666209	4.9133	-11.6221	1.37756e-09	4.35154e-08	12.0523
ENSMUSG00000055745	Rtl6	retrotransposon Gag like 6	223732		PF16297	protein_coding	chr15		0	-0.597601	6.28863	-11.6184	1.38425e-09	4.36176e-08	11.9354
ENSMUSG00000029474	Rnf34	ring finger protein 34	80751			protein_coding	chr5		0	0.640877	6.17585	11.6159	1.38877e-09	4.36804e-08	11.9458
ENSMUSG00000029192	Tbc1d14	TBC1 domain family, member 14	100855		PF00566	protein_coding	chr5		0	-0.91145	5.70995	-11.6114	1.39717e-09	4.38645e-08	11.9478
ENSMUSG00000020484	Xbp1	X-box binding protein 1	22433		PF07716	protein_coding	chr11	TF_bZIP	1	0.64707	6.42811	11.6074	1.40457e-09	4.40167e-08	11.9214
ENSMUSG00000103276						TEC	chr9		0	1.88525	1.34958	11.5981	1.42199e-09	4.44012e-08	12.2331
ENSMUSG00000028249	Sdcbp	syndecan binding protein	53378		PF17820	protein_coding	chr4		0	0.87662	7.42805	11.5987	1.42086e-09	4.44012e-08	11.8761
ENSMUSG00000035051	Dhx57	DEAH (Asp-Glu-Ala-Asp/His) box polypeptide 57	106794		PF00270	protein_coding	chr17		0	-0.794821	5.55727	-11.5888	1.43966e-09	4.48716e-08	11.9186
ENSMUSG00000027893	Ahcyl1	S-adenosylhomocysteine hydrolase-like 1	229709	3.3.1.1	PF00670	protein_coding	chr3		0	0.629065	7.62593	11.5692	1.47766e-09	4.59727e-08	11.8273
ENSMUSG00000063049	Ing2	inhibitor of growth family, member 2	69260		PF12998	protein_coding	chr8		0	1.32673	4.54679	11.554	1.5079e-09	4.68292e-08	11.9962
ENSMUSG00000028030	Tbck	TBC1 domain containing kinase	271981		PF00581	protein_coding	chr3		0	-0.798131	4.95371	-11.5252	1.56698e-09	4.85763e-08	11.9074
ENSMUSG00000022793	B4galt4	UDP-Gal:betaGlcNAc beta 1,4-galactosyltransferase, polypeptide 4	56375	2.4.1.-	PF02709	protein_coding	chr16		0	-0.865835	3.41525	-11.5182	1.58155e-09	4.89402e-08	12.0741
ENSMUSG00000046658	Zfp316	zinc finger protein 316	54201		PF01352	protein_coding	chr5	zf-C2H2	1	-0.768997	4.68526	-11.5102	1.59868e-09	4.93815e-08	11.9069
ENSMUSG00000047583	Tyw3	tRNA-yW synthesizing protein 3 homolog (S. cerevisiae)	209584		PF02676	protein_coding	chr3		0	-1.08585	2.49864	-11.4932	1.63526e-09	5.02413e-08	12.1269
ENSMUSG00000020423	Btg2	BTG anti-proliferation factor 2	12227		PF07742	protein_coding	chr1		0	1.96489	5.05428	11.4938	1.63409e-09	5.02413e-08	11.888
ENSMUSG00000027739	Rab33b	RAB33B, member RAS oncogene family	19338		PF00071	protein_coding	chr3		0	0.597359	5.30049	11.4935	1.63463e-09	5.02413e-08	11.8354
ENSMUSG00000014907	Naf1	nuclear assembly factor 1 ribonucleoprotein	234344		PF04410	protein_coding	chr8		0	0.69116	4.47168	11.4848	1.65372e-09	5.0718e-08	11.9036
ENSMUSG00000030662	Ipo5	importin 5	70572		PF02985	protein_coding	chr14		0	0.574701	7.84973	11.4715	1.68348e-09	5.15389e-08	11.6876
ENSMUSG00000027583	Zbtb46	zinc finger and BTB domain containing 46	72147		PF00651	protein_coding	chr2	ZBTB	1	-1.1653	3.88346	-11.464	1.70049e-09	5.18756e-08	11.9555
ENSMUSG00000010290	AI597479	expressed sequence AI597479	98404		PF15323	protein_coding	chr1		0	-0.674487	4.67229	-11.4643	1.69982e-09	5.18756e-08	11.8521
ENSMUSG00000051705	Senp8	SUMO/sentrin specific peptidase 8	71599		PF02902	protein_coding	chr9		0	-0.956897	2.39632	-11.459	1.71195e-09	5.19249e-08	12.0852
ENSMUSG00000052798	Nup107	nucleoporin 107	103468		PF04121	protein_coding	chr10		0	-0.962089	3.3014	-11.458	1.71416e-09	5.19249e-08	12.0114
ENSMUSG00000070526	Peg12	paternally expressed 12	27412		PF05350	protein_coding	chr7		0	3.1116	0.501917	11.4587	1.7125e-09	5.19249e-08	11.8079
ENSMUSG00000046798	Cldn12	claudin 12	64945			protein_coding	chr5		0	1.05296	5.25451	11.4588	1.71238e-09	5.19249e-08	11.7875
ENSMUSG00000060860	Ube2s	ubiquitin-conjugating enzyme E2S	77891	6.3.2.19	PF00179	protein_coding	chr7		0	0.664712	6.80202	11.4547	1.72181e-09	5.20652e-08	11.6972
ENSMUSG00000053414	Hunk	hormonally upregulated Neu-associated kinase	26559		PF00069	protein_coding	chr16		0	0.960733	5.34606	11.4477	1.73795e-09	5.24613e-08	11.759
ENSMUSG00000022044	Stmn4	stathmin-like 4	56471		PF00836	protein_coding	chr14		0	0.999425	8.57886	11.4401	1.75588e-09	5.29098e-08	11.6232
ENSMUSG00000054027	Nt5dc3	5'-nucleotidase domain containing 3	103466		PF05761	protein_coding	chr10		0	0.743354	7.89038	11.4265	1.78827e-09	5.37915e-08	11.6225
ENSMUSG00000006711	D130043K22Rik	RIKEN cDNA D130043K22 gene	210108			protein_coding	chr13		0	-0.939279	5.26442	-11.4203	1.80323e-09	5.41471e-08	11.7405
ENSMUSG00000020491	2810021J22Rik	RIKEN cDNA 2810021J22 gene	69944		PF00096	protein_coding	chr11	zf-C2H2	1	-1.34801	2.09839	-11.408	1.83322e-09	5.4952e-08	12.0363
ENSMUSG00000049612	Omg	oligodendrocyte myelin glycoprotein	18377		PF13855	protein_coding	chr11		0	0.830587	6.46445	11.3986	1.85665e-09	5.55576e-08	11.6252
ENSMUSG00000048965	Mrgpre	MAS-related GPR, member E	244238			protein_coding	chr7		0	-1.13808	4.11671	-11.3905	1.87685e-09	5.603e-08	11.827
ENSMUSG00000003228	Grk5	G protein-coupled receptor kinase 5	14773	2.7.11.16	PF00615	protein_coding	chr19		0	1.11776	4.73833	11.3884	1.88219e-09	5.603e-08	11.7449
ENSMUSG00000003469	Phyhip	phytanoyl-CoA hydroxylase interacting protein	105653			protein_coding	chr14		0	-0.885042	7.33474	-11.3897	1.87896e-09	5.603e-08	11.5885
ENSMUSG00000033849	B3galt2	UDP-Gal:betaGlcNAc beta 1,3-galactosyltransferase, polypeptide 2	26878	2.4.1.-	PF01762	protein_coding	chr1		0	1.13497	6.36675	11.3819	1.89877e-09	5.64262e-08	11.612
ENSMUSG00000056493	Foxk1	forkhead box K1	17425		PF00498	protein_coding	chr5	Fork_head	1	-1.19499	5.20807	-11.3587	1.95918e-09	5.80213e-08	11.6537
ENSMUSG00000028341	Nr4a3	nuclear receptor subfamily 4, group A, member 3	18124		PF00105	protein_coding	chr4	NGFIB-like	1	1.56857	8.75948	11.3594	1.95722e-09	5.80213e-08	11.4949
ENSMUSG00000034209	Rasl10a	RAS-like, family 10, member A	75668		PF00071	protein_coding	chr11		0	-2.04451	1.57569	-11.3378	2.01526e-09	5.95798e-08	11.9334
ENSMUSG00000030929	Eri2	exoribonuclease 2	71151		PF06839	protein_coding	chr7		0	-1.4634	1.9596	-11.3316	2.03224e-09	5.98763e-08	11.9347
ENSMUSG00000015932	Dstn	destrin	56431		PF00241	protein_coding	chr2		0	0.582214	8.75808	11.332	2.03103e-09	5.98763e-08	11.4649
ENSMUSG00000027560	Dok5	docking protein 5	76829		PF02174	protein_coding	chr2		0	0.876822	5.02104	11.3303	2.03573e-09	5.98768e-08	11.634
ENSMUSG00000054409	Tmem74	transmembrane protein 74	239408			protein_coding	chr15		0	1.03662	5.93427	11.3275	2.04353e-09	6.00039e-08	11.5589
ENSMUSG00000045284	Dcaf12l1	DDB1 and CUL4 associated factor 12-like 1	245404		PF00400	protein_coding	chrX		0	-0.94779	4.60294	-11.2921	2.14367e-09	6.28373e-08	11.6124
ENSMUSG00000092203	1110038B12Rik	RIKEN cDNA 1110038B12 gene	68763			lncRNA	chr17		0	1.03722	3.26555	11.2892	2.15214e-09	6.29784e-08	11.7768
ENSMUSG00000055430	Nap1l5	nucleosome assembly protein 1-like 5	58243		PF00956	protein_coding	chr6		0	0.704307	7.8968	11.2846	2.1656e-09	6.32648e-08	11.4211
ENSMUSG00000045140	Pigw	phosphatidylinositol glycan anchor biosynthesis, class W	70325	2.3.-.-	PF06423	protein_coding	chr11		0	-1.09731	2.00495	-11.2737	2.19787e-09	6.40978e-08	11.8577
ENSMUSG00000090641	Zfp712	zinc finger protein 712	78251		PF01352	protein_coding	chr13	zf-C2H2	1	-1.64329	1.83422	-11.2725	2.20155e-09	6.40978e-08	11.856
ENSMUSG00000033762	Recql4	RecQ protein-like 4	79456		PF00098	protein_coding	chr15		0	1.43391	1.36812	11.268	2.21487e-09	6.42685e-08	11.84
ENSMUSG00000042032	Mat2b	methionine adenosyltransferase II, beta	108645	2.5.1.6	PF04321	protein_coding	chr11		0	-0.694273	5.00722	-11.2683	2.21411e-09	6.42685e-08	11.5326
ENSMUSG00000033760	Rbm4b	RNA binding motif protein 4B	66704		PF00076	protein_coding	chr19		0	1.0406	4.50988	11.261	2.23631e-09	6.47235e-08	11.6064
ENSMUSG00000035314	Gdpd5	glycerophosphodiester phosphodiesterase domain containing 5	233552		PF03009	protein_coding	chr7		0	0.856798	5.60345	11.2604	2.23806e-09	6.47235e-08	11.4903
ENSMUSG00000036893	Ehmt1	euchromatic histone methyltransferase 1	77683	2.1.1.43	PF00856	protein_coding	chr2		0	-0.663531	5.20654	-11.2533	2.25979e-09	6.52426e-08	11.5078
ENSMUSG00000028971	Cort	cortistatin	12854		PF03002	protein_coding	chr4		0	1.08215	3.58522	11.2494	2.27168e-09	6.52578e-08	11.6043
ENSMUSG00000003778	Brd8	bromodomain containing 8	78656		PF00439	protein_coding	chr18		0	-0.884703	4.54993	-11.2497	2.27068e-09	6.52578e-08	11.569
ENSMUSG00000031442	Mcf2l	mcf.2 transforming sequence-like	17207		PF00621	protein_coding	chr8		0	-0.729245	7.14554	-11.2502	2.26935e-09	6.52578e-08	11.3998
ENSMUSG00000036054	Sugp2	SURP and G patch domain containing 2	234373		PF01585	protein_coding	chr8		0	-0.577148	6.6821	-11.2462	2.28152e-09	6.54316e-08	11.4099
ENSMUSG00000021411	Pxdc1	PX domain containing 1	66895			protein_coding	chr13		0	1.6485	3.03125	11.2331	2.3225e-09	6.64655e-08	11.7193
ENSMUSG00000043587	Pxylp1	2-phosphoxylose phosphatase 1	235534		PF00328	protein_coding	chr9		0	-1.1723	3.67198	-11.2321	2.32581e-09	6.64655e-08	11.6563
ENSMUSG00000085505						lncRNA	chr4		0	3.74063	-1.75737	11.231	2.32915e-09	6.64655e-08	10.2958
ENSMUSG00000021133	Susd6	sushi domain containing 6	217684		PF00084	protein_coding	chr12		0	0.807845	6.17191	11.2264	2.34379e-09	6.67728e-08	11.4025
ENSMUSG00000053475	Tnfaip6	tumor necrosis factor alpha induced protein 6	21930		PF00431	protein_coding	chr2		0	4.74561	1.14608	11.2129	2.38726e-09	6.7899e-08	11.4853
ENSMUSG00000025981	Coq10b	coenzyme Q10B	67876		PF03364	protein_coding	chr1		0	1.23373	4.07171	11.2059	2.41024e-09	6.84397e-08	11.5697
ENSMUSG00000034006	Slc66a2	solute carrier family 66 member 2	66943		PF04193	protein_coding	chr18		0	0.714337	5.20298	11.1995	2.43133e-09	6.88117e-08	11.4313
ENSMUSG00000028031	Dkk2	dickkopf WNT signaling pathway inhibitor 2	56811		PF04706	protein_coding	chr3		0	4.24595	0.520336	11.2003	2.42889e-09	6.88117e-08	11.3483
ENSMUSG00000032939	Nup93	nucleoporin 93	71805		PF04097	protein_coding	chr8		0	0.841588	4.43928	11.1947	2.44741e-09	6.91533e-08	11.4868
ENSMUSG00000063889	Crem	cAMP responsive element modulator	12916		PF02173	protein_coding	chr18	TF_bZIP	1	1.73051	3.83052	11.1806	2.49492e-09	7.03805e-08	11.5507
ENSMUSG00000021192	Golga5	golgi autoantigen, golgin subfamily a, 5	27277		PF09787	protein_coding	chr12		0	-0.870651	3.68498	-11.1793	2.49943e-09	7.03925e-08	11.5636
ENSMUSG00000097746	Gm6225	predicted gene 6225	633947			lncRNA	chr18		0	1.90065	0.73441	11.1712	2.52717e-09	7.10575e-08	11.6164
ENSMUSG00000024604	Rbm22	RNA binding motif protein 22	66810		PF00076	protein_coding	chr18		0	-0.642495	4.67864	-11.1699	2.53164e-09	7.10581e-08	11.4343
ENSMUSG00000031529	Tnks	tankyrase, TRF1-interacting ankyrin-related ADP-ribose polymerase	21951		PF13606	protein_coding	chr8		0	0.83476	8.10578	11.1688	2.53543e-09	7.10581e-08	11.2549
ENSMUSG00000051159	Cited1	Cbp/p300-interacting transactivator with Glu/Asp-rich carboxy-terminal domain 1	12705		PF04487	protein_coding	chrX		0	1.86327	1.20129	11.1655	2.54705e-09	7.12678e-08	11.6916
ENSMUSG00000039206	Daglb	diacylglycerol lipase, beta	231871		PF01764	protein_coding	chr5		0	0.797693	4.96407	11.1532	2.5903e-09	7.22434e-08	11.3869
ENSMUSG00000027351	Spred1	sprouty protein with EVH-1 domain 1, related sequence	114715		PF00568	protein_coding	chr2		0	0.623207	6.78361	11.1533	2.58992e-09	7.22434e-08	11.2744
ENSMUSG00000027293	Ehd4	EH-domain containing 4	98878		PF00350	protein_coding	chr2		0	1.16237	2.60562	11.1494	2.60371e-09	7.22847e-08	11.6408
ENSMUSG00000036197	Gxylt1	glucoside xylosyltransferase 1	223827	2.4.2.-	PF01501	protein_coding	chr15		0	0.847498	3.15803	11.1492	2.60436e-09	7.22847e-08	11.6013
ENSMUSG00000025026	Add3	adducin 3 (gamma)	27360		PF00596	protein_coding	chr19		0	-0.658892	6.84496	-11.1513	2.59692e-09	7.22847e-08	11.2731
ENSMUSG00000067424	Zfp563	zinc finger protein 563	240068		PF01352	protein_coding	chr17	zf-C2H2	1	-1.16764	3.29126	-11.1457	2.61695e-09	7.24008e-08	11.5769
ENSMUSG00000039568	Ubald1	UBA-like domain containing 1	207740			protein_coding	chr16		0	0.736381	6.99231	11.1464	2.61439e-09	7.24008e-08	11.2528
ENSMUSG00000040447	Spns2	spinster homolog 2	216892		PF07690	protein_coding	chr11		0	0.867096	6.02763	11.1391	2.64056e-09	7.29369e-08	11.2822
ENSMUSG00000085492	Trmt61b	tRNA methyltransferase 61B	68789			lncRNA	chr17		0	1.74192	3.31913	11.1144	2.73155e-09	7.53295e-08	11.5427
ENSMUSG00000022897	Dyrk1a	dual-specificity tyrosine-(Y)-phosphorylation regulated kinase 1a	13548		PF00069	protein_coding	chr16		0	0.60327	7.05024	11.1126	2.73831e-09	7.53953e-08	11.2048
ENSMUSG00000039462	Col10a1	collagen, type X, alpha 1	12813		PF00386	protein_coding	chr10		0	3.8282	1.95655	11.1075	2.75751e-09	7.56823e-08	11.6264
ENSMUSG00000091956	C2cd4b	C2 calcium-dependent domain containing 4B	75697			protein_coding	chr9		0	2.51612	1.40468	11.1082	2.75485e-09	7.56823e-08	11.6136
ENSMUSG00000063362	Alg11	asparagine-linked glycosylation 11 (alpha-1,2-mannosyltransferase)	207958	2.4.1.-	PF00534	protein_coding	chr8		0	-0.828336	4.91688	-11.0884	2.83116e-09	7.75801e-08	11.2851
ENSMUSG00000025666	Tmem47	transmembrane protein 47	192216			protein_coding	chrX		0	0.786836	7.10123	11.08	2.86405e-09	7.83567e-08	11.1587
ENSMUSG00000043284	Tmem11	transmembrane protein 11	216821		PF14972	protein_coding	chr11		0	0.593636	4.69327	11.0702	2.90288e-09	7.92932e-08	11.2937
ENSMUSG00000025178	Pi4k2a	phosphatidylinositol 4-kinase type 2 alpha	84095	2.7.1.67	PF00454	protein_coding	chr19		0	0.633739	6.84559	11.0601	2.94339e-09	8.02725e-08	11.1342
ENSMUSG00000034413	Neurl1b	neuralized E3 ubiquitin protein ligase 1B	240055		PF07177	protein_coding	chr17		0	-1.44852	5.45739	-11.046	3.00097e-09	8.17135e-08	11.2133
ENSMUSG00000033233	Trim45	tripartite motif-containing 45	229644		PF00630	protein_coding	chr3		0	-1.0481	2.65876	-11.0397	3.02717e-09	8.17456e-08	11.4941
ENSMUSG00000043987	Cep164	centrosomal protein 164	214552			protein_coding	chr9		0	-1.15852	3.16596	-11.0426	3.01524e-09	8.17456e-08	11.4509
ENSMUSG00000028293	Slc35a1	solute carrier family 35 (CMP-sialic acid transporter), member 1	24060		PF04142	protein_coding	chr4		0	-0.876671	3.28601	-11.0403	3.02467e-09	8.17456e-08	11.4447
ENSMUSG00000085386						lncRNA	chr2		0	2.25061	0.446874	11.0408	3.02274e-09	8.17456e-08	11.3414
ENSMUSG00000022414	Tab1	TGF-beta activated kinase 1/MAP3K7 binding protein 1	66513		PF00481	protein_coding	chr15		0	-1.00706	3.92303	-11.0389	3.0306e-09	8.17456e-08	11.3372
ENSMUSG00000027508	Pag1	phosphoprotein associated with glycosphingolipid microdomains 1	94212		PF15347	protein_coding	chr3		0	0.819277	5.93563	11.0427	3.01495e-09	8.17456e-08	11.162
ENSMUSG00000014554	Dguok	deoxyguanosine kinase	27369	2.7.1.113	PF01712	protein_coding	chr6		0	-1.21377	2.34817	-11.0377	3.03551e-09	8.175e-08	11.5217
ENSMUSG00000041777	Cir1	corepressor interacting with RBPJ, 1	66935		PF10197	protein_coding	chr2		0	-1.04185	3.79028	-11.0309	3.06423e-09	8.23949e-08	11.3556
ENSMUSG00000005893	Nr2c2	nuclear receptor subfamily 2, group C, member 2	22026		PF00104	protein_coding	chr6	RXR-like	1	-0.744563	6.05462	-11.029	3.07234e-09	8.24843e-08	11.1284
ENSMUSG00000035181	Heatr5a	HEAT repeat containing 5A	320487			protein_coding	chr12		0	1.14871	3.56628	11.022	3.10202e-09	8.30223e-08	11.3735
ENSMUSG00000029714	Gigyf1	GRB10 interacting GYF protein 1	57330		PF02213	protein_coding	chr5		0	-0.876161	4.60762	-11.0226	3.09947e-09	8.30223e-08	11.2357
ENSMUSG00000034110	Kctd7	potassium channel tetramerisation domain containing 7	212919		PF02214	protein_coding	chr5		0	-1.4464	4.17178	-11.012	3.14516e-09	8.40465e-08	11.3074
ENSMUSG00000033016	Nfatc1	nuclear factor of activated T cells, cytoplasmic, calcineurin dependent 1	18018		PF00554	protein_coding	chr18	RHD	1	1.95836	2.47816	11.0098	3.15498e-09	8.41783e-08	11.4835
ENSMUSG00000035093	Secisbp2l	SECIS binding protein 2-like	70354		PF01248	protein_coding	chr2		0	-0.744305	6.27591	-11.0086	3.16005e-09	8.41835e-08	11.0851
ENSMUSG00000031538	Plat	plasminogen activator, tissue	18791	3.4.21.68	PF00008	protein_coding	chr8		0	2.53718	5.63267	11.0042	3.17947e-09	8.457e-08	11.1632
ENSMUSG00000048387	Osr1	odd-skipped related transcription factor 1	23967		PF00096	protein_coding	chr12	zf-C2H2	1	-1.99364	-0.088056	-10.9975	3.20903e-09	8.52246e-08	11.1642
ENSMUSG00000027552	E2f5	E2F transcription factor 5	13559		PF16421	protein_coding	chr3	E2F	1	0.972917	3.08251	10.9934	3.22718e-09	8.55748e-08	11.3951
ENSMUSG00000047749	Zc3hav1l	zinc finger CCCH-type, antiviral 1-like	209032		PF18606	protein_coding	chr6		0	-1.75337	1.00248	-10.9919	3.23414e-09	8.56277e-08	11.431
ENSMUSG00000049728	Zfp668	zinc finger protein 668	244219		PF00096	protein_coding	chr7	zf-C2H2	1	-0.81502	3.61185	-10.9636	3.36315e-09	8.88044e-08	11.2799
ENSMUSG00000036376	Abt1	activator of basal transcription 1	30946			protein_coding	chr13		0	0.797613	3.77043	10.9634	3.36443e-09	8.88044e-08	11.2495
ENSMUSG00000020925	Ccdc43	coiled-coil domain containing 43	52715			protein_coding	chr11		0	-0.919915	3.13308	-10.946	3.44638e-09	9.05515e-08	11.2981
ENSMUSG00000021785	Ngly1	N-glycanase 1	59007	3.5.1.52	PF04721	protein_coding	chr14		0	-0.864605	3.24029	-10.9464	3.44469e-09	9.05515e-08	11.2926
ENSMUSG00000026641	Usf1	upstream transcription factor 1	22278		PF00010	protein_coding	chr1	bHLH	1	-0.705775	5.07168	-10.9464	3.44448e-09	9.05515e-08	11.0791
ENSMUSG00000028799	Zfp362	zinc finger protein 362	230761		PF00096	protein_coding	chr4	zf-C2H2	1	-0.846952	5.03234	-10.944	3.45612e-09	9.06692e-08	11.0861
ENSMUSG00000010608	Rbm25	RNA binding motif protein 25	67039		PF01480	protein_coding	chr12		0	-0.762703	6.40005	-10.9378	3.48576e-09	9.1308e-08	10.9837
ENSMUSG00000024553	Galr1	galanin receptor 1	14427		PF00001	protein_coding	chr18		0	5.61664	-1.44983	10.9341	3.50401e-09	9.16465e-08	9.70155
ENSMUSG00000032802	Srxn1	sulfiredoxin 1 homolog (S. cerevisiae)	76650		PF02195	protein_coding	chr2		0	1.73828	6.4437	10.9309	3.51963e-09	9.19156e-08	10.9508
ENSMUSG00000055660	Mettl4	methyltransferase like 4	76781		PF05063	protein_coding	chr17		0	-0.854091	3.64148	-10.9293	3.52742e-09	9.19797e-08	11.2245
ENSMUSG00000029684	Wasl	WASP like actin nucleation promoting factor	73178		PF00786	protein_coding	chr6		0	0.676466	6.29755	10.9226	3.56052e-09	9.27026e-08	10.9563
ENSMUSG00000047342	Zfp286	zinc finger protein 286	192651		PF01352	protein_coding	chr11	zf-C2H2	1	-0.904078	2.7607	-10.9133	3.60682e-09	9.37664e-08	11.2922
ENSMUSG00000061313	Ddhd2	DDHD domain containing 2	72108		PF02862	protein_coding	chr8		0	-0.634971	4.27264	-10.9084	3.63144e-09	9.42644e-08	11.1049
ENSMUSG00000050926	Dcaf12l2	DDB1 and CUL4 associated factor 12-like 2	245403		PF00400	protein_coding	chrX		0	-1.63999	0.551538	-10.907	3.6384e-09	9.43029e-08	11.2718
ENSMUSG00000090031						lncRNA	chr1		0	1.67184	1.45031	10.8847	3.75318e-09	9.69863e-08	11.3284
ENSMUSG00000024579	Pcyox1l	prenylcysteine oxidase 1 like	240334		PF07156	protein_coding	chr18		0	-1.26234	3.56195	-10.8851	3.75117e-09	9.69863e-08	11.1772
ENSMUSG00000038806	Sde2	SDE2 telomere maintenance homolog (S. pombe)	208768		PF13019	protein_coding	chr1		0	0.660462	4.80949	10.8762	3.79778e-09	9.79919e-08	10.9994
ENSMUSG00000022601	Zbtb11	zinc finger and BTB domain containing 11	271377		PF00651	protein_coding	chr16	ZBTB	1	1.07108	5.71447	10.8606	3.88154e-09	1.00003e-07	10.9057
ENSMUSG00000028004	Npy2r	neuropeptide Y receptor Y2	18167		PF00001	protein_coding	chr3		0	-1.50093	2.82543	-10.8545	3.91483e-09	1.0071e-07	11.2466
ENSMUSG00000057329	Bcl2	B cell leukemia/lymphoma 2	12043		PF02180	protein_coding	chr1		0	0.91451	4.09623	10.8506	3.93615e-09	1.01108e-07	11.0593
ENSMUSG00000022329	Stk3	serine/threonine kinase 3	56274	2.7.11.5	PF11629	protein_coding	chr15		0	-0.836214	3.2419	-10.8484	3.94862e-09	1.01277e-07	11.1455
ENSMUSG00000052707	Tnrc6a	trinucleotide repeat containing 6a	233833		PF10427	protein_coding	chr7		0	-0.601753	5.9055	-10.8435	3.97568e-09	1.0182e-07	10.8749
ENSMUSG00000026439	Rbbp5	retinoblastoma binding protein 5, histone lysine methyltransferase complex subunit	213464		PF00400	protein_coding	chr1		0	-0.766027	4.36224	-10.833	4.03414e-09	1.03164e-07	10.9833
ENSMUSG00000052981	Ube2ql1	ubiquitin-conjugating enzyme E2Q family-like 1	76980	6.3.2.19	PF00179	protein_coding	chr13		0	0.614865	8.95857	10.8272	4.06703e-09	1.03851e-07	10.7364
ENSMUSG00000028788	Ptp4a2	protein tyrosine phosphatase 4a2	19244		PF00102	protein_coding	chr4		0	0.573688	7.79032	10.8204	4.10624e-09	1.04697e-07	10.759
ENSMUSG00000026918	Brd3	bromodomain containing 3	67382		PF17035	protein_coding	chr2		0	-0.576887	6.3008	-10.8189	4.11501e-09	1.04766e-07	10.8153
ENSMUSG00000035355	Kcnh4	potassium voltage-gated channel, subfamily H (eag-related), member 4	380728		PF13426	protein_coding	chr11		0	1.41174	2.3592	10.8137	4.14513e-09	1.05377e-07	11.2152
ENSMUSG00000029389	Ddx55	DEAD box helicase 55	67848		PF00271	protein_coding	chr5		0	-0.858412	3.29034	-10.8115	4.15739e-09	1.05533e-07	11.1032
ENSMUSG00000033596	Rfwd3	ring finger and WD repeat domain 3	234736		PF13639	protein_coding	chr8		0	-0.803186	3.84261	-10.8081	4.17761e-09	1.0589e-07	11.0114
ENSMUSG00000026663	Atf6	activating transcription factor 6	226641		PF00170	protein_coding	chr1	TF_bZIP	1	0.684773	5.67677	10.8052	4.19433e-09	1.06002e-07	10.8142
ENSMUSG00000037822	Smim14	small integral membrane protein 14	68552		PF11027	protein_coding	chr5		0	0.527439	7.25991	10.8059	4.19059e-09	1.06002e-07	10.7547
ENSMUSG00000024245	Tmem178	transmembrane protein 178	68027		PF13903	protein_coding	chr17		0	0.740107	6.01757	10.8039	4.20233e-09	1.06049e-07	10.8026
ENSMUSG00000026705	Klhl20	kelch-like 20	226541		PF07707	protein_coding	chr1		0	-0.793373	4.13966	-10.7996	4.22776e-09	1.06535e-07	10.9655
ENSMUSG00000025759	Mfsd8	major facilitator superfamily domain containing 8	72175		PF07690	protein_coding	chr3		0	-0.817882	3.23064	-10.7975	4.24037e-09	1.06643e-07	11.0947
ENSMUSG00000024486	Hbegf	heparin-binding EGF-like growth factor	15200		PF00008	protein_coding	chr18		0	1.08777	3.62096	10.7968	4.24444e-09	1.06643e-07	11.0829
ENSMUSG00000026792	Lrsam1	leucine rich repeat and sterile alpha motif containing 1	227738		PF00536	protein_coding	chr2		0	-0.569063	4.99585	-10.7934	4.26443e-09	1.06989e-07	10.8563
ENSMUSG00000033960	Jcad	junctional cadherin 5 associated	240185		PF15351	protein_coding	chr18		0	1.12189	5.19012	10.7899	4.28538e-09	1.07359e-07	10.8506
ENSMUSG00000035062	Zc4h2	zinc finger, C4H2 domain containing	245522		PF10146	protein_coding	chrX		0	-0.885247	3.7986	-10.7853	4.31326e-09	1.079e-07	11.0002
ENSMUSG00000048706	Lurap1l	leucine rich adaptor protein 1-like	52829		PF14854	protein_coding	chr4		0	1.14705	3.1466	10.7833	4.32567e-09	1.08054e-07	11.0704
ENSMUSG00000037712	Fermt2	fermitin family member 2	218952		PF18124	protein_coding	chr14		0	0.756103	5.87164	10.7782	4.3566e-09	1.08669e-07	10.7781
ENSMUSG00000026058	Khdrbs2	KH domain containing, RNA binding, signal transduction associated 2	170771		PF00013	protein_coding	chr1		0	1.18022	3.01775	10.7753	4.37412e-09	1.08791e-07	11.1079
ENSMUSG00000048721	Fndc9	fibronectin type III domain containing 9	320116			protein_coding	chr11		0	4.1374	5.23553	10.7757	4.37189e-09	1.08791e-07	10.968
ENSMUSG00000056832	Ttc26	tetratricopeptide repeat domain 26	264134			protein_coding	chr6		0	-1.3057	2.47095	-10.7696	4.40958e-09	1.09061e-07	11.1456
ENSMUSG00000024085	Man2a1	mannosidase 2, alpha 1	17158	3.2.1.114	PF01074	protein_coding	chr17		0	0.843158	4.31755	10.7695	4.41029e-09	1.09061e-07	10.911
ENSMUSG00000019647	Sema6a	sema domain, transmembrane domain (TM), and cytoplasmic domain, (semaphorin) 6A	20358		PF01403	protein_coding	chr18		0	0.65713	6.27232	10.7707	4.40275e-09	1.09061e-07	10.7535
ENSMUSG00000042688	Mapk6	mitogen-activated protein kinase 6	50772		PF00069	protein_coding	chr9		0	1.05635	7.16007	10.7697	4.40888e-09	1.09061e-07	10.7089
ENSMUSG00000033578	Tmem35a	transmembrane protein 35A	67564		PF13564	protein_coding	chrX		0	0.627063	7.54503	10.7643	4.44238e-09	1.09697e-07	10.6904
ENSMUSG00000033581	Igf2bp2	insulin-like growth factor 2 mRNA binding protein 2	319765		PF00013	protein_coding	chr16		0	2.152	1.78991	10.7604	4.46681e-09	1.09993e-07	11.1594
ENSMUSG00000040029	Ipo8	importin 8	320727		PF03810	protein_coding	chr6		0	-0.759003	4.40854	-10.7604	4.4671e-09	1.09993e-07	10.8751
ENSMUSG00000034473	Sec22a	SEC22 homolog A, vesicle trafficking protein	317717		PF13774	protein_coding	chr16		0	-0.916591	2.96487	-10.7535	4.51038e-09	1.109e-07	11.059
ENSMUSG00000021245	Mlh3	mutL homolog 3	217716		PF08676	protein_coding	chr12		0	-1.30952	3.17901	-10.7462	4.55693e-09	1.11885e-07	11.0125
ENSMUSG00000047658	Gal3st3	galactose-3-O-sulfotransferase 3	545276		PF06990	protein_coding	chr19		0	-0.941754	5.8466	-10.7262	4.68726e-09	1.14921e-07	10.7038
ENSMUSG00000032593	Amigo3	adhesion molecule with Ig like domain 3	320844		PF00560	protein_coding	chr9		0	1.61151	2.09908	10.7102	4.79423e-09	1.17174e-07	11.0728
ENSMUSG00000027428	Rbbp9	retinoblastoma binding protein 9, serine hydrolase	26450		PF06821	protein_coding	chr2		0	-1.01655	3.74855	-10.7084	4.80635e-09	1.17174e-07	10.8967
ENSMUSG00000101013	A630072M18Rik	RIKEN cDNA A630072M18 gene	320770			lncRNA	chr5		0	1.53869	4.84887	10.7105	4.79257e-09	1.17174e-07	10.7704
ENSMUSG00000051351	Zfp46	zinc finger protein 46	22704		PF00096	protein_coding	chr4	zf-C2H2	1	-0.880924	6.22006	-10.7093	4.80041e-09	1.17174e-07	10.6611
ENSMUSG00000039449	Prpf18	pre-mRNA processing factor 18	67229		PF08799	protein_coding	chr2		0	-0.644511	4.63709	-10.6993	4.86855e-09	1.18523e-07	10.7659
ENSMUSG00000027401	Tgm3	transglutaminase 3, E polypeptide	21818		PF00927	protein_coding	chr2		0	1.57218	2.71528	10.6943	4.90337e-09	1.19202e-07	11.0074
ENSMUSG00000035226	Rims4	regulating synaptic membrane exocytosis 4	241770		PF00168	protein_coding	chr2		0	0.479108	7.28802	10.6923	4.9167e-09	1.19358e-07	10.5908
ENSMUSG00000093979	Gm2237	predicted gene 2237	100039441			protein_coding	chr14		0	1.32579	1.36109	10.6894	4.93744e-09	1.19693e-07	11.0512
ENSMUSG00000026004	Kansl1l	KAT8 regulatory NSL complex subunit 1-like	68691		PF15275	protein_coding	chr1		0	1.32218	3.33566	10.6851	4.96756e-09	1.19996e-07	10.9408
ENSMUSG00000020151	Ptprr	protein tyrosine phosphatase, receptor type, R	19279	3.1.3.48	PF00102	protein_coding	chr10		0	-0.934234	4.84286	-10.6864	4.95831e-09	1.19996e-07	10.7447
ENSMUSG00000051586	Mical3	microtubule associated monooxygenase, calponin and LIM domain containing 3	194401		PF00412	protein_coding	chr6		0	-0.66645	5.76709	-10.6846	4.97084e-09	1.19996e-07	10.6496
ENSMUSG00000038332	Sesn1	sestrin 1	140742		PF04636	protein_coding	chr10		0	-0.883605	4.10428	-10.6811	4.99548e-09	1.20422e-07	10.8225
ENSMUSG00000034532	Fbxo16	F-box protein 16	50759		PF12937	protein_coding	chr14		0	-0.98562	2.68901	-10.675	5.03896e-09	1.21301e-07	10.9887
ENSMUSG00000032724	Abtb2	ankyrin repeat and BTB (POZ) domain containing 2	99382		PF12796	protein_coding	chr2		0	1.1446	2.87054	10.6658	5.10459e-09	1.22539e-07	10.9455
ENSMUSG00000034263	Ints14	integrator complex subunit 14	69882		PF13519	protein_coding	chr9		0	-0.71913	3.79035	-10.6664	5.1003e-09	1.22539e-07	10.8246
ENSMUSG00000041075	Fzd7	frizzled class receptor 7	14369		PF01534	protein_coding	chr1		0	-1.26229	3.50455	-10.6591	5.15338e-09	1.23538e-07	10.8689
ENSMUSG00000031568	Rwdd4a	RWD domain containing 4A	192174		PF05773	protein_coding	chr8		0	0.981544	4.74965	10.6565	5.17282e-09	1.23831e-07	10.6813
ENSMUSG00000046567	4930430F08Rik	RIKEN cDNA 4930430F08 gene	68281		PF17720	protein_coding	chr10		0	-1.59848	2.85204	-10.6221	5.43119e-09	1.29836e-07	10.9008
ENSMUSG00000053334	Ficd	FIC domain containing	231630		PF02661	protein_coding	chr5		0	-1.0342	2.97792	-10.6146	5.48941e-09	1.31046e-07	10.8602
ENSMUSG00000039765	Cc2d2a	coiled-coil and C2 domain containing 2A	231214		PF00168	protein_coding	chr5		0	-1.03951	2.51115	-10.6117	5.51171e-09	1.31295e-07	10.9138
ENSMUSG00000024219	Anks1	ankyrin repeat and SAM domain containing 1	224650		PF00536	protein_coding	chr17		0	0.518799	5.2679	10.6113	5.51504e-09	1.31295e-07	10.5824
ENSMUSG00000031224	Magee2	MAGE family member E2	272790		PF01454	protein_coding	chrX		0	-1.11776	2.23683	-10.6075	5.54528e-09	1.31832e-07	10.9216
ENSMUSG00000022228	Zscan26	zinc finger and SCAN domain containing 26	432731		PF00096	protein_coding	chr13	zf-C2H2	1	-0.735131	4.09476	-10.6018	5.59003e-09	1.32713e-07	10.683
ENSMUSG00000044968	Napepld	N-acyl phosphatidylethanolamine phospholipase D	242864		PF12706	protein_coding	chr5		0	-1.19967	2.92419	-10.5901	5.68404e-09	1.34759e-07	10.8403
ENSMUSG00000045318	Adra2c	adrenergic receptor, alpha 2c	11553		PF00001	protein_coding	chr5		0	-1.23808	3.38791	-10.583	5.74186e-09	1.35757e-07	10.7491
ENSMUSG00000042121	Ssh1	slingshot protein phosphatase 1	231637		PF00782	protein_coding	chr5		0	-0.68313	4.32724	-10.5838	5.73512e-09	1.35757e-07	10.6256
ENSMUSG00000032338	Hcn4	hyperpolarization-activated, cyclic nucleotide-gated K+ 4	330953		PF08412	protein_coding	chr9		0	0.711087	5.81718	10.5666	5.87723e-09	1.38767e-07	10.4762
ENSMUSG00000039202	Abhd2	abhydrolase domain containing 2	54608		PF00561	protein_coding	chr7		0	0.753044	7.51987	10.5622	5.91455e-09	1.39457e-07	10.39
ENSMUSG00000030500	Slc17a6	solute carrier family 17 (sodium-dependent inorganic phosphate cotransporter), member 6	140919		PF07690	protein_coding	chr7		0	1.50507	5.41052	10.5397	6.10757e-09	1.43645e-07	10.4891
ENSMUSG00000027944	Hax1	HCLS1 associated X-1	23897			protein_coding	chr3		0	0.841234	5.43954	10.5396	6.10883e-09	1.43645e-07	10.4523
ENSMUSG00000090363						protein_coding	chr14		0	1.9431	0.932449	10.5335	6.16177e-09	1.44693e-07	10.8049
ENSMUSG00000032773	Chrm1	cholinergic receptor, muscarinic 1, CNS	12669		PF00001	protein_coding	chr19		0	-0.840881	7.09029	-10.5289	6.20281e-09	1.45458e-07	10.3512
ENSMUSG00000066415	Msl2	MSL complex subunit 2	77853		PF16685	protein_coding	chr9		0	0.587635	5.89937	10.5209	6.27436e-09	1.46804e-07	10.3878
ENSMUSG00000026821	Ralgds	ral guanine nucleotide dissociation stimulator	19730		PF00788	protein_coding	chr2		0	-1.10306	6.68313	-10.5205	6.27723e-09	1.46804e-07	10.3619
ENSMUSG00000044452	Zfp507	zinc finger protein 507	668501			protein_coding	chr7	zf-C2H2	1	-0.963004	3.96288	-10.5187	6.29404e-09	1.46997e-07	10.5733
ENSMUSG00000021974	Fgf9	fibroblast growth factor 9	14180		PF00167	protein_coding	chr14		0	1.11112	4.25598	10.5176	6.30358e-09	1.47021e-07	10.5504
ENSMUSG00000054939	Zfp174	zinc finger protein 174	385674		PF02023	protein_coding	chr16	zf-C2H2	1	-1.39031	2.68614	-10.5142	6.33406e-09	1.47532e-07	10.7528
ENSMUSG00000036568	Bicral	BRD4 interacting chromatin remodeling complex associated protein like	210982		PF15249	protein_coding	chr17		0	-0.690681	5.21253	-10.5111	6.36229e-09	1.4799e-07	10.4332
ENSMUSG00000045515	Pou3f3	POU domain, class 3, transcription factor 3	18993		PF00046	protein_coding	chr1	Pou	1	0.711265	6.80869	10.5093	6.37893e-09	1.48177e-07	10.335
ENSMUSG00000038365	Fbxo25	F-box protein 25	66822			protein_coding	chr8		0	-0.583323	5.69015	-10.5034	6.43285e-09	1.49228e-07	10.3866
ENSMUSG00000089706	B230216N24Rik	RIKEN cDNA B230216N24 gene	78603			lncRNA	chr1		0	3.27207	3.55714	10.5016	6.44924e-09	1.49407e-07	10.7136
ENSMUSG00000061904	Slc25a3	solute carrier family 25 (mitochondrial carrier, phosphate carrier), member 3	18674		PF00153	protein_coding	chr10		0	0.502908	8.49086	10.4983	6.48043e-09	1.49929e-07	10.2636
ENSMUSG00000027506	Tpd52	tumor protein D52	21985		PF04201	protein_coding	chr3		0	0.564266	6.45309	10.4957	6.50436e-09	1.5028e-07	10.3343
ENSMUSG00000016510	Mtif3	mitochondrial translational initiation factor 3	76366		PF00707	protein_coding	chr5		0	-0.876176	3.29416	-10.4928	6.53124e-09	1.50699e-07	10.6385
ENSMUSG00000059273	Zc3h4	zinc finger CCCH-type containing 4	330474		PF18044	protein_coding	chr7		0	-0.814301	5.52476	-10.4918	6.54053e-09	1.50712e-07	10.3834
ENSMUSG00000021189	Atxn3	ataxin 3	110616	3.4.22.-	PF02809	protein_coding	chr12		0	-0.939617	3.66724	-10.489	6.56707e-09	1.51122e-07	10.5553
ENSMUSG00000039601	Rcan2	regulator of calcineurin 2	53901		PF04847	protein_coding	chr17		0	0.695042	7.16259	10.4879	6.5778e-09	1.51167e-07	10.2937
ENSMUSG00000049038	Mterf2	mitochondrial transcription termination factor 2	74238		PF02536	protein_coding	chr10		0	-1.26326	1.73556	-10.4766	6.68472e-09	1.53419e-07	10.76
ENSMUSG00000026188	Tmem169	transmembrane protein 169	271711		PF15052	protein_coding	chr1		0	-0.828376	4.75874	-10.4673	6.77486e-09	1.55281e-07	10.3995
ENSMUSG00000024533	Spire1	spire type actin nucleation factor 1	68166			protein_coding	chr18		0	0.777827	7.8322	10.4538	6.9075e-09	1.58111e-07	10.221
ENSMUSG00000048796	Cyb561d1	cytochrome b-561 domain containing 1	72023		PF03188	protein_coding	chr3		0	-1.24907	2.36552	-10.4529	6.91669e-09	1.58111e-07	10.7064
ENSMUSG00000030094	Xpc	xeroderma pigmentosum, complementation group C	22591		PF10405	protein_coding	chr6		0	-0.874046	3.10046	-10.4511	6.9348e-09	1.58316e-07	10.619
ENSMUSG00000045382	Cxcr4	chemokine (C-X-C motif) receptor 4	12767		PF12109	protein_coding	chr1		0	1.974	4.22774	10.4412	7.0336e-09	1.60359e-07	10.4601
ENSMUSG00000016559	H3f3b	H3.3 histone B	15081		PF00125	protein_coding	chr11		0	0.555933	7.88444	10.4268	7.18078e-09	1.63498e-07	10.1823
ENSMUSG00000027291	Vps39	VPS39 HOPS complex subunit	269338		PF00780	protein_coding	chr2		0	-0.663973	5.67502	-10.4119	7.33676e-09	1.66829e-07	10.2473
ENSMUSG00000034377	Tulp4	tubby like protein 4	68842		PF01167	protein_coding	chr17	Tub	1	0.740762	8.61589	10.4071	7.38752e-09	1.67762e-07	10.1277
ENSMUSG00000034484	Snx2	sorting nexin 2	67804		PF09325	protein_coding	chr18		0	-0.78935	5.20555	-10.4058	7.40189e-09	1.67867e-07	10.2762
ENSMUSG00000075327	Zbtb2	zinc finger and BTB domain containing 2	381990		PF00651	protein_coding	chr10	ZBTB	1	0.883187	4.20396	10.4011	7.45234e-09	1.68243e-07	10.401
ENSMUSG00000060181	Slc35e3	solute carrier family 35, member E3	215436		PF03151	protein_coding	chr10		0	-0.499737	5.2172	-10.4023	7.43926e-09	1.68243e-07	10.264
ENSMUSG00000043079	Synpo	synaptopodin	104027			protein_coding	chr18		0	-0.741631	6.08104	-10.4006	7.4575e-09	1.68243e-07	10.2022
ENSMUSG00000043962	Thrap3	thyroid hormone receptor associated protein 3	230753		PF15440	protein_coding	chr4		0	-0.570651	6.4715	-10.4026	7.43619e-09	1.68243e-07	10.1886
ENSMUSG00000033350	Chst2	carbohydrate sulfotransferase 2	54371	2.8.2.-	PF00685	protein_coding	chr9		0	0.520716	8.13719	10.399	7.47476e-09	1.68412e-07	10.1279
ENSMUSG00000025049	Taf5	TATA-box binding protein associated factor 5	226182		PF00400	protein_coding	chr19		0	0.792501	3.25724	10.3933	7.53698e-09	1.6915e-07	10.5111
ENSMUSG00000106651						TEC	chr3		0	2.47856	-0.118089	10.3941	7.52783e-09	1.6915e-07	10.424
ENSMUSG00000051022	Hs3st1	heparan sulfate (glucosamine) 3-O-sulfotransferase 1	15476	2.8.2.23	PF00685	protein_coding	chr5		0	0.934131	4.81425	10.3938	7.53124e-09	1.6915e-07	10.2879
ENSMUSG00000042379	Esm1	endothelial cell-specific molecule 1	71690		PF00219	protein_coding	chr13		0	3.6757	-0.978543	10.3821	7.65927e-09	1.71671e-07	9.8181
ENSMUSG00000053985	Zfp14	zinc finger protein 14	243906		PF00096	protein_coding	chr7	zf-C2H2	1	-1.16599	1.94601	-10.3784	7.70085e-09	1.72248e-07	10.607
ENSMUSG00000049532	Sall2	spalt like transcription factor 2	50524		PF00096	protein_coding	chr14	zf-C2H2	1	-0.856042	5.93835	-10.378	7.705e-09	1.72248e-07	10.1854
ENSMUSG00000019813	Cep57l1	centrosomal protein 57-like 1	103268		PF06657	protein_coding	chr10		0	-1.56946	0.935669	-10.3746	7.74286e-09	1.7287e-07	10.5958
ENSMUSG00000107182						TEC	chr5		0	-1.55089	1.16873	-10.3714	7.77898e-09	1.73354e-07	10.595
ENSMUSG00000029920	Smarcad1	SWI/SNF-related, matrix-associated actin-dependent regulator of chromatin, subfamily a, containing DEAD/H box 1	13990		PF00176	protein_coding	chr6		0	-0.861329	4.67896	-10.3709	7.78464e-09	1.73354e-07	10.2835
ENSMUSG00000059981	Taok2	TAO kinase 2	381921	2.7.11.1	PF00069	protein_coding	chr7		0	-0.486862	7.15412	-10.3681	7.81609e-09	1.7383e-07	10.1132
ENSMUSG00000019907	Ppp1r12a	protein phosphatase 1, regulatory subunit 12A	17931		PF12796	protein_coding	chr10		0	1.13366	6.72282	10.3591	7.91871e-09	1.75885e-07	10.118
ENSMUSG00000019132	BC005537	cDNA sequence BC005537	79555		PF15130	protein_coding	chr13		0	0.5848	8.36054	10.3573	7.93855e-09	1.76099e-07	10.0583
ENSMUSG00000020083	Fam241b	family with sequence similarity 241, member B	69894		PF15378	protein_coding	chr10		0	-0.897502	3.21793	-10.3519	8.00134e-09	1.77264e-07	10.372
ENSMUSG00000070802	Pnmal2	PNMA-like 2	434128		PF14893	protein_coding	chr7		0	-0.51322	8.10422	-10.3357	8.19086e-09	1.81229e-07	10.0383
ENSMUSG00000049265	Kcnk3	potassium channel, subfamily K, member 3	16527		PF07885	protein_coding	chr5		0	0.632267	4.87114	10.3311	8.24569e-09	1.82209e-07	10.1932
ENSMUSG00000035960	Apex1	apurinic/apyrimidinic endonuclease 1	11792	4.2.99.18	PF03372	protein_coding	chr14		0	-0.810314	4.55907	-10.3296	8.26367e-09	1.82372e-07	10.2326
ENSMUSG00000047986	Palm3	paralemmin 3	74337			protein_coding	chr8		0	-1.36104	1.86581	-10.3267	8.29851e-09	1.82907e-07	10.5397
ENSMUSG00000057182	Scn3a	sodium channel, voltage-gated, type III, alpha	20269		PF06512	protein_coding	chr2		0	-0.818571	5.70276	-10.3204	8.37481e-09	1.84353e-07	10.1121
ENSMUSG00000001741	Il16	interleukin 16	16170		PF00595	protein_coding	chr7		0	-1.14416	3.42498	-10.3042	8.57454e-09	1.88509e-07	10.3357
ENSMUSG00000042429	Adora1	adenosine A1 receptor	11539			protein_coding	chr1		0	0.397823	8.01558	10.2945	8.69557e-09	1.90926e-07	9.97358
ENSMUSG00000030880	Polr3e	polymerase (RNA) III (DNA directed) polypeptide E	26939		PF04801	protein_coding	chr7		0	-0.630113	4.27656	-10.2855	8.8105e-09	1.93203e-07	10.2084
ENSMUSG00000036898	Zfp157	zinc finger protein 157	72154		PF01352	protein_coding	chr5	zf-C2H2	1	-0.872527	4.00431	-10.2775	8.91362e-09	1.95216e-07	10.2239
ENSMUSG00000059288	Cdyl	chromodomain protein, Y chromosome-like	12593		PF00385	protein_coding	chr13		0	1.00543	2.79997	10.2444	9.35493e-09	2.04621e-07	10.3285
ENSMUSG00000023075	Akirin1	akirin 1	68050			protein_coding	chr4		0	0.640106	6.29849	10.2335	9.50501e-09	2.0764e-07	9.93797
ENSMUSG00000019878	Hsf2	heat shock factor 2	15500		PF00447	protein_coding	chr10	HSF	1	0.948756	5.85025	10.2321	9.52339e-09	2.07779e-07	9.97506
ENSMUSG00000023977	Ubr2	ubiquitin protein ligase E3 component n-recognin 2	224826		PF02207	protein_coding	chr17		0	-0.610857	5.8228	-10.2297	9.55773e-09	2.08264e-07	9.95855
ENSMUSG00000005034	Prkacb	protein kinase, cAMP dependent, catalytic, beta	18749	2.7.11.11	PF00069	protein_coding	chr3		0	0.489326	9.05736	10.2281	9.57939e-09	2.08473e-07	9.84148
ENSMUSG00000032316	Clk3	CDC-like kinase 3	102414		PF00069	protein_coding	chr9		0	0.690232	5.77537	10.2261	9.60751e-09	2.08821e-07	9.95842
ENSMUSG00000094441	Zfp955a	zinc finger protein 955A	77652		PF00096	protein_coding	chr17	zf-C2H2	1	-1.04177	3.07771	-10.2228	9.65417e-09	2.09571e-07	10.2806
ENSMUSG00000049791	Fzd4	frizzled class receptor 4	14366		PF01392	protein_coding	chr7		0	1.33341	3.31543	10.2206	9.68496e-09	2.09975e-07	10.2457
ENSMUSG00000006362	Cbfa2t3	CBFA2/RUNX1 translocation partner 3	12398		PF07531	protein_coding	chr8		0	-1.09566	4.33667	-10.2187	9.71242e-09	2.10306e-07	10.05
ENSMUSG00000000253	Gmpr	guanosine monophosphate reductase	66355	1.7.1.7	PF00478	protein_coding	chr13		0	-0.676155	4.03433	-10.217	9.73573e-09	2.10393e-07	10.1043
ENSMUSG00000028894	Inpp5b	inositol polyphosphate-5-phosphatase B	16330	3.1.3.56	PF00620	protein_coding	chr4		0	-0.535584	4.47952	-10.2167	9.74086e-09	2.10393e-07	10.0525
ENSMUSG00000046982	Tshz1	teashirt zinc finger family member 1	110796			protein_coding	chr18	zf-C2H2	1	0.839045	4.37623	10.2086	9.85688e-09	2.12632e-07	10.0863
ENSMUSG00000025558	Dock9	dedicator of cytokinesis 9	105445		PF06920	protein_coding	chr14		0	-0.526552	7.4263	-10.2045	9.91635e-09	2.13648e-07	9.84597
ENSMUSG00000020948	Klhl28	kelch-like 28	66689		PF00651	protein_coding	chr12		0	-0.912271	4.26992	-10.2027	9.94231e-09	2.1394e-07	10.0722
ENSMUSG00000015002	Efr3a	EFR3 homolog A	76740			protein_coding	chr15		0	0.783167	6.71341	10.1974	1.00201e-08	2.15345e-07	9.86515
ENSMUSG00000026730	Pter	phosphotriesterase related	19212		PF02126	protein_coding	chr2		0	1.27528	6.48536	10.1876	1.01637e-08	2.1816e-07	9.87446
ENSMUSG00000019984	Med23	mediator complex subunit 23	70208		PF11573	protein_coding	chr10		0	-0.707192	4.64052	-10.1798	1.02811e-08	2.20404e-07	9.98758
ENSMUSG00000039210	Gpatch2	G patch domain containing 2	67769		PF01585	protein_coding	chr1		0	-0.734095	3.36642	-10.1748	1.0357e-08	2.21755e-07	10.1346
ENSMUSG00000024789	Jak2	Janus kinase 2	16452	2.7.10.2	PF18379	protein_coding	chr19		0	0.779813	5.68262	10.1728	1.03864e-08	2.22109e-07	9.89932
ENSMUSG00000028580	Pum1	pumilio RNA-binding family member 1	80912		PF00806	protein_coding	chr4		0	-0.695366	6.72004	-10.1574	1.06245e-08	2.2692e-07	9.81297
ENSMUSG00000062861	Zfp28	zinc finger protein 28	22690		PF00096	protein_coding	chr7	zf-C2H2	1	-0.932238	2.58818	-10.155	1.06618e-08	2.27435e-07	10.2119
ENSMUSG00000028214	Gem	GTP binding protein (gene overexpressed in skeletal muscle)	14579		PF00071	protein_coding	chr4		0	2.14733	1.87905	10.1538	1.06807e-08	2.27556e-07	10.3023
ENSMUSG00000027589	Pcmtd2	protein-L-isoaspartate (D-aspartate) O-methyltransferase domain containing 2	245867			protein_coding	chr2		0	-0.843646	4.60112	-10.1503	1.0736e-08	2.2833e-07	9.95049
ENSMUSG00000024101	Washc1	WASH complex subunit 1	68767		PF11945	protein_coding	chr17		0	-0.683417	4.5471	-10.1498	1.07435e-08	2.2833e-07	9.94162
ENSMUSG00000030530	Furin	furin (paired basic amino acid cleaving enzyme)	18550		PF16470	protein_coding	chr7		0	0.56639	6.00583	10.148	1.07718e-08	2.28648e-07	9.82712
ENSMUSG00000036816	Atoh7	atonal bHLH transcription factor 7	53404		PF00010	protein_coding	chr10	bHLH	1	2.66363	-0.588675	10.1443	1.08315e-08	2.29633e-07	9.94425
ENSMUSG00000026615	Eprs	glutamyl-prolyl-tRNA synthetase	107508	6.1.1.15	PF00749	protein_coding	chr1		0	0.829107	7.86372	10.1354	1.09735e-08	2.32357e-07	9.73806
ENSMUSG00000003541	Ier3	immediate early response 3	15937			protein_coding	chr17		0	1.78771	1.83311	10.1276	1.11008e-08	2.34765e-07	10.2343
ENSMUSG00000035441	Myo1d	myosin ID	338367		PF00063	protein_coding	chr11		0	1.3283	1.90732	10.1253	1.11379e-08	2.35261e-07	10.256
ENSMUSG00000038630	Zkscan16	zinc finger with KRAB and SCAN domains 16	100041581		PF00096	protein_coding	chr4	zf-C2H2	1	-1.80834	2.68674	-10.1237	1.11641e-08	2.35526e-07	10.1894
ENSMUSG00000031302	Nlgn3	neuroligin 3	245537		PF00135	protein_coding	chrX		0	-0.723453	6.72513	-10.1192	1.12381e-08	2.36797e-07	9.75334
ENSMUSG00000020936	Nmt1	N-myristoyltransferase 1	18107		PF01233	protein_coding	chr11		0	-0.415869	6.53063	-10.118	1.12574e-08	2.36914e-07	9.756
ENSMUSG00000043140	Tmem186	transmembrane protein 186	66690			protein_coding	chr16		0	-0.910319	3.14119	-10.1171	1.12729e-08	2.36951e-07	10.1122
ENSMUSG00000071337	Tia1	cytotoxic granule-associated RNA binding protein 1	21841		PF00076	protein_coding	chr6		0	-0.759284	5.19719	-10.1126	1.13474e-08	2.37936e-07	9.83744
ENSMUSG00000050896	Rtn4rl2	reticulon 4 receptor-like 2	269295		PF13855	protein_coding	chr2		0	0.784079	7.18473	10.1133	1.13362e-08	2.37936e-07	9.7265
ENSMUSG00000002733	Plekha3	pleckstrin homology domain-containing, family A (phosphoinositide binding specific) member 3	83435		PF00169	protein_coding	chr2		0	-0.645174	4.27047	-10.1091	1.14059e-08	2.38726e-07	9.92998
ENSMUSG00000021038	Vipas39	VPS33B interacting protein, apical-basolateral polarity regulator, spe-39 homolog	104799		PF04840	protein_coding	chr12		0	-0.528717	5.17046	-10.1087	1.14127e-08	2.38726e-07	9.82529
ENSMUSG00000022346	Myc	myelocytomatosis oncogene	17869		PF01056	protein_coding	chr15	bHLH	1	1.03947	4.52139	10.1004	1.15542e-08	2.41393e-07	9.91203
ENSMUSG00000029449	Rhof	ras homolog family member F (in filopodia)	23912		PF00071	protein_coding	chr5		0	-0.805337	5.44536	-10.0912	1.17124e-08	2.44401e-07	9.7853
ENSMUSG00000037416	Dmxl1	Dmx-like 1	240283		PF12234	protein_coding	chr18		0	1.5291	6.53936	10.0891	1.17475e-08	2.44837e-07	9.71907
ENSMUSG00000000787	Ddx3x	DEAD box helicase 3, X-linked	13205	3.6.4.13	PF00271	protein_coding	chrX		0	0.730213	7.95049	10.0706	1.20739e-08	2.51336e-07	9.63243
ENSMUSG00000059842	Zfp341	zinc finger protein 341	228807		PF00096	protein_coding	chr2	zf-C2H2	1	-0.913048	3.50044	-10.063	1.22098e-08	2.53858e-07	9.97198
ENSMUSG00000054737	Zfp182	zinc finger protein 182	319535		PF01352	protein_coding	chrX	zf-C2H2	1	-1.34697	1.18651	-10.0598	1.22678e-08	2.54756e-07	10.1648
ENSMUSG00000048355	Arxes1	adipocyte-related X-chromosome expressed sequence 1	76219		PF04573	protein_coding	chrX		0	0.658132	6.69559	10.0553	1.23499e-08	2.56152e-07	9.65692
ENSMUSG00000028807	Zbtb8a	zinc finger and BTB domain containing 8a	73680		PF00651	protein_coding	chr4	ZBTB	1	-1.45152	1.50378	-10.05	1.24461e-08	2.57837e-07	10.1527
ENSMUSG00000021392	Nol8	nucleolar protein 8	70930		PF00076	protein_coding	chr13		0	-0.957676	3.63564	-10.0432	1.25726e-08	2.60145e-07	9.92103
ENSMUSG00000021975	Ints9	integrator complex subunit 9	210925		PF10996	protein_coding	chr14		0	-0.863561	3.22061	-10.0365	1.26973e-08	2.6241e-07	9.95691
ENSMUSG00000051111	Sv2c	synaptic vesicle glycoprotein 2c	75209		PF07690	protein_coding	chr13		0	1.00745	5.98527	10.0318	1.27872e-08	2.63951e-07	9.65104
ENSMUSG00000047515	BC049715	cDNA sequence BC049715	320135		PF15047	protein_coding	chr6		0	1.19319	2.30887	10.0271	1.28766e-08	2.64539e-07	10.0729
ENSMUSG00000056856	Jakmip3	janus kinase and microtubule interacting protein 3	74004		PF16034	protein_coding	chr7		0	-1.34482	4.25937	-10.0272	1.28745e-08	2.64539e-07	9.83247
ENSMUSG00000049907	Rasl11b	RAS-like, family 11, member B	68939		PF00071	protein_coding	chr5		0	1.20372	4.98863	10.027	1.2877e-08	2.64539e-07	9.71311
ENSMUSG00000030231	Plekha5	pleckstrin homology domain containing, family A member 5	109135		PF00169	protein_coding	chr6		0	0.602857	5.49004	10.0276	1.28655e-08	2.64539e-07	9.68156
ENSMUSG00000025366	Esyt1	extended synaptotagmin-like protein 1	23943		PF17047	protein_coding	chr10		0	1.51405	1.75261	10.0235	1.29439e-08	2.65597e-07	10.11
ENSMUSG00000047832	Cdca4	cell division cycle associated 4	71963		PF06031	protein_coding	chr12		0	1.07859	2.85416	10.0142	1.31253e-08	2.68999e-07	10.0037
ENSMUSG00000061130	Ppm1b	protein phosphatase 1B, magnesium dependent, beta isoform	19043	3.1.3.16	PF00481	protein_coding	chr17		0	0.78613	6.64502	10.0107	1.31933e-08	2.70072e-07	9.58725
ENSMUSG00000060206	Zfp462	zinc finger protein 462	242466			protein_coding	chr4		0	-1.16763	4.24564	-10.0072	1.32614e-08	2.71139e-07	9.77721
ENSMUSG00000022619	Mapk8ip2	mitogen-activated protein kinase 8 interacting protein 2	60597		PF00640	protein_coding	chr15		0	-0.53152	8.09075	-10.0064	1.32769e-08	2.71139e-07	9.53171
ENSMUSG00000037007	Zfp113	zinc finger protein 113	56314		PF01352	protein_coding	chr5	zf-C2H2	1	-1.11265	2.25858	-10.0029	1.33456e-08	2.72219e-07	10.0417
ENSMUSG00000032875	Arhgef17	Rho guanine nucleotide exchange factor (GEF) 17	207212		PF00621	protein_coding	chr7		0	-0.55996	6.61515	-10.0015	1.33735e-08	2.72465e-07	9.56595
ENSMUSG00000071302	2610044O15Rik8	RIKEN cDNA 2610044O15 gene	72139		PF01352	protein_coding	chr8	zf-C2H2	1	-0.950855	3.0984	-9.99848	1.34342e-08	2.73379e-07	9.93234
ENSMUSG00000023951	Vegfa	vascular endothelial growth factor A	22339		PF00341	protein_coding	chr17		0	1.20361	6.93363	9.99423	1.35192e-08	2.74784e-07	9.55181
ENSMUSG00000042364	Snx18	sorting nexin 18	170625		PF14604	protein_coding	chr13		0	0.641523	4.91361	9.99107	1.35828e-08	2.75752e-07	9.68023
ENSMUSG00000048234	Rnf149	ring finger protein 149	67702		PF13639	protein_coding	chr1		0	0.726074	4.55133	9.97905	1.38278e-08	2.80396e-07	9.71984
ENSMUSG00000038384	Setd1b	SET domain containing 1B	208043	2.1.1.43	PF00076	protein_coding	chr5		0	-1.10774	5.1431	-9.9763	1.38844e-08	2.80882e-07	9.64764
ENSMUSG00000041141	Pnmal1	PNMA-like 1	71691		PF14893	protein_coding	chr7		0	-0.720511	6.3276	-9.97638	1.38828e-08	2.80882e-07	9.55048
ENSMUSG00000024370	Cdc23	CDC23 cell division cycle 23	52563		PF13181	protein_coding	chr18		0	-0.644775	5.35568	-9.97348	1.39428e-08	2.81732e-07	9.61478
ENSMUSG00000044067	Gpr22	G protein-coupled receptor 22	73010		PF00001	protein_coding	chr12		0	1.12176	7.3848	9.97039	1.4007e-08	2.82699e-07	9.50304
ENSMUSG00000066357	Wdr6	WD repeat domain 6	83669		PF00400	protein_coding	chr9		0	-0.62135	8.58507	-9.9692	1.40318e-08	2.82866e-07	9.46792
ENSMUSG00000024576	Csnk1a1	casein kinase 1, alpha 1	93687	2.7.11.1	PF00069	protein_coding	chr18		0	0.54081	8.53412	9.96842	1.40481e-08	2.82866e-07	9.46275
ENSMUSG00000052446	Zfp961	zinc finger protein 961	234413		PF01352	protein_coding	chr8	zf-C2H2	1	-1.25615	2.24491	-9.96456	1.4129e-08	2.84164e-07	9.98895
ENSMUSG00000037411	Serpine1	serine (or cysteine) peptidase inhibitor, clade E, member 1	18787		PF00079	protein_coding	chr5		0	1.91661	1.45971	9.96144	1.41948e-08	2.85153e-07	10.0128
ENSMUSG00000053134	Supt7l	SPT7-like, STAGA complex gamma subunit	72195		PF07524	protein_coding	chr5		0	-0.823899	3.51635	-9.95869	1.42531e-08	2.8599e-07	9.80739
ENSMUSG00000032500	Dclk3	doublecortin-like kinase 3	245038		PF03607	protein_coding	chr9		0	-1.62295	0.910626	-9.93749	1.47107e-08	2.9483e-07	9.96031
ENSMUSG00000027425	Kat14	lysine acetyltransferase 14	228714		PF00583	protein_coding	chr2		0	-0.812413	4.11034	-9.93219	1.48275e-08	2.9669e-07	9.67421
ENSMUSG00000062380	Tubb3	tubulin, beta 3 class III	22152		PF03953	protein_coding	chr8		0	-0.773128	9.73828	-9.93172	1.48379e-08	2.9669e-07	9.37276
ENSMUSG00000044337	Ackr3	atypical chemokine receptor 3	12778		PF00001	protein_coding	chr1		0	-1.75142	1.08654	-9.93088	1.48565e-08	2.96717e-07	9.97644
ENSMUSG00000070304	Scn2b	sodium channel, voltage-gated, type II, beta	72821		PF07686	protein_coding	chr9		0	-0.507471	6.55234	-9.92982	1.488e-08	2.96841e-07	9.46958
ENSMUSG00000035095	Fam167a	family with sequence similarity 167, member A	219148		PF11652	protein_coding	chr14		0	1.06717	3.38586	9.92602	1.49645e-08	2.98183e-07	9.81217
ENSMUSG00000067430	Zfp763	zinc finger protein 763	73451		PF00096	protein_coding	chr17	zf-C2H2	1	-0.865844	3.57994	-9.92195	1.50557e-08	2.99653e-07	9.75604
ENSMUSG00000032410	Xrn1	5'-3' exoribonuclease 1	24127	3.1.13.-	PF18129	protein_coding	chr9		0	-0.761082	4.28035	-9.91998	1.51001e-08	3.0019e-07	9.63066
ENSMUSG00000011306	Sugp1	SURP and G patch domain containing 1	70616		PF01805	protein_coding	chr8		0	-0.460878	5.17728	-9.90995	1.5328e-08	3.04371e-07	9.51896
ENSMUSG00000058152	Chsy3	chondroitin sulfate synthase 3	78923	2.4.1.226	PF05679	protein_coding	chr18		0	0.964704	3.43126	9.90602	1.54185e-08	3.05463e-07	9.7317
ENSMUSG00000071604	Fam189a2	family with sequence similarity 189, member A2	381217		PF04103	protein_coding	chr19		0	1.12731	4.49744	9.90661	1.54048e-08	3.05463e-07	9.58578
ENSMUSG00000067872	Ccdc87	coiled-coil domain containing 87	399599			protein_coding	chr19		0	-1.31313	1.0035	-9.9024	1.55022e-08	3.06768e-07	9.93729
ENSMUSG00000018334	Ksr1	kinase suppressor of ras 1	16706		PF07714	protein_coding	chr11		0	-0.641095	5.72634	-9.8978	1.56091e-08	3.08531e-07	9.45622
ENSMUSG00000087042						lncRNA	chr11		0	1.90768	0.868062	9.89611	1.56486e-08	3.08956e-07	9.9103
ENSMUSG00000022022	Mtrf1	mitochondrial translational release factor 1	211253		PF03462	protein_coding	chr14		0	-1.23254	1.36039	-9.89283	1.57256e-08	3.10123e-07	9.92287
ENSMUSG00000015363	Trabd	TraB domain containing	67976		PF01963	protein_coding	chr15		0	-0.900998	3.50394	-9.88872	1.58226e-08	3.11679e-07	9.70288
ENSMUSG00000002617	Zfp40	zinc finger protein 40	22700		PF01352	protein_coding	chr17	zf-C2H2	1	-1.14626	3.70539	-9.88733	1.58557e-08	3.11974e-07	9.68308
ENSMUSG00000011427	Zfp790	zinc finger protein 790	233056		PF00096	protein_coding	chr7	zf-C2H2	1	-0.949997	3.17792	-9.881	1.60067e-08	3.14585e-07	9.75216
ENSMUSG00000063632	Sox11	SRY (sex determining region Y)-box 11	20666		PF00505	protein_coding	chr12	HMG	1	1.1852	6.44722	9.87325	1.61935e-08	3.17894e-07	9.39613
ENSMUSG00000038975	Rabggtb	Rab geranylgeranyl transferase, b subunit	19352		PF00432	protein_coding	chr3		0	0.523135	5.32938	9.86656	1.63566e-08	3.20731e-07	9.43628
ENSMUSG00000039431	Mtmr7	myotubularin related protein 7	54384	3.1.3.-	PF06602	protein_coding	chr8		0	-0.688757	5.28429	-9.86518	1.63905e-08	3.21031e-07	9.42964
ENSMUSG00000047368	Abhd17b	abhydrolase domain containing 17B	226016		PF12146	protein_coding	chr19		0	0.540547	5.97969	9.86345	1.64331e-08	3.215e-07	9.39286
ENSMUSG00000032010	Usp2	ubiquitin specific peptidase 2	53376		PF00443	protein_coding	chr9		0	0.882795	5.62144	9.86122	1.64882e-08	3.22212e-07	9.40158
ENSMUSG00000099681						lncRNA	chr11		0	-0.956271	2.47224	-9.85899	1.65433e-08	3.22923e-07	9.79156
ENSMUSG00000022519	Srl	sarcalumenin	106393		PF00350	protein_coding	chr16		0	-0.839791	3.74587	-9.85807	1.65663e-08	3.23005e-07	9.63912
ENSMUSG00000036053	Fmnl2	formin-like 2	71409		PF06371	protein_coding	chr2		0	-0.665801	5.42471	-9.85468	1.66507e-08	3.23963e-07	9.43904
ENSMUSG00000034275	Igsf9b	immunoglobulin superfamily, member 9B	235086		PF13895	protein_coding	chr9		0	0.854242	7.18776	9.85459	1.6653e-08	3.23963e-07	9.32522
ENSMUSG00000052681	Rap1b	RAS related protein 1b	215449		PF00071	protein_coding	chr10		0	0.641256	7.09323	9.84898	1.67939e-08	3.26336e-07	9.32343
ENSMUSG00000033628	Pik3c3	phosphatidylinositol 3-kinase catalytic subunit type 3	225326	2.7.1.137	PF00613	protein_coding	chr18		0	-0.761636	4.33151	-9.8455	1.68818e-08	3.27675e-07	9.51767
ENSMUSG00000058013	Septin11	septin 11	52398		PF00735	protein_coding	chr5		0	0.604542	7.69605	9.84321	1.69399e-08	3.28431e-07	9.29527
ENSMUSG00000004317	Clcn5	chloride channel, voltage-sensitive 5	12728		PF00571	protein_coding	chrX		0	0.569492	5.11179	9.84132	1.69882e-08	3.28999e-07	9.40236
ENSMUSG00000038446	Cdc40	cell division cycle 40	71713		PF00400	protein_coding	chr10		0	-0.676555	4.45429	-9.83503	1.71494e-08	3.31628e-07	9.47664
ENSMUSG00000026478	Lamc1	laminin, gamma 1	226519		PF00053	protein_coding	chr1		0	0.680023	5.09112	9.83452	1.71624e-08	3.31628e-07	9.41314
ENSMUSG00000025265	Fgd1	FYVE, RhoGEF and PH domain containing 1	14163		PF00621	protein_coding	chrX		0	0.596628	5.78357	9.83352	1.71885e-08	3.31759e-07	9.35584
ENSMUSG00000031847	1700030J22Rik	RIKEN cDNA 1700030J22 gene	69528		PF15032	protein_coding	chr8		0	-1.0285	2.55918	-9.83169	1.72358e-08	3.32299e-07	9.74543
ENSMUSG00000053510	Nrd1	nardilysin, N-arginine dibasic convertase, NRD convertase 1	230598		PF00675	protein_coding	chr4		0	0.569552	7.32663	9.82877	1.73116e-08	3.33389e-07	9.27953
ENSMUSG00000014763	Fam120b	family with sequence similarity 120, member B	67544			protein_coding	chr17		0	-0.524729	5.41614	-9.82289	1.74653e-08	3.35974e-07	9.36488
ENSMUSG00000034893	Cog3	component of oligomeric golgi complex 3	338337		PF04136	protein_coding	chr14		0	-0.633438	4.27458	-9.81155	1.77657e-08	3.41371e-07	9.47213
ENSMUSG00000062761	Zfp512	zinc finger protein 512	269639		PF00096	protein_coding	chr5	zf-C2H2	1	-0.528851	5.0821	-9.80599	1.79151e-08	3.43858e-07	9.35432
ENSMUSG00000048581	E130311K13Rik	RIKEN cDNA E130311K13 gene	329659			protein_coding	chr3		0	-1.61109	1.44674	-9.80048	1.80646e-08	3.46341e-07	9.78071
ENSMUSG00000029378	Areg	amphiregulin	11839			protein_coding	chr5		0	2.66686	-0.956594	9.79221	1.82908e-08	3.5029e-07	9.42686
ENSMUSG00000056069	Otulinl	OTU deubiquitinase with linear linkage specificity like	223433		PF16218	protein_coding	chr15		0	-0.935142	2.91983	-9.78554	1.84758e-08	3.5344e-07	9.62968
ENSMUSG00000034101	Ctnnd1	catenin (cadherin associated protein), delta 1	12388		PF00514	protein_coding	chr2		0	0.989663	6.41136	9.77766	1.86968e-08	3.5727e-07	9.23871
ENSMUSG00000049764	Zfp280b	zinc finger protein 280B	64453		PF13836	protein_coding	chr10	Others	1	-1.14815	2.91414	-9.7687	1.89513e-08	3.61733e-07	9.59909
ENSMUSG00000035941	Ibtk	inhibitor of Bruton agammaglobulinemia tyrosine kinase	108837		PF12796	protein_coding	chr9		0	-0.719906	4.06798	-9.76312	1.91119e-08	3.64394e-07	9.41586
ENSMUSG00000020100	Slc29a3	solute carrier family 29 (nucleoside transporters), member 3	71279		PF01733	protein_coding	chr10		0	-1.09017	3.23156	-9.76074	1.91806e-08	3.65299e-07	9.56176
ENSMUSG00000034648	Lrrn1	leucine rich repeat protein 1, neuronal	16979		PF01463	protein_coding	chr6		0	-0.763029	5.5718	-9.75991	1.92048e-08	3.65357e-07	9.2702
ENSMUSG00000092416	Zfp141	zinc finger protein 141	434178		PF00096	protein_coding	chr7	zf-C2H2	1	-1.12613	2.46774	-9.75127	1.94569e-08	3.69558e-07	9.6397
ENSMUSG00000027313	Chac1	ChaC, cation transport regulator 1	69065		PF04752	protein_coding	chr2		0	1.43716	6.01738	9.75088	1.94685e-08	3.69558e-07	9.2092
ENSMUSG00000072969	Armcx5	armadillo repeat containing, X-linked 5	494468		PF04826	protein_coding	chrX		0	1.18762	5.0164	9.74443	1.96593e-08	3.72769e-07	9.29159
ENSMUSG00000057396	Zfp759	zinc finger protein 759	268670		PF01352	protein_coding	chr13	zf-C2H2	1	-1.3325	2.10982	-9.73481	1.99477e-08	3.77723e-07	9.65646
ENSMUSG00000014773	Dll1	delta like canonical Notch ligand 1	13388		PF07657	protein_coding	chr17		0	-1.02611	2.67195	-9.73291	2.0005e-08	3.77723e-07	9.58442
ENSMUSG00000030203	Dusp16	dual specificity phosphatase 16	70686	3.1.3.48	PF00782	protein_coding	chr6		0	1.5911	3.04761	9.73281	2.00082e-08	3.77723e-07	9.56043
ENSMUSG00000060671	Atp8b2	ATPase, class I, type 8B, member 2	54667		PF16209	protein_coding	chr3		0	0.466656	5.71483	9.73408	1.99697e-08	3.77723e-07	9.20134
ENSMUSG00000049164	Zfp518a	zinc finger protein 518A	72672			protein_coding	chr19		0	-1.29797	2.70285	-9.73079	2.00695e-08	3.78466e-07	9.57633
ENSMUSG00000021852	Slc35f4	solute carrier family 35, member F4	75288		PF06027	protein_coding	chr14		0	-0.749745	3.29249	-9.72799	2.01546e-08	3.79655e-07	9.50342
ENSMUSG00000060336	Zfp937	zinc finger protein 937	245174		PF01352	protein_coding	chr2	zf-C2H2	1	-1.48785	1.23434	-9.72329	2.02986e-08	3.81119e-07	9.67309
ENSMUSG00000031641	Cbr4	carbonyl reductase 4	234309			protein_coding	chr8		0	-0.824795	2.6408	-9.72355	2.02908e-08	3.81119e-07	9.55298
ENSMUSG00000020892	Aloxe3	arachidonate lipoxygenase 3	23801		PF01477	protein_coding	chr11		0	1.20249	3.04788	9.72347	2.02931e-08	3.81119e-07	9.52607
ENSMUSG00000034379	Wdr5b	WD repeat domain 5B	69544		PF00400	protein_coding	chr16		0	-1.86018	1.08866	-9.72022	2.03932e-08	3.82479e-07	9.66618
ENSMUSG00000052917	Senp7	SUMO1/sentrin specific peptidase 7	66315			protein_coding	chr16		0	-0.785988	4.56028	-9.71673	2.05015e-08	3.84091e-07	9.28243
ENSMUSG00000086841	2410006H16Rik	RIKEN cDNA 2410006H16 gene	69221			lncRNA	chr11		0	1.24923	4.20219	9.71124	2.06728e-08	3.8688e-07	9.33658
ENSMUSG00000022828	Gtf2e1	general transcription factor II E, polypeptide 1 (alpha subunit)	74197		PF08271	protein_coding	chr16		0	-0.791391	4.55	-9.70969	2.07213e-08	3.87367e-07	9.2883
ENSMUSG00000028771	Ptpn12	protein tyrosine phosphatase, non-receptor type 12	19248		PF00102	protein_coding	chr5		0	0.895166	5.60278	9.70452	2.08846e-08	3.89997e-07	9.18757
ENSMUSG00000022054	Nefm	neurofilament, medium polypeptide	18040		PF04732	protein_coding	chr14		0	0.749325	7.83157	9.70349	2.09172e-08	3.90182e-07	9.06439
ENSMUSG00000046675	Tmem251	transmembrane protein 251	320351		PF15190	protein_coding	chr12		0	0.91488	3.51051	9.70167	2.09752e-08	3.90841e-07	9.40991
ENSMUSG00000020605	Hs1bp3	HCLS1 binding protein 3	58240		PF00787	protein_coding	chr12		0	-1.20659	2.6274	-9.69617	2.1151e-08	3.92843e-07	9.54959
ENSMUSG00000023921	Mmut	methylmalonyl-Coenzyme A mutase	17850	5.4.99.2	PF02310	protein_coding	chr17		0	-0.634107	3.98859	-9.69684	2.11293e-08	3.92843e-07	9.34814
ENSMUSG00000028654	Mycl	v-myc avian myelocytomatosis viral oncogene lung carcinoma derived	16918		PF00010	protein_coding	chr4	bHLH	1	-1.14331	4.70416	-9.69695	2.11258e-08	3.92843e-07	9.26091
ENSMUSG00000043572	Pars2	prolyl-tRNA synthetase (mitochondrial)(putative)	230577	6.1.1.15	PF00587	protein_coding	chr4		0	-1.51836	1.7163	-9.68666	2.14585e-08	3.98126e-07	9.60902
ENSMUSG00000048416	Mlf1	myeloid leukemia factor 1	17349		PF10248	protein_coding	chr3		0	1.67559	0.973505	9.68446	2.15304e-08	3.99031e-07	9.59758
ENSMUSG00000034189	Hsdl1	hydroxysteroid dehydrogenase like 1	72552		PF00106	protein_coding	chr8		0	-0.595309	5.41735	-9.68287	2.15824e-08	3.99356e-07	9.16008
ENSMUSG00000074575	Kcng1	potassium voltage-gated channel, subfamily G, member 1	241794		PF02214	protein_coding	chr2		0	-1.21845	5.51719	-9.68251	2.15943e-08	3.99356e-07	9.13294
ENSMUSG00000036931	Nfkbid	nuclear factor of kappa light polypeptide gene enhancer in B cells inhibitor, delta	243910		PF12796	protein_coding	chr7		0	1.58527	1.65117	9.6743	2.18656e-08	4.03939e-07	9.58931
ENSMUSG00000037552	Plekhg2	pleckstrin homology domain containing, family G (with RhoGef domain) member 2	101497		PF00621	protein_coding	chr7		0	1.11606	2.15334	9.67113	2.19711e-08	4.05453e-07	9.56131
ENSMUSG00000021282	Eif5	eukaryotic translation initiation factor 5	217869		PF02020	protein_coding	chr12		0	0.58472	8.19359	9.66156	2.22934e-08	4.10961e-07	8.98994
ENSMUSG00000032526	Ss18l2	SS18, nBAF chromatin remodeling complex subunit like 2	26901		PF05030	protein_coding	chr9		0	0.863608	4.76759	9.65267	2.25972e-08	4.16117e-07	9.16642
ENSMUSG00000018001	Cyth3	cytohesin 3	19159		PF01369	protein_coding	chr5		0	-0.615885	5.13648	-9.64445	2.28818e-08	4.20459e-07	9.09853
ENSMUSG00000000489	Pdgfb	platelet derived growth factor, B polypeptide	18591		PF00341	protein_coding	chr15		0	0.681148	6.17382	9.64451	2.28796e-08	4.20459e-07	9.02915
ENSMUSG00000009291	Pttg1ip	pituitary tumor-transforming 1 interacting protein	108705			protein_coding	chr10		0	0.739161	5.27136	9.64124	2.29941e-08	4.22072e-07	9.09888
ENSMUSG00000053716	Dusp7	dual specificity phosphatase 7	235584	3.1.3.48	PF00782	protein_coding	chr9		0	-0.653244	5.24653	-9.6371	2.31397e-08	4.24293e-07	9.08812
ENSMUSG00000062563	Cys1	cystin 1	12879			protein_coding	chr12		0	-1.61056	0.762134	-9.63465	2.32261e-08	4.25426e-07	9.52182
ENSMUSG00000021385	Ippk	inositol 1,3,4,5,6-pentakisphosphate 2-kinase	75678	2.7.1.158	PF06090	protein_coding	chr13		0	0.782274	4.33819	9.63083	2.33619e-08	4.26662e-07	9.19698
ENSMUSG00000023055	Calcoco1	calcium binding and coiled coil domain 1	67488		PF18112	protein_coding	chr15		0	-0.792366	4.66918	-9.63081	2.33625e-08	4.26662e-07	9.12082
ENSMUSG00000049100	Pcdh10	protocadherin 10	18526		PF08266	protein_coding	chr3		0	0.678223	7.84057	9.63066	2.33679e-08	4.26662e-07	8.9582
ENSMUSG00000000148	Brat1	BRCA1-associated ATM activator 1	231841		PF02985	protein_coding	chr5		0	-0.883471	4.05073	-9.61334	2.39939e-08	4.37314e-07	9.22207
ENSMUSG00000055320	Tead1	TEA domain family member 1	21676		PF17725	protein_coding	chr7	TEA	1	1.09874	5.60145	9.61312	2.4002e-08	4.37314e-07	9.0317
ENSMUSG00000067931	Zfp948	zinc finger protein 948	381066		PF00096	protein_coding	chr17	zf-C2H2	1	2.13649	4.71169	9.61073	2.40897e-08	4.38064e-07	9.14044
ENSMUSG00000027852	Nras	neuroblastoma ras oncogene	18176		PF00071	protein_coding	chr3		0	-0.626966	5.7537	-9.61061	2.4094e-08	4.38064e-07	9.03213
ENSMUSG00000031438	Rnf128	ring finger protein 128	66889		PF02225	protein_coding	chrX		0	1.37217	5.62361	9.60941	2.41383e-08	4.38406e-07	9.02442
ENSMUSG00000038000	Acd	adrenocortical dysplasia	497652			protein_coding	chr8		0	0.658861	5.51704	9.60833	2.41781e-08	4.38427e-07	9.02632
ENSMUSG00000027016	Zfp385b	zinc finger protein 385B	241494			protein_coding	chr2		0	0.840256	6.184	9.608	2.41903e-08	4.38427e-07	8.97898
ENSMUSG00000051344	Plekhm3	pleckstrin homology domain containing, family M, member 3	241075		PF13901	protein_coding	chr1		0	-0.882708	4.809	-9.60043	2.44716e-08	4.4306e-07	9.06812
ENSMUSG00000034800	Zfp661	zinc finger protein 661	72180		PF00096	protein_coding	chr2	zf-C2H2	1	-0.93685	2.41905	-9.59871	2.4536e-08	4.4376e-07	9.40005
ENSMUSG00000040928	S100pbp	S100P binding protein	74648		PF15427	protein_coding	chr4		0	-0.575759	5.10707	-9.59629	2.46272e-08	4.44942e-07	9.04096
ENSMUSG00000074064	Mlycd	malonyl-CoA decarboxylase	56690	4.1.1.9	PF05292	protein_coding	chr8		0	-0.937815	3.58065	-9.58974	2.48751e-08	4.4895e-07	9.19363
ENSMUSG00000001036	Epn2	epsin 2	13855		PF01417	protein_coding	chr11		0	-0.500299	6.20718	-9.58516	2.50501e-08	4.51164e-07	8.94176
ENSMUSG00000031785	Adgrg1	adhesion G protein-coupled receptor G1	14766		PF18587	protein_coding	chr8		0	0.699367	6.61736	9.58558	2.50338e-08	4.51164e-07	8.92882
ENSMUSG00000008976	Gabpa	GA repeat binding protein, alpha	14390		PF11620	protein_coding	chr16	ETS	1	-0.765733	3.87717	-9.58357	2.51112e-08	4.51451e-07	9.16622
ENSMUSG00000034075	Zdhhc5	zinc finger, DHHC domain containing 5	228136		PF01529	protein_coding	chr2		0	0.520254	6.61271	9.5827	2.51444e-08	4.51451e-07	8.91786
ENSMUSG00000062078	Qk	quaking	19317		PF16544	protein_coding	chr17		0	0.613005	7.15124	9.5827	2.51447e-08	4.51451e-07	8.90161
ENSMUSG00000009406	Elk1	ELK1, member of ETS oncogene family	13712		PF00178	protein_coding	chrX	ETS	1	-0.582819	5.37857	-9.57422	2.54731e-08	4.56872e-07	8.98246
ENSMUSG00000078235	Fam43b	family with sequence similarity 43, member B	625638		PF14719	protein_coding	chr4		0	-1.06878	4.29347	-9.57047	2.56198e-08	4.59026e-07	9.11571
ENSMUSG00000027309	4930402H24Rik	RIKEN cDNA 4930402H24 gene	228602			protein_coding	chr2		0	-0.527037	6.07816	-9.56301	2.59144e-08	4.63822e-07	8.91957
ENSMUSG00000040102	Klhl42	kelch-like 42	232539		PF01344	protein_coding	chr6		0	-0.591407	4.68766	-9.55966	2.60479e-08	4.65728e-07	9.01462
ENSMUSG00000043881	Kbtbd7	kelch repeat and BTB (POZ) domain containing 7	211255		PF07707	protein_coding	chr14		0	-0.96281	5.26111	-9.55815	2.61082e-08	4.66322e-07	8.96904
ENSMUSG00000018076	Med13l	mediator complex subunit 13-like	76199		PF11597	protein_coding	chr5		0	-0.52371	6.02797	-9.55632	2.61817e-08	4.6715e-07	8.90519
ENSMUSG00000020728	Cep112	centrosomal protein 112	76380		PF14846	protein_coding	chr11		0	1.46293	1.19181	9.55264	2.63297e-08	4.69019e-07	9.41805
ENSMUSG00000066640	Fbxl18	F-box and leucine-rich repeat protein 18	231863		PF00646	protein_coding	chr5		0	-0.622039	5.57796	-9.55237	2.63408e-08	4.69019e-07	8.92632
ENSMUSG00000031974	Abcb10	ATP-binding cassette, sub-family B (MDR/TAP), member 10	56199		PF00005	protein_coding	chr8		0	-0.818865	3.52568	-9.54241	2.67464e-08	4.75749e-07	9.15456
ENSMUSG00000113515						lncRNA	chr13		0	-1.82255	0.37307	-9.53924	2.68771e-08	4.77335e-07	9.32116
ENSMUSG00000048109	Rbm15	RNA binding motif protein 15	229700		PF07744	protein_coding	chr3		0	1.31845	3.95447	9.5389	2.6891e-08	4.77335e-07	9.12358
ENSMUSG00000041112	Elmo1	engulfment and cell motility 1	140580		PF04727	protein_coding	chr13		0	0.572244	6.87871	9.52649	2.74083e-08	4.86018e-07	8.81623
ENSMUSG00000003226	Ranbp2	RAN binding protein 2	19386		PF00641	protein_coding	chr10		0	1.29762	7.39098	9.52506	2.74689e-08	4.86592e-07	8.79722
ENSMUSG00000002297	Dbf4	DBF4 zinc finger	27214		PF00533	protein_coding	chr5		0	1.71317	2.21209	9.51881	2.77341e-08	4.90706e-07	9.32254
ENSMUSG00000090112	Shprh	SNF2 histone linker PHD RING helicase	268281		PF00538	protein_coding	chr10		0	-0.788694	5.23114	-9.51825	2.77581e-08	4.90706e-07	8.90365
ENSMUSG00000048251	Bcl11b	B cell leukemia/lymphoma 11B	58208		PF00096	protein_coding	chr12	zf-C2H2	1	-0.75125	6.38184	-9.51575	2.78647e-08	4.92086e-07	8.83261
ENSMUSG00000055069	Rab39	RAB39, member RAS oncogene family	270160		PF00071	protein_coding	chr9		0	1.80464	1.63705	9.5077	2.82122e-08	4.97713e-07	9.33865
ENSMUSG00000036390	Gadd45a	growth arrest and DNA-damage-inducible 45 alpha	13197		PF01248	protein_coding	chr6		0	1.73119	1.81938	9.50319	2.84086e-08	5.00666e-07	9.30953
ENSMUSG00000059456	Ptk2b	PTK2 protein tyrosine kinase 2 beta	19229	2.7.10.2	PF00373	protein_coding	chr14		0	-0.599363	7.21024	-9.50157	2.84797e-08	5.01405e-07	8.76085
ENSMUSG00000024588	Fech	ferrochelatase	14151	4.99.1.1	PF00762	protein_coding	chr18		0	-0.437905	5.0882	-9.4963	2.87119e-08	5.04978e-07	8.87602
ENSMUSG00000033569	Adgrb3	adhesion G protein-coupled receptor B3	210933		PF02793	protein_coding	chr1		0	-0.529617	6.5682	-9.48239	2.9334e-08	5.15394e-07	8.7654
ENSMUSG00000020069	Hnrnph3	heterogeneous nuclear ribonucleoprotein H3	432467		PF00076	protein_coding	chr10		0	0.831711	4.61189	9.4784	2.95147e-08	5.18015e-07	8.92557
ENSMUSG00000027006	Dnajc10	DnaJ heat shock protein family (Hsp40) member C10	66861		PF00085	protein_coding	chr2		0	-0.430966	5.70263	-9.47778	2.95433e-08	5.18015e-07	8.79488
ENSMUSG00000021895	Arhgef3	Rho guanine nucleotide exchange factor (GEF) 3	71704		PF00621	protein_coding	chr14		0	0.951312	5.15521	9.4771	2.95741e-08	5.18027e-07	8.84353
ENSMUSG00000007812	Zfp655	zinc finger protein 655	72611			protein_coding	chr5	zf-C2H2	1	0.76025	5.15128	9.47496	2.96718e-08	5.19212e-07	8.84025
ENSMUSG00000037808	Fam76b	family with sequence similarity 76, member B	72826		PF16046	protein_coding	chr9		0	-0.770071	3.09828	-9.47083	2.98616e-08	5.22002e-07	9.12958
ENSMUSG00000021786	Oxsm	3-oxoacyl-ACP synthase, mitochondrial	71147	2.3.1.179	PF02801	protein_coding	chr14		0	-1.09162	1.84378	-9.46795	2.99948e-08	5.23801e-07	9.22065
ENSMUSG00000067370	B3galt4	UDP-Gal:betaGlcNAc beta 1,3-galactosyltransferase, polypeptide 4	54218	2.4.1.62	PF01762	protein_coding	chr17		0	-1.11763	1.25184	-9.46436	3.01615e-08	5.25114e-07	9.28005
ENSMUSG00000036907	C1ql2	complement component 1, q subcomponent-like 2	226359		PF00386	protein_coding	chr1		0	1.11434	2.62896	9.46518	3.01231e-08	5.25114e-07	9.15187
ENSMUSG00000038773	Kdm3b	KDM3B lysine (K)-specific demethylase 3B	277250		PF02373	protein_coding	chr18		0	-0.671208	5.31412	-9.46496	3.01334e-08	5.25114e-07	8.81234
ENSMUSG00000066595	Flvcr1	feline leukemia virus subgroup C cellular receptor 1	226844		PF07690	protein_coding	chr1		0	0.919941	4.50636	9.46198	3.02724e-08	5.26514e-07	8.91206
ENSMUSG00000024069	Slc30a6	solute carrier family 30 (zinc transporter), member 6	210148		PF01545	protein_coding	chr17		0	-1.08504	2.95095	-9.46116	3.03105e-08	5.26646e-07	9.14335
ENSMUSG00000000823	Zfp512b	zinc finger protein 512B	269401			protein_coding	chr2	zf-C2H2	1	-0.547999	6.48736	-9.45442	3.06278e-08	5.31622e-07	8.7212
ENSMUSG00000022313	Utp23	UTP23 small subunit processome component	78581		PF04900	protein_coding	chr15		0	-1.03404	2.02514	-9.44637	3.10113e-08	5.37737e-07	9.20897
ENSMUSG00000029334	Prkg2	protein kinase, cGMP-dependent, type II	19092	2.7.11.12	PF00027	protein_coding	chr5		0	1.44287	1.75885	9.43809	3.1411e-08	5.43075e-07	9.22832
ENSMUSG00000021738	Atxn7	ataxin 7	246103		PF08313	protein_coding	chr14		0	0.885907	4.03829	9.43839	3.13963e-08	5.43075e-07	8.92624
ENSMUSG00000021256	Vash1	vasohibin 1	238328		PF14822	protein_coding	chr12		0	-0.737962	5.28565	-9.43804	3.14137e-08	5.43075e-07	8.77578
ENSMUSG00000032375	Aph1b	aph1 homolog B, gamma secretase subunit	208117		PF06105	protein_coding	chr9		0	-0.794494	5.02092	-9.42654	3.19774e-08	5.52268e-07	8.79333
ENSMUSG00000090083	Rnf8	ring finger protein 8	58230		PF00097	protein_coding	chr17		0	-0.704358	3.60371	-9.42545	3.20314e-08	5.52646e-07	8.97282
ENSMUSG00000095325	Zfp870	zinc finger protein 870	240066		PF01352	protein_coding	chr17	zf-C2H2	1	-1.12906	2.09334	-9.4243	3.20888e-08	5.53083e-07	9.16668
ENSMUSG00000024423	Impact	impact, RWD domain protein	16210		PF05773	protein_coding	chr18		0	0.820693	7.47309	9.41871	3.23677e-08	5.57332e-07	8.62473
ENSMUSG00000027115	Kif18a	kinesin family member 18A	228421		PF00225	protein_coding	chr2		0	2.53188	2.32749	9.41743	3.24321e-08	5.57884e-07	9.17926
ENSMUSG00000031951	Tmem231	transmembrane protein 231	234740		PF10149	protein_coding	chr8		0	-1.03935	3.05085	-9.41452	3.25786e-08	5.59845e-07	9.01355
ENSMUSG00000027243	Harbi1	harbinger transposase derived 1	241547		PF13359	protein_coding	chr2		0	-1.17447	1.72092	-9.4131	3.26503e-08	5.60518e-07	9.18319
ENSMUSG00000021716	Srek1ip1	splicing regulatory glutamine/lysine-rich protein 1interacting protein 1	67288			protein_coding	chr13		0	-0.989794	2.29612	-9.4081	3.29044e-08	5.63758e-07	9.08983
ENSMUSG00000020273	Papolg	poly(A) polymerase gamma	216578	2.7.7.19	PF04928	protein_coding	chr11		0	-0.717672	4.04671	-9.40847	3.28855e-08	5.63758e-07	8.88116
ENSMUSG00000038141	Tmem181a	transmembrane protein 181A	77106			protein_coding	chr17		0	-0.412151	7.58183	-9.40403	3.31124e-08	5.66758e-07	8.60257
ENSMUSG00000024431	Nr3c1	nuclear receptor subfamily 3, group C, member 1	14815		PF00104	protein_coding	chr18	ESR-like	1	-0.603466	4.86983	-9.39857	3.33944e-08	5.70588e-07	8.75104
ENSMUSG00000027573	Gid8	GID complex subunit 8	76425		PF10607	protein_coding	chr2		0	-0.605623	4.88459	-9.39841	3.34024e-08	5.70588e-07	8.74671
ENSMUSG00000021782	Dlg5	discs large MAGUK scaffold protein 5	71228		PF00625	protein_coding	chr14		0	-0.748953	5.91724	-9.39368	3.36484e-08	5.74221e-07	8.65857
ENSMUSG00000024535	Snx24	sorting nexing 24	69226		PF00787	protein_coding	chr18		0	-1.03053	2.51964	-9.38457	3.4128e-08	5.81831e-07	9.06253
ENSMUSG00000020088	Sar1a	secretion associated Ras related GTPase 1A	20224	3.6.5.-	PF00025	protein_coding	chr10		0	0.39227	6.81957	9.38127	3.4303e-08	5.84236e-07	8.58773
ENSMUSG00000028277	Ube2j1	ubiquitin-conjugating enzyme E2J 1	56228	6.3.2.19	PF00179	protein_coding	chr4		0	0.512934	7.51699	9.38012	3.43649e-08	5.84711e-07	8.56437
ENSMUSG00000018209	Stk4	serine/threonine kinase 4	58231	2.7.11.6	PF11629	protein_coding	chr2		0	-0.683723	5.3755	-9.378	3.44781e-08	5.8606e-07	8.66344
ENSMUSG00000022894	Adamts5	a disintegrin-like and metallopeptidase (reprolysin type) with thrombospondin type 1 motif, 5 (aggrecanase-2)	23794		PF05986	protein_coding	chr16		0	1.75767	1.51426	9.37507	3.46351e-08	5.87569e-07	9.14502
ENSMUSG00000074671	Tspyl3	TSPY-like 3	241732		PF00956	protein_coding	chr2		0	-0.901654	4.44272	-9.3756	3.46068e-08	5.87569e-07	8.76549
ENSMUSG00000028364	Tnc	tenascin C	21923		PF18720	protein_coding	chr4		0	2.76733	4.32396	9.36444	3.52126e-08	5.96193e-07	8.85785
ENSMUSG00000036304	Zdhhc23	zinc finger, DHHC domain containing 23	332175		PF01529	protein_coding	chr16		0	-1.30771	4.30424	-9.36453	3.52074e-08	5.96193e-07	8.82369
ENSMUSG00000023980	Taf8	TATA-box binding protein associated factor 8	63856		PF10406	protein_coding	chr17		0	-0.756655	2.64764	-9.36289	3.52973e-08	5.9704e-07	9.01002
ENSMUSG00000026036	Nif3l1	Ngg1 interacting factor 3-like 1 (S. pombe)	65102		PF01784	protein_coding	chr1		0	-0.609302	4.18158	-9.36187	3.53535e-08	5.97405e-07	8.76746
ENSMUSG00000045991	Onecut2	one cut domain, family member 2	225631		PF02376	protein_coding	chr18	CUT	1	1.85995	3.90651	9.36111	3.53952e-08	5.97524e-07	8.87107
ENSMUSG00000033454	Zbtb1	zinc finger and BTB domain containing 1	268564		PF00651	protein_coding	chr12	ZBTB	1	0.91233	4.17807	9.35934	3.5493e-08	5.98588e-07	8.78937
ENSMUSG00000047495	Dlgap2	DLG associated protein 2	244310		PF03359	protein_coding	chr8		0	1.18973	5.82803	9.35016	3.6004e-08	6.06613e-07	8.58973
ENSMUSG00000041891	Lman1	lectin, mannose-binding, 1	70361		PF03388	protein_coding	chr18		0	-0.617263	4.41545	-9.3459	3.62432e-08	6.10047e-07	8.72623
ENSMUSG00000025876	Unc5a	unc-5 netrin receptor A	107448		PF00531	protein_coding	chr13		0	-0.745105	6.75785	-9.34461	3.63165e-08	6.10683e-07	8.53776
ENSMUSG00000032555	Topbp1	topoisomerase (DNA) II binding protein 1	235559		PF00533	protein_coding	chr9		0	-0.61101	4.22521	-9.34014	3.65703e-08	6.14353e-07	8.73866
ENSMUSG00000038252	Ncapd2	non-SMC condensin I complex, subunit D2	68298		PF12922	protein_coding	chr6		0	-0.903934	3.64804	-9.33928	3.6619e-08	6.14571e-07	8.82508
ENSMUSG00000061411	Nol4l	nucleolar protein 4-like	329540			protein_coding	chr2		0	-0.749878	6.75437	-9.33143	3.70701e-08	6.21538e-07	8.52234
ENSMUSG00000055945	Prr18	proline rich 18	320111		PF15671	protein_coding	chr17		0	-1.31778	2.46423	-9.33051	3.71235e-08	6.21827e-07	8.98435
ENSMUSG00000061410	Zcchc14	zinc finger, CCHC domain containing 14	142682		PF00098	protein_coding	chr8		0	-0.610931	6.60902	-9.32009	3.77312e-08	6.31393e-07	8.50022
ENSMUSG00000040820	Hlcs	holocarboxylase synthetase (biotin- [propriony-Coenzyme A-carboxylase (ATP-hydrolysing)] ligase)	110948	6.3.4.15	PF03099	protein_coding	chr16		0	-1.04587	2.8518	-9.31545	3.80057e-08	6.3537e-07	8.91464
ENSMUSG00000040624	Plekhg1	pleckstrin homology domain containing, family G (with RhoGef domain) member 1	213783		PF00621	protein_coding	chr10		0	-1.36016	3.17765	-9.31123	3.8257e-08	6.38952e-07	8.87784
ENSMUSG00000044864	Ankrd50	ankyrin repeat domain 50	99696			protein_coding	chr3		0	0.716808	6.71105	9.30967	3.835e-08	6.39885e-07	8.47774
ENSMUSG00000003581	Rnf215	ring finger protein 215	71673		PF13639	protein_coding	chr11		0	-0.672738	3.82369	-9.30818	3.84399e-08	6.40764e-07	8.73555
ENSMUSG00000042874						lncRNA	chr13		0	1.13941	2.4284	9.29729	3.90994e-08	6.51128e-07	8.9557
ENSMUSG00000037990	Sh3rf3	SH3 domain containing ring finger 3	237353		PF00018	protein_coding	chr10		0	0.534617	6.84298	9.29268	3.9382e-08	6.552e-07	8.44312
ENSMUSG00000043411	Usp48	ubiquitin specific peptidase 48	170707		PF00443	protein_coding	chr4		0	-0.525152	5.44891	-9.28897	3.96115e-08	6.58383e-07	8.51271
ENSMUSG00000053754	Chd8	chromodomain helicase DNA binding protein 8	67772	3.6.4.12	PF00271	protein_coding	chr14		0	-0.684276	6.3277	-9.28399	3.99208e-08	6.62886e-07	8.45156
ENSMUSG00000090877	Hspa1b	heat shock protein 1B	15511		PF00012	protein_coding	chr17		0	1.70959	3.70859	9.28323	3.99684e-08	6.63037e-07	8.7447
ENSMUSG00000066829	Zfp810	zinc finger protein 810	235050		PF01352	protein_coding	chr9	zf-C2H2	1	-0.948043	3.14674	-9.27215	4.06678e-08	6.73344e-07	8.80456
ENSMUSG00000030704	Rab6a	RAB6A, member RAS oncogene family	19346		PF00071	protein_coding	chr7		0	0.599679	9.57481	9.2726	4.06394e-08	6.73344e-07	8.32414
ENSMUSG00000058594	Fbh1	F-box DNA helicase 1	50755		PF12937	protein_coding	chr2		0	-0.523191	5.23347	-9.27153	4.07073e-08	6.7335e-07	8.49575
ENSMUSG00000034673	Pbx2	pre B cell leukemia homeobox 2	18515		PF03792	protein_coding	chr17	Homeobox	1	-0.697259	4.36657	-9.26882	4.08805e-08	6.75566e-07	8.60312
ENSMUSG00000049680	Urgcp	upregulator of cell proliferation	72046			protein_coding	chr11		0	-0.684546	5.47514	-9.26361	4.12153e-08	6.80446e-07	8.46929
ENSMUSG00000021720	Rnf180	ring finger protein 180	71816			protein_coding	chr13		0	-0.660171	4.04979	-9.25794	4.15837e-08	6.85872e-07	8.65977
ENSMUSG00000045912	C2cd4c	C2 calcium-dependent domain containing 4C	237397		PF00168	protein_coding	chr10		0	-1.15934	3.60164	-9.25243	4.19442e-08	6.90497e-07	8.70619
ENSMUSG00000074093	Svip	small VCP/p97-interacting protein	75744			protein_coding	chr7		0	-0.686539	3.74239	-9.25281	4.19194e-08	6.90497e-07	8.66421
ENSMUSG00000027433	Xrn2	5'-3' exoribonuclease 2	24128	3.1.13.-	PF17846	protein_coding	chr2		0	-0.58239	5.36183	-9.24494	4.244e-08	6.97751e-07	8.45868
ENSMUSG00000022361	Zhx1	zinc fingers and homeoboxes 1	22770		PF18387	protein_coding	chr15	Homeobox	1	-1.04609	5.66204	-9.24455	4.24658e-08	6.97751e-07	8.44388
ENSMUSG00000048249	Crebrf	CREB3 regulatory factor	77128			protein_coding	chr17	Others	1	-1.06103	2.89761	-9.24047	4.2739e-08	7.00904e-07	8.79104
ENSMUSG00000047248	C2cd3	C2 calcium-dependent domain containing 3	277939		PF00168	protein_coding	chr7		0	-0.85956	3.99747	-9.24075	4.27199e-08	7.00904e-07	8.60787
ENSMUSG00000020385	Clk4	CDC like kinase 4	12750		PF00069	protein_coding	chr11		0	0.693361	4.92154	9.23956	4.28e-08	7.01236e-07	8.48675
ENSMUSG00000000794	Kcnn3	potassium intermediate/small conductance calcium-activated channel, subfamily N, member 3	140493		PF07885	protein_coding	chr3		0	0.666735	5.06813	9.23463	4.31321e-08	7.06006e-07	8.47415
ENSMUSG00000048175	Asb8	ankyrin repeat and SOCS box-containing 8	78541		PF12796	protein_coding	chr15		0	-0.649428	4.48264	-9.23172	4.33298e-08	7.08391e-07	8.52058
ENSMUSG00000030302	Atp2b2	ATPase, Ca++ transporting, plasma membrane 2	11941	3.6.3.8	PF00689	protein_coding	chr6		0	-0.635239	8.21211	-9.23128	4.336e-08	7.08391e-07	8.29687
ENSMUSG00000036430	Tbcc	tubulin-specific chaperone C	72726		PF16752	protein_coding	chr17		0	-0.855023	3.51	-9.2262	4.37074e-08	7.1339e-07	8.67584
ENSMUSG00000037894	H2az1	H2A.Z variant histone 1	51788		PF00125	protein_coding	chr3		0	0.561021	6.72896	9.2195	4.41702e-08	7.20262e-07	8.32882
ENSMUSG00000091183	Gm5141	predicted gene 5141	380850		PF01352	protein_coding	chr13	zf-C2H2	1	-1.52436	0.4087	-9.21604	4.44113e-08	7.23509e-07	8.86702
ENSMUSG00000022443	Myh9	myosin, heavy polypeptide 9, non-muscle	17886		PF01576	protein_coding	chr15		0	0.828619	5.67431	9.21396	4.45562e-08	7.25185e-07	8.3779
ENSMUSG00000047466	8030462N17Rik	RIKEN cDNA 8030462N17 gene	212163		PF15303	protein_coding	chr18		0	0.594337	4.39854	9.21223	4.46776e-08	7.26474e-07	8.49332
ENSMUSG00000020380	Rad50	RAD50 double strand break repair protein	19360	3.6.-.-	PF13476	protein_coding	chr11		0	-1.2363	2.44967	-9.20945	4.48737e-08	7.28976e-07	8.78593
ENSMUSG00000027167	Elp4	elongator acetyltransferase complex subunit 4	77766		PF05625	protein_coding	chr2		0	-0.885029	2.96068	-9.20743	4.50164e-08	7.30605e-07	8.7275
ENSMUSG00000031870	Pgr	progesterone receptor	18667		PF00105	protein_coding	chr9	ESR-like	1	-0.750283	3.75943	-9.20383	4.52724e-08	7.34069e-07	8.54629
ENSMUSG00000017670	Elmo2	engulfment and cell motility 2	140579		PF11841	protein_coding	chr2		0	-0.541646	6.52095	-9.20247	4.5369e-08	7.34944e-07	8.31388
ENSMUSG00000003662	Ciao1	cytosolic iron-sulfur protein assembly 1	26371		PF00400	protein_coding	chr2		0	-0.524373	4.93377	-9.20182	4.54156e-08	7.35008e-07	8.41651
ENSMUSG00000001105	Ift20	intraflagellar transport 20	55978		PF14931	protein_coding	chr11		0	0.524324	4.86373	9.19949	4.55827e-08	7.3702e-07	8.42253
ENSMUSG00000040918	Slc19a2	solute carrier family 19 (thiamine transporter), member 2	116914		PF01770	protein_coding	chr1		0	0.754415	4.89878	9.19664	4.57878e-08	7.39643e-07	8.44285
ENSMUSG00000022421	Nptxr	neuronal pentraxin receptor	73340		PF00354	protein_coding	chr15		0	0.397553	10.5101	9.19467	4.59299e-08	7.41243e-07	8.17084
ENSMUSG00000009905	Kdsr	3-ketodihydrosphingosine reductase	70750	1.1.1.102	PF00106	protein_coding	chr1		0	-1.04056	3.5108	-9.19331	4.60286e-08	7.42141e-07	8.60789
ENSMUSG00000071317	Bves	blood vessel epicardial substance	23828		PF04831	protein_coding	chr10		0	1.80438	4.38699	9.18611	4.65533e-08	7.499e-07	8.49712
ENSMUSG00000032652	Crebl2	cAMP responsive element binding protein-like 2	232430		PF07716	protein_coding	chr6	Others	1	-0.961002	2.62997	-9.18448	4.66734e-08	7.51132e-07	8.71346
ENSMUSG00000020628	Trappc12	trafficking protein particle complex 12	217449			protein_coding	chr12		0	-0.696163	5.22462	-9.18303	4.67803e-08	7.5215e-07	8.36112
ENSMUSG00000020305	Asb3	ankyrin repeat and SOCS box-containing 3	65257		PF07525	protein_coding	chr11		0	-0.611234	3.23992	-9.18045	4.69707e-08	7.53805e-07	8.61258
ENSMUSG00000015697	Setdb1	SET domain, bifurcated 1	84505	2.1.1.43	PF18300	protein_coding	chr3	MBD	1	-0.548331	5.50032	-9.18054	4.69643e-08	7.53805e-07	8.33648
ENSMUSG00000028582	Cc2d1b	coiled-coil and C2 domain containing 1B	319965		PF00168	protein_coding	chr4		0	-0.876465	2.85959	-9.17081	4.76904e-08	7.63741e-07	8.65823
ENSMUSG00000074345	Tnfaip8l3	tumor necrosis factor, alpha-induced protein 8-like 3	244882		PF05527	protein_coding	chr9		0	-1.08007	3.42677	-9.17108	4.767e-08	7.63741e-07	8.54082
ENSMUSG00000030315	Vgll4	vestigial like family member 4	232334		PF15245	protein_coding	chr6		0	0.72015	5.29781	9.17038	4.77227e-08	7.63741e-07	8.35037
ENSMUSG00000035969	Rusc2	RUN and SH3 domain containing 2	100213		PF14604	protein_coding	chr4		0	-0.521902	7.61846	-9.16816	4.78901e-08	7.65708e-07	8.21308
ENSMUSG00000096014	Sox1	SRY (sex determining region Y)-box 1	20664		PF00505	protein_coding	chr8	HMG	1	0.662762	5.21068	9.15764	4.8692e-08	7.77809e-07	8.32313
ENSMUSG00000041852	Tcf20	transcription factor 20	21411			protein_coding	chr15		0	-0.633944	6.70448	-9.15696	4.87446e-08	7.77927e-07	8.22858
ENSMUSG00000042225	Ammecr1	Alport syndrome, mental retardation, midface hypoplasia and elliptocytosis chromosomal region gene 1	56068		PF01871	protein_coding	chrX		0	1.73893	1.49429	9.14874	4.93815e-08	7.87363e-07	8.80281
ENSMUSG00000016239	Lonrf3	LON peptidase N-terminal domain and ring finger 3	74365		PF02190	protein_coding	chrX		0	3.05554	3.11352	9.14738	4.94884e-08	7.88338e-07	8.68848
ENSMUSG00000029599	Ddx54	DEAD box helicase 54	71990		PF00271	protein_coding	chr5		0	-0.53316	5.44105	-9.14678	4.95352e-08	7.88356e-07	8.27734
ENSMUSG00000063894	Zkscan8	zinc finger with KRAB and SCAN domains 8	93681		PF02023	protein_coding	chr13	zf-C2H2	1	-0.990228	3.2417	-9.14336	4.98037e-08	7.91897e-07	8.56657
ENSMUSG00000086290	Snhg12	small nucleolar RNA host gene 12	100039864			lncRNA	chr4		0	0.888726	3.56051	9.14268	4.98568e-08	7.92012e-07	8.50159
ENSMUSG00000046999	1110032F04Rik	RIKEN cDNA 1110032F04 gene	68725		PF15843	protein_coding	chr3		0	-1.36411	1.8743	-9.13795	5.02314e-08	7.97226e-07	8.74511
ENSMUSG00000016624	Phf21b	PHD finger protein 21B	271305		PF00628	protein_coding	chr15		0	2.19383	2.35219	9.13553	5.04237e-08	7.99543e-07	8.6682
ENSMUSG00000098923	Tmem185b	transmembrane protein 185B	226351		PF10269	protein_coding	chr1		0	-0.823409	3.08187	-9.12388	5.1362e-08	8.13672e-07	8.5617
ENSMUSG00000051721	Wdcp	WD repeat and coiled coil containing	238037		PF15390	protein_coding	chr12		0	-0.930157	2.61205	-9.12038	5.16482e-08	8.17111e-07	8.5981
ENSMUSG00000028664	Ephb2	Eph receptor B2	13844	2.7.10.1	PF00041	protein_coding	chr4		0	-0.563419	6.0902	-9.12006	5.16739e-08	8.17111e-07	8.20363
ENSMUSG00000018541	Cwc25	CWC25 spliceosome-associated protein	67480		PF12542	protein_coding	chr11		0	0.758076	4.59287	9.11602	5.20057e-08	8.21604e-07	8.33887
ENSMUSG00000022475	Hdac7	histone deacetylase 7	56233		PF00850	protein_coding	chr15		0	-0.990636	2.94763	-9.11273	5.22777e-08	8.24471e-07	8.58837
ENSMUSG00000031732	Phlpp2	PH domain and leucine rich repeat protein phosphatase 2	244650		PF13855	protein_coding	chr8		0	-0.625933	5.10908	-9.11267	5.22828e-08	8.24471e-07	8.26317
ENSMUSG00000023027	Atf1	activating transcription factor 1	11908		PF02173	protein_coding	chr15	TF_bZIP	1	1.05899	2.89481	9.10189	5.31835e-08	8.37908e-07	8.56087
ENSMUSG00000038503	Mesd	mesoderm development LRP chaperone	67943		PF10185	protein_coding	chr7		0	-0.497492	5.29113	-9.09943	5.33918e-08	8.4042e-07	8.23024
ENSMUSG00000027395	Polr1b	polymerase (RNA) I polypeptide B	20017	2.7.7.6	PF04561	protein_coding	chr2		0	-0.799992	3.24705	-9.09685	5.36106e-08	8.43041e-07	8.49435
ENSMUSG00000022967	Ifnar1	interferon (alpha and beta) receptor 1	15975		PF01108	protein_coding	chr16		0	-0.485713	4.90516	-9.09632	5.3656e-08	8.43041e-07	8.25684
ENSMUSG00000022280	Rnf19a	ring finger protein 19A	30945		PF01485	protein_coding	chr15		0	1.14318	5.85334	9.09363	5.3885e-08	8.45866e-07	8.17682
ENSMUSG00000037697	Ddhd1	DDHD domain containing 1	114874		PF02862	protein_coding	chr14		0	0.524543	5.92576	9.08789	5.43779e-08	8.52828e-07	8.15472
ENSMUSG00000033039	Micall1	microtubule associated monooxygenase, calponin and LIM domain containing -like 1	27008		PF12130	protein_coding	chr15		0	0.484409	5.94737	9.0789	5.51606e-08	8.64317e-07	8.1324
ENSMUSG00000037613	Tnfrsf23	tumor necrosis factor receptor superfamily, member 23	79201		PF00020	protein_coding	chr7		0	1.86243	1.2965	9.07546	5.54628e-08	8.68262e-07	8.68796
ENSMUSG00000021838	Samd4	sterile alpha motif domain containing 4	74480		PF00536	protein_coding	chr14		0	0.9821	4.90595	9.06288	5.65824e-08	8.84986e-07	8.21487
ENSMUSG00000060397	Zfp128	zinc finger protein 128	243833		PF00096	protein_coding	chr7	zf-C2H2	1	-1.11968	2.60907	-9.06084	5.67665e-08	8.87061e-07	8.52752
ENSMUSG00000045790	Ccdc149	coiled-coil domain containing 149	100503884		PF09789	protein_coding	chr5		0	-0.743952	3.97252	-9.05916	5.69184e-08	8.88628e-07	8.30571
ENSMUSG00000013089	Etv5	ets variant 5	104156		PF04621	protein_coding	chr16	ETS	1	0.968808	6.45808	9.05602	5.7204e-08	8.92279e-07	8.06561
ENSMUSG00000041741	Pde3a	phosphodiesterase 3A, cGMP inhibited	54611	3.1.4.17	PF00233	protein_coding	chr6		0	0.918404	4.08493	9.05339	5.74433e-08	8.94392e-07	8.2875
ENSMUSG00000031858	Mau2	MAU2 sister chromatid cohesion factor	74549		PF10345	protein_coding	chr8		0	-0.398816	6.1404	-9.05359	5.74251e-08	8.94392e-07	8.0825
ENSMUSG00000041836	Ptpre	protein tyrosine phosphatase, receptor type, E	19267		PF00102	protein_coding	chr7		0	-0.605008	5.76011	-9.04992	5.77615e-08	8.98535e-07	8.09648
ENSMUSG00000043090	Zfp866	zinc finger protein 866	330788		PF01352	protein_coding	chr8	zf-C2H2	1	-0.70649	3.98251	-9.04693	5.80376e-08	9.02016e-07	8.3027
ENSMUSG00000048280	Zfp738	zinc finger protein 738	408068		PF01352	protein_coding	chr13	zf-C2H2	1	-0.862519	4.0617	-9.03653	5.9007e-08	9.15242e-07	8.2635
ENSMUSG00000028572	Hook1	hook microtubule tethering protein 1	77963		PF05622	protein_coding	chr4		0	-0.631519	4.31601	-9.0361	5.90478e-08	9.15242e-07	8.22997
ENSMUSG00000045216	Hs6st1	heparan sulfate 6-O-sulfotransferase 1	50785	2.8.2.-	PF03567	protein_coding	chr1		0	0.48581	6.87702	9.03658	5.90027e-08	9.15242e-07	8.02796
ENSMUSG00000031709	Tbc1d9	TBC1 domain family, member 9	71310		PF02893	protein_coding	chr8		0	0.461375	8.35515	9.02921	5.96994e-08	9.24509e-07	7.96022
ENSMUSG00000034105	Meak7	MTOR associated protein , eak-7 homolog	74347		PF07534	protein_coding	chr8		0	-0.809297	3.3015	-9.02714	5.98969e-08	9.26735e-07	8.36631
ENSMUSG00000007411	Mark3	MAP/microtubule affinity regulating kinase 3	17169		PF00627	protein_coding	chr12		0	0.498186	7.09748	9.01478	6.10903e-08	9.44351e-07	7.98008
ENSMUSG00000038552	Fndc4	fibronectin type III domain containing 4	64339		PF00041	protein_coding	chr5		0	0.644507	6.55366	9.013	6.12634e-08	9.45636e-07	7.99542
ENSMUSG00000063480	Snu13	SNU13 homolog, small nuclear ribonucleoprotein (U4/U6.U5)	20826		PF01248	protein_coding	chr15		0	0.564176	6.90315	9.0128	6.12831e-08	9.45636e-07	7.98629
ENSMUSG00000004462	Tbccd1	TBCC domain containing 1	70573		PF07986	protein_coding	chr16		0	-0.775725	2.64062	-9.01158	6.14023e-08	9.46628e-07	8.39037
ENSMUSG00000001687	Ubl3	ubiquitin-like 3	24109		PF13881	protein_coding	chr5		0	0.387278	6.98369	9.00694	6.18597e-08	9.52828e-07	7.97188
ENSMUSG00000026339	Ccdc93	coiled-coil domain containing 93	70829		PF09762	protein_coding	chr1		0	-0.657862	4.42744	-9.0007	6.2479e-08	9.61508e-07	8.16644
ENSMUSG00000003070	Efna2	ephrin A2	13637		PF00812	protein_coding	chr10		0	-1.38292	2.88501	-8.9985	6.26992e-08	9.64034e-07	8.32684
ENSMUSG00000048930	Tada3	transcriptional adaptor 3	101206		PF10198	protein_coding	chr6		0	-0.552186	5.21747	-8.99618	6.29324e-08	9.66758e-07	8.04701
ENSMUSG00000041718	Alg13	asparagine-linked glycosylation 13	67574	2.4.1.141	PF04101	protein_coding	chrX		0	1.05551	3.05973	8.9949	6.30605e-08	9.67863e-07	8.36234
ENSMUSG00000035277	Arx	aristaless related homeobox	11878		PF03826	protein_coding	chrX	Homeobox	1	0.698292	6.2629	8.99335	6.32174e-08	9.69409e-07	7.97383
ENSMUSG00000068134	Zfp120	zinc finger protein 120	104348		PF01352	protein_coding	chr2	zf-C2H2	1	-1.35871	2.69579	-8.98424	6.41453e-08	9.82763e-07	8.42692
ENSMUSG00000017421	Zfp207	zinc finger protein 207	22680			protein_coding	chr11	Others	1	-0.623588	6.46262	-8.97811	6.47779e-08	9.91573e-07	7.94954
ENSMUSG00000042570	Mier2	MIER family member 2	70427		PF00249	protein_coding	chr10	MYB	1	-0.563732	4.86945	-8.9751	6.50902e-08	9.95471e-07	8.04108
ENSMUSG00000044674	Fzd1	frizzled class receptor 1	14362		PF01392	protein_coding	chr5		0	0.69979	4.7655	8.96782	6.5854e-08	1.00626e-06	8.07198
ENSMUSG00000084350						unprocessed_pseudogene	chr4		0	-1.27464	1.36781	-8.96309	6.63548e-08	1.01247e-06	8.48945
ENSMUSG00000048000	Gigyf2	GRB10 interacting GYF protein 2	227331		PF02213	protein_coding	chr1		0	-0.828779	5.71458	-8.96287	6.63781e-08	1.01247e-06	7.96349
ENSMUSG00000027737	Slc7a11	solute carrier family 7 (cationic amino acid transporter, y+ system), member 11	26570		PF13520	protein_coding	chr3		0	1.61017	3.41184	8.95644	6.70652e-08	1.02205e-06	8.23124
ENSMUSG00000034226	Rhov	ras homolog family member V	228543		PF00071	protein_coding	chr2		0	-0.931015	3.00446	-8.93529	6.93802e-08	1.05639e-06	8.24283
ENSMUSG00000056972	Magel2	MAGE family member L2	27385		PF01454	protein_coding	chr7		0	1.08722	4.0352	8.93301	6.96352e-08	1.05875e-06	8.11927
ENSMUSG00000053861						protein_coding	chr18		0	3.60865	-0.940835	8.9328	6.9658e-08	1.05875e-06	8.09641
ENSMUSG00000055003	Lrtm2	leucine-rich repeats and transmembrane domains 2	211187		PF13855	protein_coding	chr6		0	-1.17005	3.8975	-8.92997	6.99759e-08	1.06265e-06	8.14633
ENSMUSG00000025086	Trub1	TruB pseudouridine (psi) synthase family member 1	72133		PF01509	protein_coding	chr19		0	-0.648871	3.63113	-8.92813	7.01824e-08	1.06484e-06	8.15255
ENSMUSG00000022255	Mtdh	metadherin	67154		PF15686	protein_coding	chr15		0	0.623951	6.43153	8.92715	7.02936e-08	1.06559e-06	7.83898
ENSMUSG00000032309	Fbxo22	F-box protein 22	71999		PF10442	protein_coding	chr9		0	-0.632685	4.08917	-8.92357	7.0699e-08	1.06938e-06	8.00942
ENSMUSG00000046897	Zfp740	zinc finger protein 740	68744			protein_coding	chr15	zf-C2H2	1	-0.517913	4.47377	-8.9233	7.07297e-08	1.06938e-06	8.00837
ENSMUSG00000042272	Sestd1	SEC14 and spectrin domains 1	228071		PF13716	protein_coding	chr2		0	-0.688713	6.31879	-8.92405	7.06445e-08	1.06938e-06	7.86327
ENSMUSG00000040033	Stat2	signal transducer and activator of transcription 2	20847		PF00017	protein_coding	chr10	STAT	1	-1.93592	3.97817	-8.91915	7.12024e-08	1.07559e-06	8.08138
ENSMUSG00000043262	Uevld	UEV and lactate/malate dehyrogenase domains	54122		PF02866	protein_coding	chr7		0	-0.842591	2.76411	-8.91065	7.21823e-08	1.08943e-06	8.2659
ENSMUSG00000046111	Cep295	centrosomal protein 295	319675			protein_coding	chr9		0	-0.700158	4.24617	-8.9074	7.25613e-08	1.09391e-06	8.02539
ENSMUSG00000027519	Rab22a	RAB22A, member RAS oncogene family	19334		PF00071	protein_coding	chr2		0	-0.406079	5.52855	-8.90702	7.26058e-08	1.09391e-06	7.87432
ENSMUSG00000052373	Mpp3	membrane protein, palmitoylated 3 (MAGUK p55 subfamily member 3)	13384		PF00625	protein_coding	chr11		0	-0.811117	4.36424	-8.90526	7.28112e-08	1.09605e-06	8.02993
ENSMUSG00000062421	Arf2	ADP-ribosylation factor 2	11841		PF00025	protein_coding	chr11		0	0.557991	6.49352	8.90119	7.32895e-08	1.10228e-06	7.81055
ENSMUSG00000030604	Zfp626	zinc finger protein 626	71163		PF00096	protein_coding	chr7	zf-C2H2	1	-0.959539	1.93869	-8.89928	7.35155e-08	1.10472e-06	8.34044
ENSMUSG00000037984	Neurod6	neurogenic differentiation 6	11922		PF12533	protein_coding	chr6	bHLH	1	-1.30754	7.40297	-8.89678	7.38122e-08	1.10821e-06	7.77725
ENSMUSG00000104459						TEC	chr2		0	2.7248	1.68856	8.89012	7.46087e-08	1.1192e-06	8.39566
ENSMUSG00000027822	Slc33a1	solute carrier family 33 (acetyl-CoA transporter), member 1	11416	2.3.1.-	PF13000	protein_coding	chr3		0	-0.563504	4.85846	-8.88643	7.50534e-08	1.12391e-06	7.90728
ENSMUSG00000026728	Vim	vimentin	22352		PF00038	protein_coding	chr2		0	1.12218	7.41813	8.88682	7.50055e-08	1.12391e-06	7.76024
ENSMUSG00000044155	Lsm8	LSM8 homolog, U6 small nuclear RNA associated	76522		PF01423	protein_coding	chr6		0	-0.900753	3.12743	-8.88505	7.52208e-08	1.12446e-06	8.18192
ENSMUSG00000007570	Fance	Fanconi anemia, complementation group E	72775			protein_coding	chr17		0	-0.810519	3.16393	-8.88552	7.51632e-08	1.12446e-06	8.15662
ENSMUSG00000006215	Zbtb17	zinc finger and BTB domain containing 17	22642		PF00096	protein_coding	chr4	ZBTB	1	0.684618	4.5235	8.88359	7.5398e-08	1.12614e-06	7.94715
ENSMUSG00000043683	Fem1a	fem 1 homolog a	14154		PF12796	protein_coding	chr17		0	-0.498466	6.45951	-8.8818	7.5616e-08	1.12841e-06	7.78511
ENSMUSG00000026853	Crat	carnitine acetyltransferase	12908	2.3.1.7	PF00755	protein_coding	chr2		0	-0.592022	4.77427	-8.87835	7.60368e-08	1.13371e-06	7.91807
ENSMUSG00000030082	Sec61a1	Sec61 alpha 1 subunit (S. cerevisiae)	53421		PF00344	protein_coding	chr6		0	0.419623	7.3274	8.87269	7.6734e-08	1.14312e-06	7.73461
ENSMUSG00000035759	Bbs10	Bardet-Biedl syndrome 10 (human)	71769		PF00118	protein_coding	chr10		0	-1.39977	0.931074	-8.87029	7.70322e-08	1.14657e-06	8.36815
ENSMUSG00000052331	Ankrd44	ankyrin repeat domain 44	329154		PF12796	protein_coding	chr1		0	0.783455	4.58584	8.86825	7.72859e-08	1.14935e-06	7.89492
ENSMUSG00000037533	Rapgef6	Rap guanine nucleotide exchange factor (GEF) 6	192786		PF00788	protein_coding	chr11		0	1.05407	5.13219	8.86717	7.74208e-08	1.15037e-06	7.8647
ENSMUSG00000021669	Cert1	ceramide transporter 1	68018		PF00169	protein_coding	chr13		0	-0.555538	5.5324	-8.85626	7.87967e-08	1.1698e-06	7.80515
ENSMUSG00000098176	Ccdc166	coiled-coil domain containing 166	223648		PF14988	protein_coding	chr15		0	-0.885322	2.32827	-8.85392	7.90951e-08	1.17221e-06	8.22563
ENSMUSG00000035235	Trim13	tripartite motif-containing 13	66597		PF13445	protein_coding	chr14		0	-0.875647	2.7844	-8.85437	7.90383e-08	1.17221e-06	8.18806
ENSMUSG00000050973	Gdpgp1	GDP-D-glucose phosphorylase 1	269952			protein_coding	chr7		0	-1.14663	2.57593	-8.85082	7.94927e-08	1.17709e-06	8.18198
ENSMUSG00000040729	Cep126	centrosomal protein 126	234915		PF15352	protein_coding	chr9		0	-0.97853	2.02545	-8.84537	8.01958e-08	1.18648e-06	8.23934
ENSMUSG00000025133	Ints4	integrator complex subunit 4	101861		PF12765	protein_coding	chr7		0	-0.59616	4.14347	-8.84128	8.07281e-08	1.19231e-06	7.91464
ENSMUSG00000028657	Ppt1	palmitoyl-protein thioesterase 1	19063	3.1.2.22	PF02089	protein_coding	chr4		0	0.49276	6.17322	8.84133	8.07207e-08	1.19231e-06	7.72681
ENSMUSG00000007777	0610009B22Rik	RIKEN cDNA 0610009B22 gene	66050		PF04628	protein_coding	chr11		0	-0.893805	2.78205	-8.83757	8.12132e-08	1.19845e-06	8.13864
ENSMUSG00000029504	Ddx51	DEAD box helicase 51	69663		PF00271	protein_coding	chr5		0	-0.609204	3.46305	-8.83676	8.13194e-08	1.19899e-06	8.03452
ENSMUSG00000072582	Ptrh2	peptidyl-tRNA hydrolase 2	217057		PF01981	protein_coding	chr11		0	-0.833153	3.62378	-8.83164	8.19968e-08	1.20795e-06	8.00731
ENSMUSG00000036941	Elac1	elaC ribonuclease Z 1	114615	3.1.26.11	PF00753	protein_coding	chr18		0	-0.944666	3.21206	-8.83094	8.20886e-08	1.20827e-06	8.03832
ENSMUSG00000008301	Phax	phosphorylated adaptor for RNA export	56698		PF10258	protein_coding	chr18		0	-0.527722	4.83356	-8.82801	8.24787e-08	1.21297e-06	7.81321
ENSMUSG00000074939	Chrm5	cholinergic receptor, muscarinic 5	213788		PF00001	protein_coding	chr2		0	-1.38164	1.11641	-8.81738	8.39114e-08	1.23299e-06	8.28276
ENSMUSG00000055485	Soga1	suppressor of glucose, autophagy associated 1	320706		PF11365	protein_coding	chr2		0	-0.696877	5.86593	-8.8113	8.47425e-08	1.24414e-06	7.71176
ENSMUSG00000019997	Ccn2	cellular communication network factor 2	14219		PF00007	protein_coding	chr10		0	0.945001	3.4972	8.80893	8.50684e-08	1.24786e-06	7.99424
ENSMUSG00000018661	Cog1	component of oligomeric golgi complex 1	16834			protein_coding	chr11		0	-0.524507	5.29098	-8.80665	8.53828e-08	1.25048e-06	7.72828
ENSMUSG00000009739	Pou6f1	POU domain, class 6, transcription factor 1	19009		PF00046	protein_coding	chr15	Pou	1	0.478524	6.68027	8.80658	8.53921e-08	1.25048e-06	7.64037
ENSMUSG00000046562	Unc119b	unc-119 lipid binding chaperone B	106840		PF05351	protein_coding	chr5		0	0.589444	5.45237	8.80465	8.566e-08	1.25334e-06	7.71585
ENSMUSG00000033790	Tubgcp5	tubulin, gamma complex associated protein 5	233276		PF04130	protein_coding	chr7		0	-0.823861	3.3337	-8.80395	8.5757e-08	1.2537e-06	7.98476
ENSMUSG00000063430	Wscd2	WSC domain containing 2	320916		PF01822	protein_coding	chr5		0	-0.844695	4.87357	-8.80266	8.59372e-08	1.25527e-06	7.7791
ENSMUSG00000025722	Wdr73	WD repeat domain 73	71968			protein_coding	chr7		0	-0.738997	3.80153	-8.80047	8.62429e-08	1.25867e-06	7.90533
ENSMUSG00000034994	Eef2	eukaryotic translation elongation factor 2	13629		PF03144	protein_coding	chr10		0	0.375555	10.5696	8.79442	8.70936e-08	1.27e-06	7.50542
ENSMUSG00000032512	Wdr48	WD repeat domain 48	67561		PF11816	protein_coding	chr9		0	-0.425971	5.83666	-8.7936	8.72093e-08	1.27062e-06	7.66792
ENSMUSG00000047003	Zfp41	zinc finger protein 41	22701		PF00096	protein_coding	chr15	zf-C2H2	1	-1.04649	3.98288	-8.7913	8.7536e-08	1.2743e-06	7.87908
ENSMUSG00000021646	Mccc2	methylcrotonoyl-Coenzyme A carboxylase 2 (beta)	78038	6.4.1.4	PF01039	protein_coding	chr13		0	-0.600346	3.5672	-8.7906	8.7635e-08	1.27466e-06	7.95855
ENSMUSG00000014668	Chfr	checkpoint with forkhead and ring finger domains	231600		PF10283	protein_coding	chr5		0	-0.725949	4.70326	-8.78976	8.77555e-08	1.27534e-06	7.73878
ENSMUSG00000070705	Eid2b	EP300 interacting inhibitor of differentiation 2B	434156			protein_coding	chr7		0	-0.592755	4.52527	-8.78697	8.81532e-08	1.28004e-06	7.78229
ENSMUSG00000029642	Polr1d	polymerase (RNA) I polypeptide D	20018	2.7.7.6	PF13656	protein_coding	chr5		0	0.474823	5.41966	8.78464	8.84879e-08	1.28382e-06	7.68695
ENSMUSG00000034235	Usp54	ubiquitin specific peptidase 54	78787		PF00443	protein_coding	chr14		0	-0.804177	3.37941	-8.78402	8.85765e-08	1.28402e-06	7.9677
ENSMUSG00000024260	Sap130	Sin3A associated protein	269003		PF16014	protein_coding	chr18		0	0.652562	6.73587	8.78089	8.90284e-08	1.28949e-06	7.60268
ENSMUSG00000020427	Igfbp3	insulin-like growth factor binding protein 3	16009		PF00219	protein_coding	chr11		0	1.2553	7.3009	8.77862	8.93568e-08	1.29316e-06	7.58376
ENSMUSG00000040724	Kcna2	potassium voltage-gated channel, shaker-related subfamily, member 2	16490		PF00520	protein_coding	chr3		0	-0.744442	6.21477	-8.77522	8.9851e-08	1.29922e-06	7.61456
ENSMUSG00000033983	Coil	coilin	12812		PF15862	protein_coding	chr11		0	-0.661043	3.46212	-8.77255	9.02426e-08	1.30379e-06	7.92499
ENSMUSG00000035357	Pdzrn3	PDZ domain containing RING finger 3	55983		PF00595	protein_coding	chr6		0	0.604843	4.35215	8.77051	9.05417e-08	1.30702e-06	7.77484
ENSMUSG00000028233	Tgs1	trimethylguanosine synthase 1	116940	2.1.1.-	PF09445	protein_coding	chr4		0	-0.680602	4.06315	-8.76725	9.1023e-08	1.31177e-06	7.82137
ENSMUSG00000015605	Srf	serum response factor	20807		PF00319	protein_coding	chr17	SRF	1	0.73129	5.88442	8.76762	9.09681e-08	1.31177e-06	7.63044
ENSMUSG00000043872	Zmym1	zinc finger, MYM domain containing 1	68310		PF05699	protein_coding	chr4		0	-1.10645	2.78019	-8.76639	9.11512e-08	1.31229e-06	8.03352
ENSMUSG00000035967	Ints6l	integrator complex subunit 6 like	236790		PF15300	protein_coding	chrX		0	1.0175	5.09091	8.76598	9.12117e-08	1.31229e-06	7.69527
ENSMUSG00000026104	Stat1	signal transducer and activator of transcription 1	20846		PF02865	protein_coding	chr1	STAT	1	-0.784282	2.97198	-8.76308	9.16427e-08	1.3163e-06	8.00099
ENSMUSG00000030554	Synm	synemin, intermediate filament protein	233335		PF00038	protein_coding	chr7		0	-0.731096	4.69927	-8.76324	9.16181e-08	1.3163e-06	7.72095
ENSMUSG00000020715	Ern1	endoplasmic reticulum (ER) to nucleus signalling 1	78943	3.1.26.-	PF00069	protein_coding	chr11		0	0.782959	2.69067	8.76062	9.20107e-08	1.32048e-06	8.0163
ENSMUSG00000060475	Wtap	Wilms tumour 1-associating protein	60532		PF17098	protein_coding	chr17		0	-0.527124	5.91224	-8.75699	9.25546e-08	1.32718e-06	7.60645
ENSMUSG00000023330	Dtwd1	DTW domain containing 1	69185		PF03942	protein_coding	chr2		0	-1.18053	1.87363	-8.7541	9.29909e-08	1.32901e-06	8.12592
ENSMUSG00000045441	Gprin3	GPRIN family member 3	243385		PF15235	protein_coding	chr6		0	-1.27166	3.10764	-8.75506	9.28463e-08	1.32901e-06	7.98766
ENSMUSG00000027649	Ctnnbl1	catenin, beta like 1	66642		PF08216	protein_coding	chr2		0	-0.60616	4.0217	-8.75438	9.29494e-08	1.32901e-06	7.80592
ENSMUSG00000040697	Dnajc16	DnaJ heat shock protein family (Hsp40) member C16	214063		PF00085	protein_coding	chr4		0	-0.576142	5.3184	-8.75527	9.28139e-08	1.32901e-06	7.64489
ENSMUSG00000053931	Cnn3	calponin 3, acidic	71994		PF00307	protein_coding	chr3		0	0.633767	6.58963	8.75176	9.33459e-08	1.33298e-06	7.56776
ENSMUSG00000049892	Rasd1	RAS, dexamethasone-induced 1	19416		PF00071	protein_coding	chr11		0	2.49666	0.97105	8.74882	9.37943e-08	1.33828e-06	8.17609
ENSMUSG00000033356	Pus7l	pseudouridylate synthase 7-like	78895		PF01142	protein_coding	chr15		0	-1.26504	0.824802	-8.74612	9.42078e-08	1.34306e-06	8.17187
ENSMUSG00000071637	Cebpd	CCAAT/enhancer binding protein (C/EBP), delta	12609		PF07716	protein_coding	chr16	TF_bZIP	1	1.19675	2.1962	8.74351	9.46087e-08	1.34767e-06	8.04564
ENSMUSG00000028041	Adam15	a disintegrin and metallopeptidase domain 15 (metargidin)	11490		PF00200	protein_coding	chr3		0	0.612059	7.1705	8.74171	9.48872e-08	1.35052e-06	7.51925
ENSMUSG00000022704	Qtrt2	queuine tRNA-ribosyltransferase accessory subunit 2	106248		PF01702	protein_coding	chr16		0	-0.810744	2.65503	-8.73744	9.55482e-08	1.3588e-06	7.99096
ENSMUSG00000056014	A430033K04Rik	RIKEN cDNA A430033K04 gene	243308		PF01352	protein_coding	chr5	zf-C2H2	1	-0.896929	2.91314	-8.73569	9.58223e-08	1.36158e-06	7.95242
ENSMUSG00000056211	R3hdm1	R3H domain containing 1	226412		PF01424	protein_coding	chr1		0	0.727267	8.32554	8.72265	9.78812e-08	1.38969e-06	7.44737
ENSMUSG00000094910	D430019H16Rik	RIKEN cDNA D430019H16 gene	268595			protein_coding	chr12		0	-0.457451	8.03822	-8.72108	9.81321e-08	1.3921e-06	7.45748
ENSMUSG00000040852	Plekhh2	pleckstrin homology domain containing, family H (with MyTH4 domain) member 2	213556		PF00784	protein_coding	chr17		0	1.48356	2.91184	8.71916	9.84392e-08	1.39531e-06	7.94823
ENSMUSG00000049288	Lix1l	Lix1-like	280411		PF14954	protein_coding	chr3		0	-0.795936	5.01049	-8.71805	9.86178e-08	1.39669e-06	7.64476
ENSMUSG00000070814	Zswim9	zinc finger SWIM-type containing 9	321008		PF17738	protein_coding	chr7		0	-0.726776	2.61987	-8.71572	9.89938e-08	1.39857e-06	7.94079
ENSMUSG00000005362	Crbn	cereblon	58799		PF03226	protein_coding	chr6		0	-0.577276	5.00714	-8.71572	9.89938e-08	1.39857e-06	7.60329
ENSMUSG00000020802	Ube2o	ubiquitin-conjugating enzyme E2O	217342	6.3.2.19	PF00179	protein_coding	chr11		0	0.384874	8.24553	8.71604	9.89424e-08	1.39857e-06	7.44399
ENSMUSG00000034064	Poglut1	protein O-glucosyltransferase 1	224143	2.4.1.-	PF05686	protein_coding	chr16		0	-0.540391	4.93772	-8.71394	9.92828e-08	1.40151e-06	7.61367
ENSMUSG00000021013	Ttc8	tetratricopeptide repeat domain 8	76260			protein_coding	chr12		0	-1.10334	2.54761	-8.70296	1.01079e-07	1.42569e-06	7.9656
ENSMUSG00000075478	Slitrk1	SLIT and NTRK-like family, member 1	76965		PF13855	protein_coding	chr14		0	-0.543541	6.41881	-8.70195	1.01246e-07	1.42688e-06	7.48908
ENSMUSG00000030766	Arhgap17	Rho GTPase activating protein 17	70497		PF00620	protein_coding	chr7		0	1.13963	2.83151	8.70118	1.01374e-07	1.42751e-06	7.91226
ENSMUSG00000059897	Zfp930	zinc finger protein 930	234358		PF00096	protein_coding	chr8	zf-C2H2	1	-1.02101	1.99063	-8.69845	1.01827e-07	1.43272e-06	8.0305
ENSMUSG00000040151	Hs2st1	heparan sulfate 2-O-sulfotransferase 1	23908	2.8.2.-	PF03567	protein_coding	chr3		0	0.42148	6.85441	8.69782	1.01931e-07	1.43301e-06	7.46025
ENSMUSG00000021294	Kif26a	kinesin family member 26A	668303		PF00225	protein_coding	chr12		0	-1.73461	2.54216	-8.6955	1.02319e-07	1.43496e-06	7.98855
ENSMUSG00000032184	Lysmd2	LysM, putative peptidoglycan-binding, domain containing 2	70082		PF01476	protein_coding	chr9		0	-0.600637	4.43561	-8.696	1.02235e-07	1.43496e-06	7.64179
ENSMUSG00000000134	Tfe3	transcription factor E3	209446		PF11851	protein_coding	chrX	bHLH	1	0.458092	5.61177	8.69598	1.02238e-07	1.43496e-06	7.51676
ENSMUSG00000023781	Hes7	hes family bHLH transcription factor 7	84653		PF00010	protein_coding	chr11	bHLH	1	1.47316	0.552682	8.69201	1.02903e-07	1.44198e-06	8.08502
ENSMUSG00000035530	Eif1	eukaryotic translation initiation factor 1	20918		PF01253	protein_coding	chr11		0	0.446334	7.98987	8.68729	1.03701e-07	1.45198e-06	7.39924
ENSMUSG00000038902	Pogz	pogo transposable element with ZNF domain	229584		PF03184	protein_coding	chr3		0	-0.523627	5.47276	-8.68466	1.04149e-07	1.45707e-06	7.51516
ENSMUSG00000018442	Derl2	Der1-like domain family, member 2	116891		PF04511	protein_coding	chr11		0	-0.640452	4.19801	-8.6825	1.04516e-07	1.46044e-06	7.65518
ENSMUSG00000018401	Mtmr4	myotubularin related protein 4	170749		PF01363	protein_coding	chr11		0	-0.500106	6.37598	-8.68225	1.04559e-07	1.46044e-06	7.44781
ENSMUSG00000037253	Mex3c	mex3 RNA binding family member C	240396		PF00013	protein_coding	chr18		0	0.751399	5.86858	8.68152	1.04684e-07	1.46061e-06	7.47331
ENSMUSG00000037887	Dusp8	dual specificity phosphatase 8	18218	3.1.3.48	PF00782	protein_coding	chr7		0	0.465599	8.29164	8.68119	1.04741e-07	1.46061e-06	7.38394
ENSMUSG00000021265	Slc25a29	solute carrier family 25 (mitochondrial carrier, palmitoylcarnitine transporter), member 29	214663		PF00153	protein_coding	chr12		0	-1.01157	3.00968	-8.67727	1.05415e-07	1.46883e-06	7.84735
ENSMUSG00000062760	Shisal1	shisa like 1	72301			protein_coding	chr15		0	-0.697818	6.01725	-8.67159	1.064e-07	1.48135e-06	7.46037
ENSMUSG00000003271	Sult2b1	sulfotransferase family, cytosolic, 2B, member 1	54200	2.8.2.2	PF00685	protein_coding	chr7		0	0.967171	3.26994	8.66764	1.07091e-07	1.48977e-06	7.73953
ENSMUSG00000016409	Nkap	NFKB activating protein	67050		PF06047	protein_coding	chrX		0	-0.718517	3.66145	-8.66533	1.07496e-07	1.4942e-06	7.72162
ENSMUSG00000046203	Sprr2g	small proline-rich protein 2G	20761			polymorphic_pseudogene	chr3		0	4.42467	-3.11425	8.66205	1.08075e-07	1.50104e-06	6.75031
ENSMUSG00000037536	Fbxo34	F-box protein 34	78938		PF00646	protein_coding	chr14		0	0.459831	5.8326	8.6586	1.0869e-07	1.50835e-06	7.44038
ENSMUSG00000029557	Mrm2	mitochondrial rRNA methyltransferase 2	68017		PF01728	protein_coding	chr5		0	-1.07873	1.80966	-8.65508	1.09318e-07	1.51463e-06	7.97116
ENSMUSG00000030313	Dennd5b	DENN/MADD domain containing 5B	320560		PF02141	protein_coding	chr6		0	0.849592	6.79147	8.65513	1.09309e-07	1.51463e-06	7.38729
ENSMUSG00000049091	Sephs2	selenophosphate synthetase 2	20768	2.7.9.3	PF00586	protein_coding	chr7		0	-0.497104	4.61432	-8.65111	1.10033e-07	1.52332e-06	7.52608
ENSMUSG00000020092	Pald1	phosphatase domain containing, paladin 1	27355			protein_coding	chr10		0	-0.980108	2.58266	-8.65009	1.10217e-07	1.52464e-06	7.87143
ENSMUSG00000029832	Nfe2l3	nuclear factor, erythroid derived 2, like 3	18025		PF03131	protein_coding	chr6	TF_bZIP	1	-1.2159	2.6681	-8.64633	1.10898e-07	1.5317e-06	7.8746
ENSMUSG00000020231	Dip2a	disco interacting protein 2 homolog A	64451		PF06464	protein_coding	chr10		0	-0.511491	5.90004	-8.64629	1.10905e-07	1.5317e-06	7.41667
ENSMUSG00000089922						protein_coding	chr12		0	0.971187	2.03808	8.64231	1.11632e-07	1.54051e-06	7.93595
ENSMUSG00000029544	Cabp1	calcium binding protein 1	29867		PF13499	protein_coding	chr5		0	0.460984	5.305	8.63533	1.12919e-07	1.55702e-06	7.4218
ENSMUSG00000097023	Mir9-3hg	Mir9-3 host gene	101694			lncRNA	chr7		0	0.600992	4.85462	8.63125	1.13677e-07	1.56622e-06	7.47957
ENSMUSG00000030822	Prr14	proline rich 14	233895		PF15386	protein_coding	chr7		0	0.469561	4.58907	8.6307	1.13781e-07	1.5664e-06	7.50353
ENSMUSG00000053916	Nanp	N-acetylneuraminic acid phosphatase	67311	3.1.3.29	PF13419	protein_coding	chr2		0	-1.11504	2.41855	-8.62553	1.14751e-07	1.57724e-06	7.80006
ENSMUSG00000049420	Tmem200a	transmembrane protein 200A	77220		PF10177	protein_coding	chr10		0	0.96127	5.11674	8.62559	1.1474e-07	1.57724e-06	7.42154
ENSMUSG00000024072	Yipf4	Yip1 domain family, member 4	67864		PF04893	protein_coding	chr17		0	-0.581679	4.75043	-8.61875	1.16038e-07	1.59365e-06	7.46832
ENSMUSG00000039354	Smarcal1	SWI/SNF related matrix associated, actin dependent regulator of chromatin, subfamily a-like 1	54380		PF00271	protein_coding	chr1	Others	1	-0.44492	4.91843	-8.61815	1.16151e-07	1.59394e-06	7.44222
ENSMUSG00000002748	Baz1b	bromodomain adjacent to zinc finger domain, 1B	22385		PF00439	protein_coding	chr5		0	-0.59038	5.55589	-8.61436	1.16878e-07	1.60264e-06	7.37967
ENSMUSG00000030067	Foxp1	forkhead box P1	108655		PF16159	protein_coding	chr6	Fork_head	1	0.532688	6.0142	8.61331	1.17081e-07	1.60414e-06	7.34419
ENSMUSG00000036442	Thap11	THAP domain containing 11	59016		PF05485	protein_coding	chr8	THAP	1	-0.693948	4.07318	-8.60738	1.18228e-07	1.61857e-06	7.54505
ENSMUSG00000058093	Zfp729b	zinc finger protein 729b	100416706		PF01352	protein_coding	chr13	zf-C2H2	1	-1.08798	2.93328	-8.60483	1.18725e-07	1.62151e-06	7.73906
ENSMUSG00000031479	Vps36	vacuolar protein sorting 36	70160		PF11605	protein_coding	chr8		0	-0.471843	5.00957	-8.60554	1.18586e-07	1.62151e-06	7.41632
ENSMUSG00000030213	Atf7ip	activating transcription factor 7 interacting protein	54343		PF16794	protein_coding	chr6		0	-0.597837	6.05492	-8.60492	1.18708e-07	1.62151e-06	7.33343
ENSMUSG00000054814	Usp46	ubiquitin specific peptidase 46	69727		PF00443	protein_coding	chr5		0	-0.501718	6.75335	-8.60336	1.19012e-07	1.62415e-06	7.30322
ENSMUSG00000022180	Slc7a8	solute carrier family 7 (cationic amino acid transporter, y+ system), member 8	50934		PF13520	protein_coding	chr14		0	0.479735	7.61048	8.60045	1.19583e-07	1.63065e-06	7.26463
ENSMUSG00000071636	Rimbp3	RIMS binding protein 3	239731		PF07653	protein_coding	chr16		0	-1.87733	-0.250138	-8.5958	1.20503e-07	1.64189e-06	7.85667
ENSMUSG00000097195	Snhg5	small nucleolar RNA host gene 5	72655			lncRNA	chr9		0	1.03776	3.12576	8.58914	1.21832e-07	1.65858e-06	7.69182
ENSMUSG00000048410	Zfp407	zinc finger protein 407	240476		PF00096	protein_coding	chr18	zf-C2H2	1	-0.723856	3.5889	-8.5887	1.2192e-07	1.65858e-06	7.6085
ENSMUSG00000022018	Rgcc	regulator of cell cycle	66214		PF15151	protein_coding	chr14		0	1.61443	1.19453	8.58535	1.22595e-07	1.66645e-06	7.909
ENSMUSG00000030446	Zfp273	zinc finger protein 273	212569		PF01352	protein_coding	chr13	zf-C2H2	1	-1.24382	1.34503	-8.57888	1.23912e-07	1.68036e-06	7.88572
ENSMUSG00000026492	Tfb2m	transcription factor B2, mitochondrial	15278		PF00398	protein_coding	chr1		0	-0.574968	4.33898	-8.57973	1.23737e-07	1.68036e-06	7.46341
ENSMUSG00000054871	Tmem158	transmembrane protein 158	72309			protein_coding	chr9		0	-0.758863	5.8882	-8.57911	1.23863e-07	1.68036e-06	7.30961
ENSMUSG00000047514	Tspyl1	testis-specific protein, Y-encoded-like 1	22110		PF00956	protein_coding	chr10		0	0.399983	7.2346	8.57601	1.24498e-07	1.68699e-06	7.23413
ENSMUSG00000038696	Mapkap1	mitogen-activated protein kinase associated protein 1	227743		PF16979	protein_coding	chr2		0	-0.411169	5.53732	-8.57398	1.24916e-07	1.69132e-06	7.31574
ENSMUSG00000035772	Mrps2	mitochondrial ribosomal protein S2	118451		PF00318	protein_coding	chr2		0	-0.538408	4.66157	-8.57278	1.25163e-07	1.69333e-06	7.39803
ENSMUSG00000021180	Rps6ka5	ribosomal protein S6 kinase, polypeptide 5	73086	2.7.11.1	PF00069	protein_coding	chr12		0	-0.718116	4.63375	-8.57076	1.25582e-07	1.69768e-06	7.40682
ENSMUSG00000025314	Ptprj	protein tyrosine phosphatase, receptor type, J	19271	3.1.3.48	PF00102	protein_coding	chr2		0	-0.546972	5.98394	-8.56979	1.25782e-07	1.69904e-06	7.28157
ENSMUSG00000055239	Kcmf1	potassium channel modulatory factor 1	74287		PF05605	protein_coding	chr6		0	0.379883	6.1369	8.5668	1.26404e-07	1.70611e-06	7.26402
ENSMUSG00000054889	Dsp	desmoplakin	109620		PF00681	protein_coding	chr13		0	-1.87497	1.33869	-8.5647	1.26845e-07	1.71072e-06	7.87704
ENSMUSG00000040717	Il17rd	interleukin 17 receptor D	171463		PF16742	protein_coding	chr14		0	-1.03298	2.32554	-8.5642	1.26948e-07	1.71076e-06	7.79088
ENSMUSG00000068391	Chrac1	chromatin accessibility complex 1	93696		PF00808	protein_coding	chr15		0	-0.765397	2.16698	-8.56093	1.27635e-07	1.71869e-06	7.78526
ENSMUSG00000030259	Rassf8	Ras association (RalGDS/AF-6) domain family (N-terminal) member 8	71323		PF00788	protein_coding	chr6		0	1.19186	3.1667	8.5596	1.27917e-07	1.72114e-06	7.62301
ENSMUSG00000035024	Ncapd3	non-SMC condensin II complex, subunit D3	78658		PF12717	protein_coding	chr9		0	-0.868273	3.65714	-8.55568	1.28747e-07	1.73095e-06	7.53325
ENSMUSG00000038331	Satb2	special AT-rich sequence binding protein 2	212712		PF00046	protein_coding	chr1	CUT	1	0.810342	5.0182	8.55498	1.28896e-07	1.73161e-06	7.34179
ENSMUSG00000009112	Bcl2l13	BCL2-like 13 (apoptosis facilitator)	94044		PF00452	protein_coding	chr6		0	0.426877	6.1389	8.55031	1.29895e-07	1.74366e-06	7.241
ENSMUSG00000006585	Cdt1	chromatin licensing and DNA replication factor 1	67177		PF08839	protein_coding	chr8		0	1.28036	2.31349	8.54689	1.30631e-07	1.74996e-06	7.7315
ENSMUSG00000036411	9530077C05Rik	RIKEN cDNA 9530077C05 gene	68283		PF08014	protein_coding	chr9		0	1.49516	3.51846	8.54746	1.30508e-07	1.74996e-06	7.56564
ENSMUSG00000019854	Reps1	RalBP1 associated Eps domain containing protein	19707		PF12763	protein_coding	chr10		0	0.873507	5.93324	8.54672	1.30668e-07	1.74996e-06	7.23992
ENSMUSG00000034173	Zbed5	zinc finger, BED type containing 5	71970			protein_coding	chr5		0	-1.95311	0.580247	-8.54541	1.30951e-07	1.75239e-06	7.84268
ENSMUSG00000025404	R3hdm2	R3H domain containing 2	71750		PF01424	protein_coding	chr10		0	0.529274	7.78891	8.5331	1.33644e-07	1.78703e-06	7.13886
ENSMUSG00000070939	Tgfbrap1	transforming growth factor, beta receptor associated protein 1	73122		PF00637	protein_coding	chr1		0	-0.436222	5.50987	-8.52919	1.34512e-07	1.79724e-06	7.23358
ENSMUSG00000031533	Mrps31	mitochondrial ribosomal protein S31	57312		PF15433	protein_coding	chr8		0	-0.618664	3.30545	-8.52778	1.34827e-07	1.79959e-06	7.53622
ENSMUSG00000079481	Nhsl2	NHS-like 2	100042480		PF15273	protein_coding	chrX		0	-0.813119	4.83497	-8.52747	1.34896e-07	1.79959e-06	7.33193
ENSMUSG00000040699	Limd2	LIM domain containing 2	67803		PF00412	protein_coding	chr11		0	-0.610717	5.84875	-8.5249	1.3547e-07	1.80585e-06	7.21445
ENSMUSG00000022972	Cfap298	cilia and flagella associate protien 298	68001		PF11069	protein_coding	chr16		0	-0.648099	3.11801	-8.52398	1.35676e-07	1.8072e-06	7.56225
ENSMUSG00000031715	Smarca5	SWI/SNF related, matrix associated, actin dependent regulator of chromatin, subfamily a, member 5	93762		PF09111	protein_coding	chr8		0	0.841427	6.19432	8.52114	1.36316e-07	1.81433e-06	7.195
ENSMUSG00000019066	Rab3d	RAB3D, member RAS oncogene family	19340		PF00071	protein_coding	chr9		0	-0.62389	5.67725	-8.51944	1.36701e-07	1.81804e-06	7.21947
ENSMUSG00000046215	Rprml	reprimo-like	104582			protein_coding	chr11		0	0.697635	5.77155	8.51128	1.38563e-07	1.83996e-06	7.20091
ENSMUSG00000074212	Dnajb14	DnaJ heat shock protein family (Hsp40) member B14	70604		PF00226	protein_coding	chr3		0	-0.587116	6.02914	-8.5115	1.38512e-07	1.83996e-06	7.1709
ENSMUSG00000031628	Casp3	caspase 3	12367	3.4.22.56		protein_coding	chr8		0	0.757732	6.06471	8.5108	1.38671e-07	1.83998e-06	7.15563
ENSMUSG00000026816	Gtf3c5	general transcription factor IIIC, polypeptide 5	70239		PF17682	protein_coding	chr2		0	-0.75668	3.7783	-8.5103	1.38788e-07	1.84011e-06	7.43798
ENSMUSG00000038205	Prkab2	protein kinase, AMP-activated, beta 2 non-catalytic subunit	108097		PF16561	protein_coding	chr3		0	0.694913	6.1101	8.50862	1.39175e-07	1.84383e-06	7.15998
ENSMUSG00000083616	H2ab3	H2A.B variant histone 3	624957			protein_coding	chrX		0	5.20835	-3.09129	8.5073	1.39478e-07	1.84642e-06	6.56087
ENSMUSG00000032244	Fem1b	fem 1 homolog b	14155		PF00023	protein_coding	chr9		0	0.790406	8.19545	8.50593	1.39797e-07	1.84922e-06	7.08243
ENSMUSG00000037475	Thoc2	THO complex 2	331401		PF11732	protein_coding	chrX		0	-0.587391	4.97928	-8.50317	1.40438e-07	1.85485e-06	7.22542
ENSMUSG00000038020	Rapgefl1	Rap guanine nucleotide exchange factor (GEF)-like 1	268480		PF00617	protein_coding	chr11		0	-0.533214	6.88369	-8.50318	1.40435e-07	1.85485e-06	7.11219
ENSMUSG00000026207	Speg	SPEG complex locus	11790		PF07679	protein_coding	chr1		0	-0.603571	6.08403	-8.50266	1.40555e-07	1.85499e-06	7.15379
ENSMUSG00000035725	Prkx	protein kinase, X-linked	19108	2.7.11.11	PF00069	protein_coding	chrX		0	0.644568	4.35709	8.49852	1.41524e-07	1.86634e-06	7.32991
ENSMUSG00000053332	Gas5	growth arrest specific 5	14455			lncRNA	chr1		0	0.696309	4.99082	8.49657	1.41984e-07	1.87097e-06	7.24193
ENSMUSG00000111375	Btbd8	BTB (POZ) domain containing 8	100503185		PF00651	protein_coding	chr5		0	1.16385	7.60043	8.49445	1.42485e-07	1.87614e-06	7.08802
ENSMUSG00000014547	Wdfy2	WD repeat and FYVE domain containing 2	268752		PF00400	protein_coding	chr14		0	0.485333	4.60522	8.49366	1.4267e-07	1.87714e-06	7.27534
ENSMUSG00000025318	Jph3	junctophilin 3	57340		PF02493	protein_coding	chr8		0	-0.490842	7.04754	-8.48818	1.43974e-07	1.89286e-06	7.0906
ENSMUSG00000037876	Jmjd1c	jumonji domain containing 1C	108829		PF02373	protein_coding	chr10		0	0.959221	6.27082	8.48078	1.45756e-07	1.91482e-06	7.11697
ENSMUSG00000040464	Gtpbp10	GTP-binding protein 10 (putative)	207704		PF01926	protein_coding	chr5		0	-1.12381	1.77779	-8.4754	1.47064e-07	1.93053e-06	7.66964
ENSMUSG00000017119	Nbr1	NBR1, autophagy cargo receptor	17966		PF00569	protein_coding	chr11		0	-0.404901	6.71102	-8.47292	1.47671e-07	1.93703e-06	7.07633
ENSMUSG00000041935	AW549877	expressed sequence AW549877	106064		PF17716	protein_coding	chr15		0	-0.505516	5.74218	-8.47184	1.47936e-07	1.93902e-06	7.12866
ENSMUSG00000029089	Pacrgl	PARK2 co-regulated-like	66768		PF10274	protein_coding	chr5		0	-0.914509	2.1965	-8.47074	1.48207e-07	1.9411e-06	7.62808
ENSMUSG00000029475	Kdm2b	lysine (K)-specific demethylase 2B	30841		PF16866	protein_coding	chr5		0	-0.635397	5.75349	-8.46923	1.4858e-07	1.94452e-06	7.13187
ENSMUSG00000030788	Rnf141	ring finger protein 141	67150			protein_coding	chr7		0	-0.373027	6.3236	-8.46491	1.4965e-07	1.95703e-06	7.09951
ENSMUSG00000050796	B3galt6	UDP-Gal:betaGal beta 1,3-galactosyltransferase, polypeptide 6	117592	2.4.1.134	PF01762	protein_coding	chr4		0	-0.815867	3.47649	-8.44682	1.54226e-07	2.01534e-06	7.37935
ENSMUSG00000046861	Hectd3	HECT domain E3 ubiquitin protein ligase 3	76608		PF03256	protein_coding	chr4		0	-0.545455	5.25539	-8.44451	1.54819e-07	2.02156e-06	7.11896
ENSMUSG00000039529	Atp8b1	ATPase, class I, type 8B, member 1	54670		PF16212	protein_coding	chr18		0	1.99701	-0.588259	8.44018	1.5594e-07	2.03465e-06	7.55355
ENSMUSG00000046380	Jrk	jerky	16469		PF03184	protein_coding	chr15		0	-0.978446	2.42066	-8.43492	1.57312e-07	2.05101e-06	7.52805
ENSMUSG00000090691	Gm3667	predicted gene 3667	100042100			protein_coding	chr14		0	0.880878	2.33393	8.43351	1.57683e-07	2.05429e-06	7.51977
ENSMUSG00000020099	Unc5b	unc-5 netrin receptor B	107449		PF00090	protein_coding	chr10		0	1.14439	3.69973	8.4294	1.58767e-07	2.06685e-06	7.32282
ENSMUSG00000031770	Herpud1	homocysteine-inducible, endoplasmic reticulum stress-inducible, ubiquitin-like domain member 1	64209		PF00240	protein_coding	chr8		0	0.701205	6.33083	8.42718	1.59356e-07	2.07295e-06	7.01466
ENSMUSG00000045009	Prrt3	proline-rich transmembrane protein 3	210673			protein_coding	chr6		0	-0.818423	5.35385	-8.42633	1.59582e-07	2.07433e-06	7.07856
ENSMUSG00000034163	Zfc3h1	zinc finger, C3H1-type containing	216345		PF10650	protein_coding	chr10		0	0.709407	5.79971	8.42522	1.59878e-07	2.0766e-06	7.04218
ENSMUSG00000044068	Zrsr1	zinc finger (CCCH type), RNA binding motif and serine/arginine rich 1	22183		PF00642	protein_coding	chr11		0	0.753014	5.96591	8.42393	1.60222e-07	2.07951e-06	7.02685
ENSMUSG00000057497	Fam136a	family with sequence similarity 136, member A	66488		PF05811	protein_coding	chr6		0	-0.724618	3.56608	-8.42314	1.60433e-07	2.08001e-06	7.25403
ENSMUSG00000030084	Plxna1	plexin A1	18844		PF18020	protein_coding	chr6		0	-0.546246	8.39224	-8.42289	1.60502e-07	2.08001e-06	6.9349
ENSMUSG00000049606	Zfp644	zinc finger protein 644	52397			protein_coding	chr5	zf-C2H2	1	-0.668008	5.76035	-8.42178	1.608e-07	2.08231e-06	7.03936
ENSMUSG00000026626	Ppp2r5a	protein phosphatase 2, regulatory subunit B', alpha	226849		PF01603	protein_coding	chr1		0	0.587482	6.4064	8.41988	1.61309e-07	2.08732e-06	7.00206
ENSMUSG00000037653	Kctd8	potassium channel tetramerisation domain containing 8	243043		PF02214	protein_coding	chr5		0	0.970778	3.67498	8.41831	1.61732e-07	2.09021e-06	7.31329
ENSMUSG00000066877	Nck2	non-catalytic region of tyrosine kinase adaptor protein 2	17974		PF00018	protein_coding	chr1		0	-0.438708	5.28258	-8.41816	1.61774e-07	2.09021e-06	7.0814
ENSMUSG00000050930	Map10	microtubule-associated protein 10	74393		PF14925	protein_coding	chr8		0	-1.05279	1.99508	-8.40982	1.64042e-07	2.11793e-06	7.52621
ENSMUSG00000026849	Tor1a	torsin family 1, member A (torsin A)	30931		PF06309	protein_coding	chr2		0	-0.453614	4.47331	-8.40472	1.65445e-07	2.13444e-06	7.14509
ENSMUSG00000028133	Rwdd3	RWD domain containing 3	66568		PF05773	protein_coding	chr3		0	-1.15033	1.20381	-8.39745	1.67467e-07	2.15891e-06	7.58903
ENSMUSG00000024007	Ppil1	peptidylprolyl isomerase (cyclophilin)-like 1	68816	5.2.1.8	PF00160	protein_coding	chr17		0	-0.570966	3.62479	-8.39583	1.67922e-07	2.16316e-06	7.24596
ENSMUSG00000074282	Zfp94	zinc finger protein 94	22756		PF00096	protein_coding	chr7	zf-C2H2	1	-1.14143	1.96294	-8.39444	1.68311e-07	2.16557e-06	7.51432
ENSMUSG00000030045	Mrpl19	mitochondrial ribosomal protein L19	56284		PF01245	protein_coding	chr6		0	-0.591721	3.96263	-8.39382	1.68486e-07	2.16557e-06	7.20324
ENSMUSG00000025959	Klf7	Kruppel-like factor 7 (ubiquitous)	93691		PF00096	protein_coding	chr1	zf-C2H2	1	-0.958509	6.87519	-8.39406	1.68419e-07	2.16557e-06	6.94299
ENSMUSG00000028266	Lmo4	LIM domain only 4	16911		PF00412	protein_coding	chr3		0	0.445923	7.45907	8.38999	1.6957e-07	2.17788e-06	6.91219
ENSMUSG00000035851	Ythdc1	YTH domain containing 1	231386		PF04146	protein_coding	chr5		0	1.03595	6.20186	8.38946	1.69721e-07	2.17819e-06	6.96635
ENSMUSG00000034336	Ina	internexin neuronal intermediate filament protein, alpha	226180		PF00038	protein_coding	chr19		0	0.614475	9.13676	8.38742	1.70299e-07	2.18398e-06	6.85463
ENSMUSG00000046668	Cxxc5	CXXC finger 5	67393		PF02008	protein_coding	chr18		0	-0.518872	4.76756	-8.38197	1.7186e-07	2.20237e-06	7.06469
ENSMUSG00000014850	Msh3	mutS homolog 3	17686		PF00488	protein_coding	chr13		0	-0.651885	3.75979	-8.38079	1.722e-07	2.20508e-06	7.20707
ENSMUSG00000006373	Pgrmc1	progesterone receptor membrane component 1	53328		PF00173	protein_coding	chrX		0	0.442011	8.92352	8.37375	1.74242e-07	2.22958e-06	6.83146
ENSMUSG00000058297	Spock2	sparc/osteonectin, cwcv and kazal-like domains proteoglycan 2	94214		PF10591	protein_coding	chr10		0	0.336352	9.77315	8.37264	1.74565e-07	2.23205e-06	6.80037
ENSMUSG00000036435	Exoc1	exocyst complex component 1	69940		PF09763	protein_coding	chr5		0	-0.536303	5.11934	-8.37204	1.74741e-07	2.23264e-06	7.00645
ENSMUSG00000026270	Capn10	calpain 10	23830		PF01067	protein_coding	chr1		0	-0.586074	5.13064	-8.37101	1.75042e-07	2.23483e-06	7.01844
ENSMUSG00000025607	Copg2	coatomer protein complex, subunit gamma 2	54160		PF08752	protein_coding	chr6		0	0.505965	5.47998	8.36824	1.75857e-07	2.24358e-06	6.9601
ENSMUSG00000015143	Actn1	actinin, alpha 1	109711		PF00307	protein_coding	chr12		0	0.662781	6.36538	8.36773	1.76008e-07	2.24384e-06	6.9145
ENSMUSG00000036975	Tmem177	transmembrane protein 177	66343			protein_coding	chr1		0	-1.23586	2.1561	-8.36724	1.7615e-07	2.244e-06	7.42801
ENSMUSG00000028405	Aco1	aconitase 1	11428	4.2.1.3	PF00330	protein_coding	chr4		0	-0.785186	5.0355	-8.36635	1.76414e-07	2.24569e-06	7.02035
ENSMUSG00000034518	Hmgxb4	HMG box domain containing 4	70823		PF13775	protein_coding	chr8	HMG	1	-0.809749	2.99738	-8.36487	1.76851e-07	2.2496e-06	7.28684
ENSMUSG00000022604	Cep97	centrosomal protein 97	74201		PF12799	protein_coding	chr16		0	-0.9972	2.51553	-8.36397	1.77119e-07	2.25134e-06	7.38585
ENSMUSG00000024360	Etf1	eukaryotic translation termination factor 1	225363		PF03463	protein_coding	chr18		0	0.5269	6.97222	8.36158	1.77832e-07	2.25874e-06	6.8726
ENSMUSG00000097418	Mir155hg	Mir155 host gene (non-protein coding)	100653389			lncRNA	chr16		0	4.5445	-3.2414	8.3606	1.78124e-07	2.26078e-06	6.35613
ENSMUSG00000033487	Fndc3a	fibronectin type III domain containing 3A	319448		PF00041	protein_coding	chr14		0	0.785345	6.46111	8.35545	1.79668e-07	2.2787e-06	6.88931
ENSMUSG00000039840	Epg5	ectopic P-granules autophagy protein 5 homolog (C. elegans)	100502841			protein_coding	chr18		0	-0.631782	5.08022	-8.35001	1.81315e-07	2.2979e-06	6.96515
ENSMUSG00000031486	Adgra2	adhesion G protein-coupled receptor A2	78560		PF00002	protein_coding	chr8		0	0.919006	3.13257	8.3459	1.82569e-07	2.31209e-06	7.25783
ENSMUSG00000018932	Map2k3	mitogen-activated protein kinase kinase 3	26397	2.7.12.2	PF00069	protein_coding	chr11		0	1.35562	3.98244	8.34415	1.83106e-07	2.3172e-06	7.12259
ENSMUSG00000026582	Sele	selectin, endothelial cell	20339		PF00059	protein_coding	chr1		0	5.52667	-2.21491	8.33736	1.85205e-07	2.34204e-06	6.4831
ENSMUSG00000032035	Ets1	E26 avian leukemia oncogene 1, 5' domain	23871		PF00178	protein_coding	chr9	ETS	1	1.56227	2.14865	8.33402	1.86248e-07	2.3535e-06	7.40594
ENSMUSG00000092090						lncRNA	chr6		0	1.89192	0.967454	8.33344	1.86427e-07	2.35403e-06	7.50192
ENSMUSG00000048106						transcribed_unprocessed_pseudogene	chr3		0	-0.557528	4.31926	-8.32982	1.87567e-07	2.36669e-06	7.02064
ENSMUSG00000053253	Ndfip2	Nedd4 family interacting protein 2	76273		PF10176	protein_coding	chr14		0	0.44968	6.91864	8.32453	1.8924e-07	2.38605e-06	6.81378
ENSMUSG00000046546	Fam43a	family with sequence similarity 43, member A	224093		PF14719	protein_coding	chr16		0	0.655634	3.8962	8.31917	1.90952e-07	2.40237e-06	7.04437
ENSMUSG00000041303	Gtf3c3	general transcription factor IIIC, polypeptide 3	98488		PF13181	protein_coding	chr1		0	-0.542676	4.4457	-8.3196	1.90815e-07	2.40237e-06	6.97902
ENSMUSG00000052557	Gan	giant axonal neuropathy	209239		PF07707	protein_coding	chr8		0	-0.637632	4.72722	-8.31967	1.90793e-07	2.40237e-06	6.97402
ENSMUSG00000000827	Tpd52l2	tumor protein D52-like 2	66314		PF04201	protein_coding	chr2		0	-0.384939	4.92241	-8.31627	1.91886e-07	2.41236e-06	6.93423
ENSMUSG00000028878	Fam76a	family with sequence similarity 76, member A	230789		PF16046	protein_coding	chr4		0	-0.541325	4.23458	-8.31348	1.92788e-07	2.42194e-06	6.993
ENSMUSG00000000561	Wdr77	WD repeat domain 77	70465		PF00400	protein_coding	chr3		0	-0.443289	5.75774	-8.3128	1.93011e-07	2.42297e-06	6.85358
ENSMUSG00000058392	Rrp1b	ribosomal RNA processing 1B	72462		PF05997	protein_coding	chr17		0	0.812527	3.86807	8.31106	1.93576e-07	2.42829e-06	7.08098
ENSMUSG00000024043	Arhgap28	Rho GTPase activating protein 28	268970		PF00620	protein_coding	chr17		0	1.48801	0.192915	8.30425	1.95808e-07	2.45451e-06	7.4213
ENSMUSG00000021510	Zfp729a	zinc finger protein 729a	212281		PF00096	protein_coding	chr13	zf-C2H2	1	-0.746784	3.46026	-8.30336	1.96101e-07	2.45639e-06	7.13008
ENSMUSG00000020021	Fgd6	FYVE, RhoGEF and PH domain containing 6	13998		PF01363	protein_coding	chr10		0	0.909114	2.18535	8.29823	1.97803e-07	2.47591e-06	7.33957
ENSMUSG00000042712	Tceal9	transcription elongation factor A like 9	22381		PF04538	protein_coding	chrX		0	0.728596	5.70949	8.29637	1.98424e-07	2.48189e-06	6.83105
ENSMUSG00000039834	Zfp335	zinc finger protein 335	329559			protein_coding	chr2	zf-C2H2	1	0.579775	4.99531	8.29499	1.98885e-07	2.48585e-06	6.88904
ENSMUSG00000024613	Tcof1	treacle ribosome biogenesis factor 1	21453		PF03546	protein_coding	chr18		0	-0.594611	3.9006	-8.29349	1.99388e-07	2.49033e-06	7.01415
ENSMUSG00000050370	Ch25h	cholesterol 25-hydroxylase	12642	1.14.99.38	PF04116	protein_coding	chr19		0	2.40005	-1.57868	8.29164	2.00011e-07	2.4963e-06	7.09197
ENSMUSG00000035829	Ppp1r26	protein phosphatase 1, regulatory subunit 26	241289		PF15740	protein_coding	chr2		0	-0.758621	4.35103	-8.28805	2.01223e-07	2.50752e-06	6.94635
ENSMUSG00000028172	Tacr3	tachykinin receptor 3	21338		PF00001	protein_coding	chr3		0	1.51272	5.90888	8.28769	2.01346e-07	2.50752e-06	6.82248
ENSMUSG00000044712	Slc38a6	solute carrier family 38, member 6	625098		PF01490	protein_coding	chr12		0	0.704944	6.00937	8.28796	2.01255e-07	2.50752e-06	6.79746
ENSMUSG00000091754	Gm3636	predicted gene 3636	100041151		PF04822	protein_coding	chr14		0	0.981027	2.60909	8.28403	2.02593e-07	2.52122e-06	7.22735
ENSMUSG00000075033	Nxpe3	neurexophilin and PC-esterase domain family, member 3	385658		PF06312	protein_coding	chr16		0	-1.03747	2.91869	-8.28264	2.03066e-07	2.52528e-06	7.2037
ENSMUSG00000015776	Med22	mediator complex subunit 22	20933		PF06179	protein_coding	chr2		0	0.549131	4.24917	8.28143	2.03482e-07	2.52864e-06	6.92329
ENSMUSG00000091472	Gm3739	predicted gene 3739	100042235			protein_coding	chr14		0	1.24373	1.51502	8.27945	2.04164e-07	2.53412e-06	7.37086
ENSMUSG00000021760	Gpx8	glutathione peroxidase 8 (putative)	69590	1.11.1.9		protein_coding	chr13		0	1.29938	2.41078	8.27887	2.04364e-07	2.53412e-06	7.28985
ENSMUSG00000006920	Ezh1	enhancer of zeste 1 polycomb repressive complex 2 subunit	14055		PF18118	protein_coding	chr11		0	-0.571098	4.33738	-8.27928	2.04223e-07	2.53412e-06	6.92591
ENSMUSG00000051067	Lingo3	leucine rich repeat and Ig domain containing 3	237403		PF07679	protein_coding	chr10		0	-0.882782	4.03998	-8.27478	2.05778e-07	2.54982e-06	6.98351
ENSMUSG00000018599	Mief2	mitochondrial elongation factor 2	237781		PF03281	protein_coding	chr11		0	-0.801204	3.39907	-8.27093	2.07119e-07	2.56229e-06	7.0784
ENSMUSG00000033282	Rpgrip1l	Rpgrip1-like	244585		PF11618	protein_coding	chr8		0	-0.939581	3.79379	-8.27061	2.07231e-07	2.56229e-06	6.95493
ENSMUSG00000031007	Atp6ap2	ATPase, H+ transporting, lysosomal accessory protein 2	70495		PF07850	protein_coding	chrX		0	0.366754	8.13534	8.27085	2.07148e-07	2.56229e-06	6.67858
ENSMUSG00000016495	Plgrkt	plasminogen receptor, C-terminal lysine transmembrane protein	67759		PF10166	protein_coding	chr19		0	-0.922365	2.21957	-8.26464	2.09329e-07	2.58562e-06	7.2634
ENSMUSG00000024583	Txnl1	thioredoxin-like 1	53382		PF00085	protein_coding	chr18		0	0.6643	6.70342	8.26439	2.09418e-07	2.58562e-06	6.71555
ENSMUSG00000020400	Tnip1	TNFAIP3 interacting protein 1	57783			protein_coding	chr11		0	-0.638186	3.8635	-8.26372	2.09656e-07	2.58623e-06	6.98371
ENSMUSG00000022350	Washc5	WASH complex subunit 5	223593		PF10266	protein_coding	chr15		0	-0.420361	5.5239	-8.2634	2.09767e-07	2.58623e-06	6.77204
ENSMUSG00000056383	AI987944	expressed sequence AI987944	233168		PF00096	protein_coding	chr7	zf-C2H2	1	-0.911227	2.31254	-8.26239	2.10125e-07	2.58879e-06	7.23534
ENSMUSG00000025173	Wdr45b	WD repeat domain 45B	66840			protein_coding	chr11		0	0.422148	5.74958	8.26	2.10975e-07	2.5974e-06	6.76009
ENSMUSG00000030074	Gxylt2	glucoside xylosyltransferase 2	232313	2.4.2.-	PF01501	protein_coding	chr6		0	0.975666	2.69764	8.25844	2.11531e-07	2.60239e-06	7.20312
ENSMUSG00000022462	Slc38a2	solute carrier family 38, member 2	67760		PF01490	protein_coding	chr15		0	0.736056	7.6001	8.25445	2.12963e-07	2.61814e-06	6.6676
ENSMUSG00000036192	Rorb	RAR-related orphan receptor beta	225998		PF00104	protein_coding	chr19	THR-like	1	2.01834	2.14809	8.25382	2.13192e-07	2.61908e-06	7.29489
ENSMUSG00000051256	Jagn1	jagunal homolog 1	67767		PF07086	protein_coding	chr6		0	-0.579056	4.38185	-8.25276	2.13571e-07	2.62187e-06	6.87974
ENSMUSG00000047710	Champ1	chromosome alignment maintaining phosphoprotein 1	101994			protein_coding	chr8		0	-0.561809	5.42888	-8.25135	2.14081e-07	2.62626e-06	6.7694
ENSMUSG00000016946	Kctd5	potassium channel tetramerisation domain containing 5	69259		PF02214	protein_coding	chr17		0	-0.674971	4.39307	-8.24947	2.14763e-07	2.63089e-06	6.90482
ENSMUSG00000016831	Tox4	TOX high mobility group box family member 4	268741			protein_coding	chr14	HMG	1	0.363787	6.75652	8.24964	2.14701e-07	2.63089e-06	6.68711
ENSMUSG00000026525	Opn3	opsin 3	13603		PF00001	protein_coding	chr1		0	0.998512	3.12163	8.2478	2.15369e-07	2.63644e-06	7.05567
ENSMUSG00000027523	Gnas	GNAS (guanine nucleotide binding protein, alpha stimulating) complex locus	14683		PF00503	protein_coding	chr2		0	0.347012	10.9169	8.24703	2.15649e-07	2.63799e-06	6.55192
ENSMUSG00000021112	Mpp5	membrane protein, palmitoylated 5 (MAGUK p55 subfamily member 5)	56217		PF09060	protein_coding	chr12		0	0.75236	4.55751	8.24551	2.16205e-07	2.64291e-06	6.86522
ENSMUSG00000096146	Kcnj11	potassium inwardly rectifying channel, subfamily J, member 11	16514		PF17655	protein_coding	chr7		0	-0.720771	4.05259	-8.24375	2.16851e-07	2.64893e-06	6.91723
ENSMUSG00000042616	Oscp1	organic solute carrier partner 1	230751		PF10188	protein_coding	chr4		0	-0.516819	4.45855	-8.23875	2.18691e-07	2.66952e-06	6.83121
ENSMUSG00000030757	Zkscan2	zinc finger with KRAB and SCAN domains 2	210162		PF00096	protein_coding	chr7	zf-C2H2	1	-0.898078	3.76714	-8.23709	2.19308e-07	2.67516e-06	6.98084
ENSMUSG00000042680	Garem1	GRB2 associated regulator of MAPK1 subtype 1	381126		PF12736	protein_coding	chr18		0	0.493109	6.07503	8.2349	2.2012e-07	2.68315e-06	6.68796
ENSMUSG00000051037	Zfp455	zinc finger protein 455	218311		PF01352	protein_coding	chr13	zf-C2H2	1	-1.70114	0.127353	-8.22727	2.22982e-07	2.71613e-06	7.31377
ENSMUSG00000037608	Bclaf1	BCL2-associated transcription factor 1	72567		PF15440	protein_coding	chr10	Others	1	-0.636015	6.7032	-8.22337	2.24461e-07	2.73221e-06	6.64839
ENSMUSG00000020572	Nampt	nicotinamide phosphoribosyltransferase	59027	2.4.2.12	PF04095	protein_coding	chr12		0	0.647039	6.51902	8.2218	2.25059e-07	2.73756e-06	6.65317
ENSMUSG00000038055	Dexi	dexamethasone-induced transcript	58239		PF15198	protein_coding	chr16		0	0.527972	4.5045	8.21954	2.25922e-07	2.74611e-06	6.80665
ENSMUSG00000074415	Mir100hg	Mir100 Mirlet7a-2 Mir125b-1 cluster host gene	73144			lncRNA	chr9		0	0.687309	4.86731	8.21883	2.26191e-07	2.74745e-06	6.78333
ENSMUSG00000020184	Mdm2	transformed mouse 3T3 cell double minute 2	17246	6.3.2.19	PF00641	protein_coding	chr10		0	0.548311	5.65877	8.21607	2.27255e-07	2.75843e-06	6.69132
ENSMUSG00000038697	Taf5l	TATA-box binding protein associated factor 5 like	102162		PF04494	protein_coding	chr8		0	0.460037	4.60241	8.2152	2.2759e-07	2.76055e-06	6.80227
ENSMUSG00000041594	Tmtc4	transmembrane and tetratricopeptide repeat containing 4	70551		PF13181	protein_coding	chr14		0	-0.710181	3.36067	-8.21215	2.28768e-07	2.77288e-06	6.98417
ENSMUSG00000056380	Gpr50	G-protein-coupled receptor 50	14765		PF00001	protein_coding	chrX		0	3.15038	-0.231341	8.20825	2.30285e-07	2.78931e-06	7.14602
ENSMUSG00000053870	Fpgt	fucose-1-phosphate guanylyltransferase	75540	2.7.7.30	PF07959	protein_coding	chr3		0	-0.845265	3.95702	-8.20634	2.31031e-07	2.79639e-06	6.89037
ENSMUSG00000041762	Gpr155	G protein-coupled receptor 155	68526		PF00610	protein_coding	chr2		0	-0.488837	5.12437	-8.20588	2.31215e-07	2.79664e-06	6.71941
ENSMUSG00000036473	Tbc1d24	TBC1 domain family, member 24	224617		PF00566	protein_coding	chr17		0	-0.375881	7.15715	-8.2046	2.31713e-07	2.80071e-06	6.5974
ENSMUSG00000057409	Zfp53	zinc finger protein 53	24132		PF01352	protein_coding	chr17	zf-C2H2	1	-1.17998	0.92588	-8.19929	2.33812e-07	2.8172e-06	7.27509
ENSMUSG00000074863	Platr25	pluripotency associated transcript 25	435366			protein_coding	chr13	zf-C2H2	1	-1.34174	1.23749	-8.19921	2.33844e-07	2.8172e-06	7.25625
ENSMUSG00000035158	Mitf	melanogenesis associated transcription factor	17342		PF00010	protein_coding	chr6	bHLH	1	0.936119	2.1938	8.20014	2.33475e-07	2.8172e-06	7.15757
ENSMUSG00000026754	Golga1	golgi autoantigen, golgin subfamily a, 1	76899		PF01465	protein_coding	chr2		0	-0.620646	4.06571	-8.19929	2.33813e-07	2.8172e-06	6.84439
ENSMUSG00000002799	Jag2	jagged 2	16450		PF12661	protein_coding	chr12		0	-0.749222	4.8221	-8.19908	2.33895e-07	2.8172e-06	6.74312
ENSMUSG00000021814	Anxa7	annexin A7	11750		PF00191	protein_coding	chr14		0	-0.365618	5.79139	-8.19811	2.3428e-07	2.81987e-06	6.6439
ENSMUSG00000074746	Pdzd8	PDZ domain containing 8	107368		PF00130	protein_coding	chr19		0	0.618962	6.71594	8.19506	2.35498e-07	2.83255e-06	6.59328
ENSMUSG00000000532	Acvr1b	activin A receptor, type 1B	11479	2.7.11.30	PF00069	protein_coding	chr15		0	-0.524653	6.5143	-8.1923	2.36603e-07	2.84385e-06	6.58585
ENSMUSG00000046318	Ccbe1	collagen and calcium binding EGF domains 1	320924		PF01391	protein_coding	chr18		0	-0.83225	3.10825	-8.19111	2.37082e-07	2.84763e-06	6.98097
ENSMUSG00000027330	Cdc25b	cell division cycle 25B	12531	3.1.3.48	PF00581	protein_coding	chr2		0	-1.12084	1.36301	-8.19055	2.37308e-07	2.84836e-06	7.23345
ENSMUSG00000020492	Ska2	spindle and kinetochore associated complex subunit 2	66140		PF16740	protein_coding	chr11		0	-0.769705	3.14025	-8.18878	2.38022e-07	2.85494e-06	7.00319
ENSMUSG00000020739	Nup85	nucleoporin 85	445007		PF07575	protein_coding	chr11		0	-0.582941	3.83186	-8.18758	2.38506e-07	2.85677e-06	6.87031
ENSMUSG00000022151	Ttc33	tetratricopeptide repeat domain 33	67515			protein_coding	chr15		0	-0.639964	3.99358	-8.18758	2.38505e-07	2.85677e-06	6.83563
ENSMUSG00000026563	Tada1	transcriptional adaptor 1	27878		PF12767	protein_coding	chr1		0	-0.478956	4.79657	-8.1869	2.38782e-07	2.85809e-06	6.72041
ENSMUSG00000030595	Nfkbib	nuclear factor of kappa light polypeptide gene enhancer in B cells inhibitor, beta	18036		PF12796	protein_coding	chr7		0	0.5544	4.58928	8.18396	2.39977e-07	2.8684e-06	6.72593
ENSMUSG00000039768	Dnajc11	DnaJ heat shock protein family (Hsp40) member C11	230935		PF00226	protein_coding	chr4		0	-0.392269	5.70412	-8.18402	2.39954e-07	2.8684e-06	6.62421
ENSMUSG00000043463	Rab9b	RAB9B, member RAS oncogene family	319642		PF00071	protein_coding	chrX		0	-0.994838	4.71454	-8.18265	2.40511e-07	2.8728e-06	6.78352
ENSMUSG00000038943	Prc1	protein regulator of cytokinesis 1	233406			protein_coding	chr7		0	1.46123	2.29569	8.17845	2.42233e-07	2.89136e-06	7.12903
ENSMUSG00000020453	Patz1	POZ (BTB) and AT hook containing zinc finger 1	56218		PF00651	protein_coding	chr11	ZBTB	1	-0.672078	4.58049	-8.1747	2.43782e-07	2.90583e-06	6.7444
ENSMUSG00000030872	Gga2	golgi associated, gamma adaptin ear containing, ARF binding protein 2	74105		PF00790	protein_coding	chr7		0	-0.572693	4.84671	-8.17501	2.43656e-07	2.90583e-06	6.71016
ENSMUSG00000040943	Tet2	tet methylcytosine dioxygenase 2	214133		PF12851	protein_coding	chr3	Others	1	0.991347	5.47487	8.17355	2.44259e-07	2.9095e-06	6.64257
ENSMUSG00000029191	Rfc1	replication factor C (activator 1) 1	19687		PF08519	protein_coding	chr5		0	-0.730576	4.07858	-8.17287	2.44541e-07	2.91085e-06	6.8008
ENSMUSG00000092368						lncRNA	chr17		0	1.32915	0.296758	8.17152	2.45106e-07	2.91557e-06	7.23832
ENSMUSG00000016477	E2f3	E2F transcription factor 3	13557		PF02319	protein_coding	chr13	E2F	1	-0.481012	4.66636	-8.16958	2.45915e-07	2.92233e-06	6.71391
ENSMUSG00000027397	Slc20a1	solute carrier family 20, member 1	20515		PF01384	protein_coding	chr2		0	0.560495	6.6446	8.16934	2.46014e-07	2.92233e-06	6.55089
ENSMUSG00000078789	Dph1	diphthamide biosynthesis 1	116905		PF01866	protein_coding	chr11		0	-1.16525	2.95693	-8.16828	2.46457e-07	2.92331e-06	6.96421
ENSMUSG00000024030	Abcg1	ATP binding cassette subfamily G member 1	11307		PF01061	protein_coding	chr17		0	-0.939437	4.64784	-8.16868	2.46292e-07	2.92331e-06	6.70432
ENSMUSG00000034300	Fam53c	family with sequence similarity 53, member C	66306		PF15242	protein_coding	chr18		0	0.476693	6.4266	8.16793	2.46606e-07	2.92331e-06	6.55887
ENSMUSG00000037348	Paqr7	progestin and adipoQ receptor family member VII	71904		PF03006	protein_coding	chr4		0	-1.10259	4.03908	-8.16627	2.47302e-07	2.92955e-06	6.81131
ENSMUSG00000033545	Znrf1	zinc and ring finger 1	170737		PF13639	protein_coding	chr8		0	0.403979	7.6253	8.16381	2.48339e-07	2.93981e-06	6.50935
ENSMUSG00000049553	Polr1a	polymerase (RNA) I polypeptide A	20019	2.7.7.6	PF04983	protein_coding	chr6		0	-0.533256	4.78079	-8.16212	2.49056e-07	2.94628e-06	6.67063
ENSMUSG00000070284	Gmppb	GDP-mannose pyrophosphorylase B	331026	2.7.7.13	PF00132	protein_coding	chr9		0	0.796254	3.56154	8.15876	2.50485e-07	2.96115e-06	6.8447
ENSMUSG00000024304	Cdh2	cadherin 2	12558		PF00028	protein_coding	chr18		0	-0.458432	7.8893	-8.15165	2.53534e-07	2.99514e-06	6.47973
ENSMUSG00000021703	Serinc5	serine incorporator 5	218442		PF03348	protein_coding	chr13		0	-0.864537	4.36008	-8.15082	2.5389e-07	2.9973e-06	6.76097
ENSMUSG00000079470	Utp14b	UTP14B small subunit processome component	195434			protein_coding	chr1		0	1.06655	4.30125	8.14978	2.5434e-07	3.00056e-06	6.77471
ENSMUSG00000021039	Snw1	SNW domain containing 1	66354		PF02731	protein_coding	chr12		0	-0.608254	4.77122	-8.14592	2.56018e-07	3.01828e-06	6.64637
ENSMUSG00000111080	Gm20300	predicted gene, 20300	100504586			lncRNA	chr10		0	-0.518077	4.3761	-8.14515	2.56355e-07	3.02018e-06	6.72074
ENSMUSG00000035245	Eogt	EGF domain-specific O-linked N-acetylglucosamine (GlcNAc) transferase	101351		PF04577	protein_coding	chr6		0	-0.973984	2.55737	-8.14169	2.57873e-07	3.03473e-06	7.00341
ENSMUSG00000003031	Cdkn1b	cyclin-dependent kinase inhibitor 1B	12576		PF02234	protein_coding	chr6		0	0.772407	6.77586	8.14153	2.57942e-07	3.03473e-06	6.4983
ENSMUSG00000027221	Chst1	carbohydrate sulfotransferase 1	76969	2.8.2.21	PF00685	protein_coding	chr2		0	-0.683672	7.02611	-8.14059	2.58356e-07	3.03753e-06	6.48926
ENSMUSG00000050565	Tor1aip2	torsin A interacting protein 2	240832		PF05609	protein_coding	chr1		0	0.356806	5.94674	8.13732	2.59799e-07	3.05242e-06	6.53113
ENSMUSG00000041229	Phf8	PHD finger protein 8	320595		PF17811	protein_coding	chrX		0	0.538378	5.41848	8.13647	2.60175e-07	3.05475e-06	6.57477
ENSMUSG00000023953	Polh	polymerase (DNA directed), eta (RAD 30 related)	80905		PF11799	protein_coding	chr17		0	0.876507	2.81166	8.13013	2.63004e-07	3.08587e-06	6.96267
ENSMUSG00000028718	Stil	Scl/Tal1 interrupting locus	20460		PF15253	protein_coding	chr4		0	3.23978	0.827047	8.12867	2.63658e-07	3.09143e-06	7.16441
ENSMUSG00000068615	Gjd2	gap junction protein, delta 2	14617		PF00029	protein_coding	chr2		0	0.51055	5.27299	8.12396	2.65786e-07	3.11426e-06	6.55269
ENSMUSG00000024271	Elp2	elongator acetyltransferase complex subunit 2	58523		PF00400	protein_coding	chr18		0	-0.363568	6.19128	-8.12194	2.66704e-07	3.1229e-06	6.48995
ENSMUSG00000073643	Wdfy1	WD repeat and FYVE domain containing 1	69368		PF01363	protein_coding	chr1		0	0.37999	5.97946	8.11933	2.67895e-07	3.13472e-06	6.49864
ENSMUSG00000029777	Gars	glycyl-tRNA synthetase	353172	6.1.1.14	PF00587	protein_coding	chr6		0	0.391148	8.3093	8.11523	2.69776e-07	3.15458e-06	6.3975
ENSMUSG00000038187	Btbd10	BTB (POZ) domain containing 10	68815		PF16017	protein_coding	chr7		0	0.917133	6.63297	8.11052	2.71956e-07	3.17792e-06	6.45583
ENSMUSG00000006498	Ptbp1	polypyrimidine tract binding protein 1	19205		PF11835	protein_coding	chr10		0	0.693818	5.05224	8.10291	2.75513e-07	3.2173e-06	6.5645
ENSMUSG00000028152	Tspan5	tetraspanin 5	56224		PF00335	protein_coding	chr3		0	0.388074	7.02104	8.1023	2.75804e-07	3.21853e-06	6.42138
ENSMUSG00000069769	Msi2	musashi RNA-binding protein 2	76626		PF00076	protein_coding	chr11		0	0.489489	6.15653	8.10124	2.76302e-07	3.21998e-06	6.45235
ENSMUSG00000020015	Cdk17	cyclin-dependent kinase 17	237459		PF00069	protein_coding	chr10		0	0.436142	6.82856	8.10131	2.7627e-07	3.21998e-06	6.42953
ENSMUSG00000042055	Wdr11	WD repeat domain 11	207425			protein_coding	chr7		0	-0.569959	4.95929	-8.10064	2.76586e-07	3.2211e-06	6.54203
ENSMUSG00000078161	Erich3	glutamate rich 3	209601		PF15257	protein_coding	chr3		0	-1.00743	2.94612	-8.09603	2.78774e-07	3.2444e-06	6.85001
ENSMUSG00000051537	Gm5124	nucleolar and coiled-body phosphoprotein 1 pseudogene	331392			transcribed_processed_pseudogene	chrX		0	0.627499	4.79709	8.0936	2.79936e-07	3.25571e-06	6.57367
ENSMUSG00000020455	Trim11	tripartite motif-containing 11	94091		PF13765	protein_coding	chr11		0	-0.764389	3.59662	-8.08731	2.82964e-07	3.2865e-06	6.73337
ENSMUSG00000027086	Fastkd1	FAST kinase domains 1	320720		PF08368	protein_coding	chr2		0	-0.637939	3.7902	-8.08744	2.829e-07	3.2865e-06	6.68904
ENSMUSG00000028194	Ddah1	dimethylarginine dimethylaminohydrolase 1	69219			protein_coding	chr3		0	0.486923	7.5026	8.08241	2.85344e-07	3.31192e-06	6.36372
ENSMUSG00000029004	Kmt2e	lysine (K)-specific methyltransferase 2E	69188		PF00628	protein_coding	chr5		0	-0.686736	6.98644	-8.07775	2.87634e-07	3.33624e-06	6.38267
ENSMUSG00000070527	Mkrn3	makorin, ring finger protein, 3	22652		PF15815	protein_coding	chr7		0	-0.657955	4.27989	-8.07554	2.88723e-07	3.34542e-06	6.61471
ENSMUSG00000071757	Zhx2	zinc fingers and homeoboxes 2	387609		PF18387	protein_coding	chr15	Homeobox	1	1.37471	5.60817	8.07536	2.88813e-07	3.34542e-06	6.459
ENSMUSG00000020701	Tmem132e	transmembrane protein 132E	270893		PF16070	protein_coding	chr11		0	-0.918151	3.63889	-8.07429	2.8934e-07	3.34928e-06	6.75879
ENSMUSG00000054414	Slc30a7	solute carrier family 30 (zinc transporter), member 7	66500		PF01545	protein_coding	chr3		0	-0.724098	3.69265	-8.07079	2.91079e-07	3.36714e-06	6.69458
ENSMUSG00000048118	Arid4a	AT rich interactive domain 4A (RBP1-like)	238247		PF08169	protein_coding	chr12	ARID	1	-0.762135	4.68491	-8.06844	2.92255e-07	3.37848e-06	6.52987
ENSMUSG00000020946	Gosr2	golgi SNAP receptor complex member 2	56494			protein_coding	chr11		0	0.5518	6.93941	8.0679	2.92525e-07	3.37933e-06	6.35963
ENSMUSG00000034042	Gpbp1l1	GC-rich promoter binding protein 1-like 1	77110		PF15337	protein_coding	chr4	Others	1	-0.5124	3.87649	-8.06224	2.9538e-07	3.41003e-06	6.6464
ENSMUSG00000038759	Nup205	nucleoporin 205	70699		PF11894	protein_coding	chr6		0	-0.563328	4.24	-8.06068	2.96169e-07	3.41456e-06	6.58396
ENSMUSG00000022858	Tra2b	transformer 2 beta	20462		PF00076	protein_coding	chr16		0	0.6136	6.27168	8.06095	2.96031e-07	3.41456e-06	6.38239
ENSMUSG00000025737	Wdr24	WD repeat domain 24	268933		PF00400	protein_coding	chr17		0	-0.514326	4.47536	-8.0599	2.96567e-07	3.41458e-06	6.52529
ENSMUSG00000033319	Fem1c	fem 1 homolog c	240263		PF13606	protein_coding	chr18		0	0.630087	5.88951	8.06024	2.96394e-07	3.41458e-06	6.40713
ENSMUSG00000042417	Ccno	cyclin O	218630		PF00134	protein_coding	chr13		0	2.53498	2.52816	8.05855	2.97251e-07	3.42017e-06	6.94395
ENSMUSG00000052676	Zmat1	zinc finger, matrin type 1	215693			protein_coding	chrX	zf-C2H2	1	-1.0676	2.37696	-8.05544	2.98844e-07	3.43621e-06	6.85693
ENSMUSG00000022769	Sdf2l1	stromal cell-derived factor 2-like 1	64136		PF02815	protein_coding	chr16		0	1.5375	2.636	8.05343	2.99874e-07	3.44345e-06	6.83827
ENSMUSG00000039253	Fn3krp	fructosamine 3 kinase related protein	238024		PF03881	protein_coding	chr11		0	-0.764147	3.12639	-8.0538	2.99682e-07	3.44345e-06	6.73889
ENSMUSG00000035107	Dcbld2	discoidin, CUB and LCCL domain containing 2	73379		PF00754	protein_coding	chr16		0	0.58188	6.20689	8.05028	3.01499e-07	3.45981e-06	6.36444
ENSMUSG00000029502	Golga3	golgi autoantigen, golgin subfamily a, 3	269682			protein_coding	chr5		0	-0.540246	5.26091	-8.04905	3.02138e-07	3.46483e-06	6.41378
ENSMUSG00000022935	Grik1	glutamate receptor, ionotropic, kainate 1	14805		PF01094	protein_coding	chr16		0	0.476185	5.81821	8.04237	3.05618e-07	3.50242e-06	6.36801
ENSMUSG00000035572	Dcaf10	DDB1 and CUL4 associated factor 10	242418		PF00400	protein_coding	chr4		0	0.390859	5.30445	8.04114	3.06269e-07	3.50754e-06	6.40455
ENSMUSG00000061371	Zfp873	zinc finger protein 873	408062		PF00096	protein_coding	chr10	zf-C2H2	1	-1.15771	1.04347	-8.03702	3.08443e-07	3.5301e-06	7.01314
ENSMUSG00000023156	Rpp14	ribonuclease P 14 subunit	67053	3.1.26.5	PF01900	protein_coding	chr14		0	-0.582238	3.99533	-8.03009	3.12135e-07	3.56998e-06	6.57073
ENSMUSG00000022412	Mief1	mitochondrial elongation factor 1	239555		PF03281	protein_coding	chr15		0	-0.549204	4.81565	-8.02903	3.12704e-07	3.57412e-06	6.43008
ENSMUSG00000040466	Blvrb	biliverdin reductase B (flavin reductase (NADPH))	233016	1.5.1.30	PF13460	protein_coding	chr7		0	1.12971	2.08569	8.02811	3.132e-07	3.57742e-06	6.87129
ENSMUSG00000032235	Ice2	interactor of little elongation complex ELL subunit 2	93697		PF10505	protein_coding	chr9		0	-1.16094	0.948932	-8.02704	3.13778e-07	3.57995e-06	6.99081
ENSMUSG00000032399	Rpl4	ribosomal protein L4	67891		PF00573	protein_coding	chr9		0	0.326279	8.34896	8.02693	3.13838e-07	3.57995e-06	6.23935
ENSMUSG00000026869	Psmd5	proteasome (prosome, macropain) 26S subunit, non-ATPase, 5	66998		PF10508	protein_coding	chr2		0	-0.484473	5.64325	-8.02189	3.16566e-07	3.60869e-06	6.34812
ENSMUSG00000034165	Ccnd3	cyclin D3	12445		PF00134	protein_coding	chr17		0	0.720969	4.75807	8.01984	3.17685e-07	3.61905e-06	6.43051
ENSMUSG00000020630	Rnaseh1	ribonuclease H1	19819	3.1.26.4	PF00075	protein_coding	chr12		0	-1.22638	1.24287	-8.01421	3.20776e-07	3.6516e-06	6.93723
ENSMUSG00000039735	Fnbp1l	formin binding protein 1-like	214459		PF00018	protein_coding	chr3		0	0.59942	7.93295	8.01387	3.20966e-07	3.6516e-06	6.23623
ENSMUSG00000042390	Gatad2b	GATA zinc finger domain containing 2B	229542		PF16563	protein_coding	chr3	zf-GATA	1	-0.556536	6.07129	-8.01305	3.21416e-07	3.65431e-06	6.29415
ENSMUSG00000044471	Lncpint	long non-protein coding RNA, Trp53 induced transcript	232685			lncRNA	chr6		0	2.33794	-1.28751	8.01147	3.2229e-07	3.66183e-06	6.68827
ENSMUSG00000021470	Ercc6l2	excision repair cross-complementing rodent repair deficiency, complementation group 6 like 2	76251		PF00271	protein_coding	chr13		0	-1.05964	2.84245	-8.01067	3.22735e-07	3.66446e-06	6.72497
ENSMUSG00000031822	Gse1	genetic suppressor element 1, coiled-coil protein	382034		PF12540	protein_coding	chr8		0	-0.74105	5.18652	-8.00982	3.2321e-07	3.66745e-06	6.38703
ENSMUSG00000043110	Lrrn4	leucine rich repeat neuronal 4	320974		PF13855	protein_coding	chr2		0	-2.33145	-1.50076	-8.00502	3.25891e-07	3.69543e-06	6.63373
ENSMUSG00000025931	Paqr8	progestin and adipoQ receptor family member VIII	74229		PF03006	protein_coding	chr1		0	0.745201	6.32603	8.00287	3.27096e-07	3.70666e-06	6.27422
ENSMUSG00000020070	Rufy2	RUN and FYVE domain-containing 2	70432		PF02759	protein_coding	chr10		0	-0.458901	5.65256	-8.00155	3.27844e-07	3.71269e-06	6.31113
ENSMUSG00000041870	Ankrd13a	ankyrin repeat domain 13a	68420		PF11904	protein_coding	chr5		0	0.481443	5.35773	7.9967	3.30591e-07	3.74134e-06	6.32815
ENSMUSG00000025616	Usp16	ubiquitin specific peptidase 16	74112		PF00443	protein_coding	chr16		0	0.675233	4.62779	7.9921	3.33221e-07	3.76792e-06	6.4002
ENSMUSG00000020964	Sel1l	sel-1 suppressor of lin-12-like (C. elegans)	20338		PF00040	protein_coding	chr12		0	-0.401594	7.24934	-7.99183	3.33376e-07	3.76792e-06	6.20803
ENSMUSG00000053846	Lipg	lipase, endothelial	16891	3.1.1.3	PF00151	protein_coding	chr18		0	1.18593	4.46777	7.98513	3.37253e-07	3.80924e-06	6.44577
ENSMUSG00000036699	Zcchc12	zinc finger, CCHC domain containing 12	72693		PF14893	protein_coding	chrX		0	0.420528	7.59643	7.98358	3.38152e-07	3.81689e-06	6.19185
ENSMUSG00000036501	Fam13b	family with sequence similarity 13, member B	225358		PF00620	protein_coding	chr18		0	-0.705166	5.86755	-7.97932	3.40646e-07	3.84001e-06	6.25984
ENSMUSG00000028793	Rnf19b	ring finger protein 19B	75234		PF01485	protein_coding	chr4		0	0.417139	6.37404	7.97952	3.40528e-07	3.84001e-06	6.23275
ENSMUSG00000036537	Rnf113a1	ring finger protein 113A1	69942		PF00642	protein_coding	chrX		0	0.853384	3.46294	7.97816	3.41329e-07	3.8452e-06	6.5521
ENSMUSG00000029482	Aacs	acetoacetyl-CoA synthetase	78894	6.2.1.16	PF16177	protein_coding	chr5		0	-0.507829	7.40708	-7.97403	3.4377e-07	3.87016e-06	6.17703
ENSMUSG00000051146	Camk2n2	calcium/calmodulin-dependent protein kinase II inhibitor 2	73047		PF15170	protein_coding	chr16		0	0.673922	7.43791	7.97331	3.44197e-07	3.87244e-06	6.17775
ENSMUSG00000015335	Zdhhc12	zinc finger, DHHC domain containing 12	66220		PF01529	protein_coding	chr2		0	-0.997374	1.98914	-7.97236	3.44765e-07	3.87616e-06	6.70498
ENSMUSG00000025899	Alkbh8	alkB homolog 8, tRNA methyltransferase	67667		PF08241	protein_coding	chr9		0	-0.723078	4.9106	-7.972	3.44977e-07	3.87616e-06	6.2935
ENSMUSG00000056698	Elmod3	ELMO/CED-12 domain containing 3	232089		PF04727	protein_coding	chr6		0	-0.627863	2.89398	-7.96937	3.46547e-07	3.89126e-06	6.58814
ENSMUSG00000004568	Arhgef18	rho/rac guanine nucleotide exchange factor (GEF) 18	102098		PF17838	protein_coding	chr8		0	-0.533693	4.97735	-7.968	3.47368e-07	3.89794e-06	6.30692
ENSMUSG00000041124	Msantd4	Myb/SANT-like DNA-binding domain containing 4 with coiled-coils	78100		PF13873	protein_coding	chr9		0	-0.577265	5.31134	-7.96634	3.48365e-07	3.90659e-06	6.26778
ENSMUSG00000052934	Fbxo31	F-box protein 31	76454		PF12937	protein_coding	chr8		0	-0.491685	6.72207	-7.96217	3.50883e-07	3.93226e-06	6.17654
ENSMUSG00000005958	Ephb3	Eph receptor B3	13845	2.7.10.1	PF00041	protein_coding	chr16		0	0.987176	4.26179	7.95927	3.52646e-07	3.94688e-06	6.38471
ENSMUSG00000023169	Slc38a1	solute carrier family 38, member 1	105727		PF01490	protein_coding	chr15		0	0.403028	8.0314	7.95941	3.52562e-07	3.94688e-06	6.12881
ENSMUSG00000032020	Ubash3b	ubiquitin associated and SH3 domain containing, B	72828		PF00627	protein_coding	chr9		0	0.682509	6.36294	7.95654	3.54313e-07	3.96297e-06	6.18426
ENSMUSG00000029434	Vps33a	VPS33A CORVET/HOPS core subunit	77573		PF00995	protein_coding	chr5		0	-0.472457	6.12377	-7.95557	3.54906e-07	3.96703e-06	6.2007
ENSMUSG00000033147	Slc22a15	solute carrier family 22 (organic anion/cation transporter), member 15	242126		PF00083	protein_coding	chr3		0	-0.80457	2.88246	-7.95514	3.55172e-07	3.96743e-06	6.63568
ENSMUSG00000035242	Oaz1	ornithine decarboxylase antizyme 1	18245		PF02100	protein_coding	chr10		0	0.557194	7.41818	7.95391	3.55926e-07	3.97327e-06	6.14345
ENSMUSG00000030246	Ldhb	lactate dehydrogenase B	16832	1.1.1.27	PF02866	protein_coding	chr6		0	0.33753	7.37537	7.95182	3.57216e-07	3.9851e-06	6.13731
ENSMUSG00000028102	Pex11b	peroxisomal biogenesis factor 11 beta	18632		PF05648	protein_coding	chr3		0	-0.601032	3.84164	-7.95134	3.57513e-07	3.98583e-06	6.42567
ENSMUSG00000034898	Filip1	filamin A interacting protein 1	70598		PF09727	protein_coding	chr9		0	-1.05334	3.07787	-7.94897	3.58982e-07	3.99962e-06	6.5952
ENSMUSG00000032181	Scg3	secretogranin III	20255		PF15467	protein_coding	chr9		0	0.388704	7.48507	7.94775	3.59734e-07	4.00541e-06	6.12785
ENSMUSG00000026575	Nme7	NME/NM23 family member 7	171567	2.7.4.6	PF00334	protein_coding	chr1		0	-0.542745	3.03964	-7.94737	3.59975e-07	4.00551e-06	6.5833
ENSMUSG00000048978	Nrsn1	neurensin 1	22360			protein_coding	chr13		0	0.467022	6.55912	7.94672	3.60379e-07	4.00742e-06	6.15452
ENSMUSG00000020246	Hcfc2	host cell factor C2	67933		PF01344	protein_coding	chr10		0	-0.528073	4.38003	-7.9436	3.62327e-07	4.02648e-06	6.36643
ENSMUSG00000024537	Psmg2	proteasome (prosome, macropain) assembly chaperone 2	107047		PF09754	protein_coding	chr18		0	-0.597974	2.93136	-7.94258	3.62969e-07	4.03101e-06	6.5713
ENSMUSG00000059975	Zfp74	zinc finger protein 74	72723		PF00096	protein_coding	chr7	zf-C2H2	1	-0.774156	3.52401	-7.93965	3.64811e-07	4.04886e-06	6.4728
ENSMUSG00000040054	Baz2a	bromodomain adjacent to zinc finger domain, 2A	116848		PF00439	protein_coding	chr10	MBD	1	-0.518658	5.48225	-7.93798	3.65866e-07	4.05796e-06	6.2144
ENSMUSG00000062393	Dgkk	diacylglycerol kinase kappa	331374		PF00130	protein_coding	chrX		0	1.03824	4.59879	7.9316	3.69929e-07	4.10038e-06	6.30128
ENSMUSG00000037474	Dtl	denticleless E3 ubiquitin protein ligase	76843		PF00400	protein_coding	chr1		0	1.60975	1.50128	7.92781	3.72368e-07	4.12477e-06	6.79193
ENSMUSG00000035640	Cbarp	calcium channel, voltage-dependent, beta subunit associated regulatory protein	100503659			protein_coding	chr10		0	0.571401	8.72585	7.92673	3.73062e-07	4.1298e-06	6.04396
ENSMUSG00000091722	Siah3	siah E3 ubiquitin protein ligase family member 3	380918		PF03145	protein_coding	chr14		0	0.855602	4.83865	7.92351	3.75147e-07	4.15022e-06	6.2814
ENSMUSG00000002129	Sf3a1	splicing factor 3a, subunit 1	67465		PF00240	protein_coding	chr11		0	-0.407656	6.2008	-7.9231	3.75413e-07	4.1505e-06	6.13215
ENSMUSG00000035064	Eef2k	eukaryotic elongation factor-2 kinase	13631		PF08238	protein_coding	chr7		0	-0.677672	4.79259	-7.91731	3.79201e-07	4.18969e-06	6.25456
ENSMUSG00000083718						transcribed_processed_pseudogene	chr8		0	-1.0801	0.661736	-7.91556	3.80353e-07	4.19972e-06	6.81234
ENSMUSG00000038299	Wdr36	WD repeat domain 36	225348		PF00400	protein_coding	chr18		0	-0.518697	5.11918	-7.91222	3.82562e-07	4.22141e-06	6.1974
ENSMUSG00000068270	Shroom4	shroom family member 4	208431		PF08687	protein_coding	chrX		0	1.17307	1.55658	7.9091	3.84636e-07	4.24158e-06	6.72333
ENSMUSG00000038241	Cep250	centrosomal protein 250	16328			protein_coding	chr2		0	-0.79381	3.71337	-7.90831	3.85167e-07	4.24472e-06	6.39551
ENSMUSG00000020086	Macroh2a2	macroH2A.2 histone	404634		PF16211	protein_coding	chr10		0	-0.579756	4.78398	-7.90094	3.90123e-07	4.29659e-06	6.22134
ENSMUSG00000025529	Zfp711	zinc finger protein 711	245595		PF00096	protein_coding	chrX	zf-C2H2	1	1.25307	5.15099	7.90044	3.9046e-07	4.29756e-06	6.21267
ENSMUSG00000021488	Nsd1	nuclear receptor-binding SET-domain protein 1	18193	2.1.1.43	PF17982	protein_coding	chr13		0	-0.820543	6.49556	-7.8996	3.91028e-07	4.30105e-06	6.07011
ENSMUSG00000070808	Bicra	BRD4 interacting chromatin remodeling complex associated protein	243842		PF15249	protein_coding	chr7		0	-0.995228	4.05196	-7.899	3.91433e-07	4.30277e-06	6.34553
ENSMUSG00000029111	Nelfa	negative elongation factor complex member A, Whsc2	24116			protein_coding	chr5		0	-0.575959	3.79783	-7.89381	3.94977e-07	4.33896e-06	6.35594
ENSMUSG00000028696	Ipp	IAP promoted placental gene	16351		PF00651	protein_coding	chr4		0	-0.850551	1.99596	-7.89274	3.95716e-07	4.3443e-06	6.63877
ENSMUSG00000022206	Npr3	natriuretic peptide receptor 3	18162		PF01094	protein_coding	chr15		0	-0.753397	4.35561	-7.89079	3.97054e-07	4.35606e-06	6.22585
ENSMUSG00000031774	Psme3ip1	proteasome activator subunit 3 interacting protein 1	102122		PF10187	protein_coding	chr8		0	-0.41795	4.69192	-7.89045	3.97292e-07	4.35606e-06	6.20561
ENSMUSG00000043811	Rtn4r	reticulon 4 receptor	65079		PF13855	protein_coding	chr16		0	-1.00774	5.78765	-7.88933	3.98063e-07	4.36174e-06	6.09752
ENSMUSG00000043061	Tmem18	transmembrane protein 18	211986		PF14770	protein_coding	chr12		0	-0.404598	4.94729	-7.88815	3.98878e-07	4.36789e-06	6.16602
ENSMUSG00000078908	Mon1b	MON1 homolog B, secretory traffciking associated	270096		PF03164	protein_coding	chr8		0	-0.510524	5.01708	-7.87879	4.05421e-07	4.43672e-06	6.14267
ENSMUSG00000023067	Cdkn1a	cyclin-dependent kinase inhibitor 1A (P21)	12575		PF02234	protein_coding	chr17		0	1.3066	7.52039	7.87304	4.09493e-07	4.47844e-06	5.99272
ENSMUSG00000010461	Eya4	EYA transcriptional coactivator and phosphatase 4	14051			protein_coding	chr10		0	1.04582	2.20062	7.87142	4.10651e-07	4.48159e-06	6.54875
ENSMUSG00000085176						lncRNA	chr10		0	2.35676	-1.92178	7.87124	4.1078e-07	4.48159e-06	6.39627
ENSMUSG00000028576	Ift74	intraflagellar transport 74	67694			protein_coding	chr4		0	-0.729555	3.32294	-7.872	4.10235e-07	4.48159e-06	6.38465
ENSMUSG00000051790	Nlgn2	neuroligin 2	216856		PF00135	protein_coding	chr11		0	0.322564	8.80848	7.87118	4.10821e-07	4.48159e-06	5.94477
ENSMUSG00000056216	Cebpg	CCAAT/enhancer binding protein (C/EBP), gamma	12611		PF07716	protein_coding	chr7	TF_bZIP	1	0.721185	4.91712	7.86511	4.1518e-07	4.52628e-06	6.11321
ENSMUSG00000018697	Aatf	apoptosis antagonizing transcription factor	56321		PF08164	protein_coding	chr11		0	-0.692612	3.01177	-7.85787	4.20448e-07	4.58081e-06	6.4359
ENSMUSG00000038178	Slc43a2	solute carrier family 43, member 2	215113		PF07690	protein_coding	chr11		0	-1.1255	4.61349	-7.85651	4.2144e-07	4.58871e-06	6.20104
ENSMUSG00000025321	Itgb8	integrin beta 8	320910		PF17205	protein_coding	chr12		0	0.930468	4.95011	7.84912	4.26901e-07	4.64524e-06	6.1222
ENSMUSG00000019505	Ubb	ubiquitin B	22187		PF00240	protein_coding	chr11		0	0.381135	11.0057	7.84731	4.28246e-07	4.65694e-06	5.83883
ENSMUSG00000025856	Pdgfa	platelet derived growth factor, alpha	18590		PF04692	protein_coding	chr5		0	0.491936	5.93886	7.84188	4.32322e-07	4.6983e-06	6.00689
ENSMUSG00000048776	Pthlh	parathyroid hormone-like peptide	19227		PF01279	protein_coding	chr6		0	1.08126	3.48716	7.84072	4.33196e-07	4.70483e-06	6.21426
ENSMUSG00000020034	Tcp11l2	t-complex 11 (mouse) like 2	216198		PF05794	protein_coding	chr10		0	-0.933193	2.79714	-7.83887	4.34593e-07	4.71704e-06	6.34686
ENSMUSG00000079396	Gm3411	predicted gene 3411	100861615		PF04822	protein_coding	chr14		0	1.18158	1.12709	7.83821	4.35092e-07	4.71947e-06	6.63752
ENSMUSG00000042671	Rgs8	regulator of G-protein signaling 8	67792		PF00615	protein_coding	chr1		0	0.737564	6.12713	7.83082	4.4074e-07	4.77773e-06	5.95578
ENSMUSG00000044645						processed_pseudogene	chr17		0	1.60509	1.45238	7.83026	4.41172e-07	4.77941e-06	6.60818
ENSMUSG00000046717	Igbp1b	immunoglobulin (CD79A) binding protein 1b	50540		PF04177	protein_coding	chr6		0	-1.83252	0.2312	-7.82904	4.42111e-07	4.78657e-06	6.65448
ENSMUSG00000046605	B3gntl1	UDP-GlcNAc:betaGal beta-1,3-N-acetylglucosaminyltransferase-like 1	210004		PF00535	protein_coding	chr11		0	-0.73535	1.654	-7.82043	4.48801e-07	4.85595e-06	6.55722
ENSMUSG00000057967	Fgf18	fibroblast growth factor 18	14172		PF00167	protein_coding	chr11		0	-0.981912	1.79175	-7.81953	4.49506e-07	4.86053e-06	6.56315
ENSMUSG00000061759	Armt1	acidic residue methyltransferase 1	73419		PF01937	protein_coding	chr10		0	-0.815602	2.33753	-7.81882	4.50063e-07	4.86351e-06	6.45807
ENSMUSG00000039860	Srrm3	serine/arginine repetitive matrix 3	58212		PF08312	protein_coding	chr5		0	-0.699032	5.06051	-7.8183	4.50474e-07	4.86391e-06	6.03612
ENSMUSG00000039770	Ypel5	yippee like 5	383295		PF03226	protein_coding	chr17		0	0.589462	5.74008	7.81806	4.50665e-07	4.86391e-06	5.96864
ENSMUSG00000031161	Hdac6	histone deacetylase 6	15185		PF00850	protein_coding	chrX		0	0.411861	6.2232	7.81383	4.54005e-07	4.8969e-06	5.93523
ENSMUSG00000025337	Sbds	SBDS ribosome maturation factor	66711		PF01172	protein_coding	chr5		0	0.629186	5.02884	7.81317	4.5453e-07	4.89948e-06	6.02854
ENSMUSG00000066037	Hnrnpr	heterogeneous nuclear ribonucleoprotein R	74326		PF00076	protein_coding	chr4		0	-0.521661	6.09102	-7.81089	4.56342e-07	4.91595e-06	5.94293
ENSMUSG00000035469	Rcbtb1	regulator of chromosome condensation (RCC1) and BTB (POZ) domain containing protein 1	71330		PF00651	protein_coding	chr14		0	-0.467374	4.53931	-7.80782	4.58798e-07	4.93931e-06	6.0795
ENSMUSG00000021647	Cartpt	CART prepropeptide	27220		PF06373	protein_coding	chr13		0	1.60387	1.89433	7.80708	4.5939e-07	4.93951e-06	6.53612
ENSMUSG00000026447	Pik3c2b	phosphatidylinositol-4-phosphate 3-kinase catalytic subunit type 2 beta	240752	2.7.1.154	PF00454	protein_coding	chr1		0	-0.898562	3.10488	-7.80714	4.59343e-07	4.93951e-06	6.33817
ENSMUSG00000038459	Abhd17c	abhydrolase domain containing 17C	70178		PF12146	protein_coding	chr7		0	-0.579822	5.93321	-7.80616	4.60127e-07	4.94436e-06	5.94849
ENSMUSG00000022471	Xrcc6	X-ray repair complementing defective repair in Chinese hamster cells 6	14375		PF02037	protein_coding	chr15		0	-0.618527	2.69855	-7.80032	4.64849e-07	4.99198e-06	6.39036
ENSMUSG00000039308	Ndst2	N-deacetylase/N-sulfotransferase (heparan glucosaminyl) 2	17423	2.8.2.-	PF00685	protein_coding	chr14		0	-0.955052	2.8965	-7.79909	4.65852e-07	4.99964e-06	6.35
ENSMUSG00000036357	Gpr101	G protein-coupled receptor 101	245424		PF00001	protein_coding	chrX		0	2.12299	0.0914014	7.79807	4.66684e-07	5.00454e-06	6.61429
ENSMUSG00000017781	Pitpna	phosphatidylinositol transfer protein, alpha	18738		PF02121	protein_coding	chr11		0	0.546607	8.91318	7.79782	4.66889e-07	5.00454e-06	5.80895
ENSMUSG00000051235	Gen1	GEN1, Holliday junction 5' flap endonuclease	209334		PF00752	protein_coding	chr12		0	-1.32669	0.206776	-7.79715	4.67433e-07	5.00726e-06	6.61039
ENSMUSG00000031931	Ankrd49	ankyrin repeat domain 49	56503		PF12796	protein_coding	chr9		0	-0.766312	2.79459	-7.79493	4.69256e-07	5.02366e-06	6.3213
ENSMUSG00000046793	Gpr61	G protein-coupled receptor 61	229714		PF00001	protein_coding	chr3		0	-0.469401	3.63241	-7.7931	4.70757e-07	5.03661e-06	6.15837
ENSMUSG00000027298	Tyro3	TYRO3 protein tyrosine kinase 3	22174		PF07679	protein_coding	chr2		0	0.59407	6.63133	7.79059	4.72833e-07	5.05568e-06	5.87183
ENSMUSG00000026618	Iars2	isoleucine-tRNA synthetase 2, mitochondrial	381314	6.1.1.5	PF00133	protein_coding	chr1		0	-0.511525	5.44527	-7.78664	4.76107e-07	5.08752e-06	5.93579
ENSMUSG00000014503	Pkd2l2	polycystic kidney disease 2-like 2	53871		PF08016	protein_coding	chr18		0	-0.663767	3.68127	-7.78565	4.76937e-07	5.09324e-06	6.19053
ENSMUSG00000004980	Hnrnpa2b1	heterogeneous nuclear ribonucleoprotein A2/B1	53379		PF00076	protein_coding	chr6		0	0.840331	8.10981	7.78053	4.8123e-07	5.1359e-06	5.8064
ENSMUSG00000038844	Kif16b	kinesin family member 16B	16558		PF00787	protein_coding	chr2		0	-0.833349	2.21821	-7.77958	4.82032e-07	5.14128e-06	6.38962
ENSMUSG00000035561	Aldh1b1	aldehyde dehydrogenase 1 family, member B1	72535	1.2.1.3	PF00171	protein_coding	chr4		0	-0.806568	3.38422	-7.77762	4.8369e-07	5.15577e-06	6.20163
ENSMUSG00000022507	1810013L24Rik	RIKEN cDNA 1810013L24 gene	69053		PF15251	protein_coding	chr16		0	0.437424	5.75531	7.77295	4.87662e-07	5.1949e-06	5.87663
ENSMUSG00000034910	Pygo1	pygopus 1	72135		PF00628	protein_coding	chr9		0	-0.746125	5.74266	-7.76958	4.90545e-07	5.22238e-06	5.88495
ENSMUSG00000030083	Abtb1	ankyrin repeat and BTB (POZ) domain containing 1	80283		PF12796	protein_coding	chr6		0	-0.763733	3.0954	-7.76705	4.92724e-07	5.24234e-06	6.20581
ENSMUSG00000038417	Fig4	FIG4 phosphoinositide 5-phosphatase	103199		PF02383	protein_coding	chr10		0	-0.443895	4.91993	-7.7645	4.94934e-07	5.2626e-06	5.95697
ENSMUSG00000026204	Ptprn	protein tyrosine phosphatase, receptor type, N	19275	3.1.3.48	PF14948	protein_coding	chr1		0	0.448762	9.31397	7.76253	4.96644e-07	5.27753e-06	5.73172
ENSMUSG00000032300	1700017B05Rik	RIKEN cDNA 1700017B05 gene	74211		PF17663	protein_coding	chr9		0	-1.20028	3.19866	-7.75875	4.9995e-07	5.30939e-06	6.19935
ENSMUSG00000027808	Serp1	stress-associated endoplasmic reticulum protein 1	28146		PF06624	protein_coding	chr3		0	0.457806	5.9874	7.75547	5.02839e-07	5.33678e-06	5.84194
ENSMUSG00000037526	Atg14	autophagy related 14	100504663		PF10186	protein_coding	chr14		0	-0.603696	3.48877	-7.74857	5.0896e-07	5.3951e-06	6.13585
ENSMUSG00000024812	Tjp2	tight junction protein 2	21873		PF00595	protein_coding	chr19		0	1.00778	3.71745	7.74866	5.08882e-07	5.3951e-06	6.13229
ENSMUSG00000029012	Orc5	origin recognition complex, subunit 5	26429		PF13191	protein_coding	chr5		0	-0.493632	4.08096	-7.74553	5.11686e-07	5.42067e-06	6.03646
ENSMUSG00000016526	Dyrk3	dual-specificity tyrosine-(Y)-phosphorylation regulated kinase 3	226419		PF00069	protein_coding	chr1		0	0.722118	4.04771	7.74323	5.13757e-07	5.43592e-06	6.07226
ENSMUSG00000031353	Rbbp7	retinoblastoma binding protein 7, chromatin remodeling factor	245688		PF12265	protein_coding	chrX		0	0.601317	7.54197	7.74355	5.13469e-07	5.43592e-06	5.75626
ENSMUSG00000055923	Aasdh	aminoadipate-semialdehyde dehydrogenase	231326		PF00550	protein_coding	chr5		0	-0.843682	2.62057	-7.74231	5.14586e-07	5.44135e-06	6.29674
ENSMUSG00000003752	Itpkc	inositol 1,4,5-trisphosphate 3-kinase C	233011		PF03770	protein_coding	chr7		0	0.674564	3.37664	7.74132	5.15484e-07	5.44716e-06	6.16036
ENSMUSG00000035735	Dagla	diacylglycerol lipase, alpha	269060		PF01764	protein_coding	chr19		0	-0.569504	6.50672	-7.741	5.15767e-07	5.44716e-06	5.78974
ENSMUSG00000058318	Phf21a	PHD finger protein 21A	192285		PF00628	protein_coding	chr2		0	-0.504038	5.30494	-7.73823	5.18288e-07	5.47043e-06	5.86073
ENSMUSG00000031772	Cntnap4	contactin associated protein-like 4	170571		PF00754	protein_coding	chr8		0	0.356775	6.17483	7.73786	5.18618e-07	5.47056e-06	5.79514
ENSMUSG00000054309	Cpsf3	cleavage and polyadenylation specificity factor 3	54451	3.1.27.-	PF10996	protein_coding	chr12		0	-0.449905	4.74756	-7.73676	5.1963e-07	5.47788e-06	5.9225
ENSMUSG00000060798	Intu	inturned planar cell polarity protein	380614			protein_coding	chr3		0	-0.729888	2.38401	-7.73523	5.2102e-07	5.48918e-06	6.34076
ENSMUSG00000025538	Sumf2	sulfatase modifying factor 2	67902		PF03781	protein_coding	chr5		0	-0.648264	3.61357	-7.73289	5.23167e-07	5.50844e-06	6.09781
ENSMUSG00000031434	Morc4	microrchidia 4	75746		PF17942	protein_coding	chrX		0	0.781186	2.83506	7.72561	5.29911e-07	5.57603e-06	6.21421
ENSMUSG00000028609	Magoh	mago homolog, exon junction complex core component	17149		PF02792	protein_coding	chr4		0	0.724594	3.96805	7.72499	5.30488e-07	5.5787e-06	6.0152
ENSMUSG00000039316	Rftn1	raftlin lipid raft linker 1	76438		PF15250	protein_coding	chr17		0	-0.680167	3.69669	-7.72265	5.32674e-07	5.59827e-06	6.13182
ENSMUSG00000050188	Lsm10	U7 snRNP-specific Sm-like protein LSM10	116748		PF01423	protein_coding	chr4		0	-0.760387	2.86052	-7.71604	5.38908e-07	5.66034e-06	6.20872
ENSMUSG00000068284	Usf3	upstream transcription factor family member 3	207806		PF00010	protein_coding	chr16	bHLH	1	-0.754541	4.82698	-7.70955	5.45097e-07	5.72186e-06	5.8542
ENSMUSG00000040321	Zfp770	zinc finger protein 770	228491		PF00096	protein_coding	chr2	zf-C2H2	1	-0.644836	4.68813	-7.70853	5.46072e-07	5.7286e-06	5.87877
ENSMUSG00000020930	Ccdc103	coiled-coil domain containing 103	73293		PF13877	protein_coding	chr11		0	-1.56647	0.147183	-7.70789	5.46691e-07	5.73161e-06	6.46138
ENSMUSG00000040711	Sh3pxd2b	SH3 and PX domains 2B	268396		PF07653	protein_coding	chr11		0	0.53877	5.46106	7.70522	5.49267e-07	5.75511e-06	5.79899
ENSMUSG00000028540	Dph2	DPH2 homolog	67728		PF01866	protein_coding	chr4		0	-0.861347	2.53882	-7.70114	5.53229e-07	5.79311e-06	6.22588
ENSMUSG00000051034	Zfp11	zinc finger protein 11	22648		PF00096	protein_coding	chr5	zf-C2H2	1	-0.949743	2.03885	-7.70013	5.54213e-07	5.79988e-06	6.30178
ENSMUSG00000028292	Rars2	arginyl-tRNA synthetase 2, mitochondrial	109093	6.1.1.19	PF05746	protein_coding	chr4		0	-0.515971	3.61603	-7.69872	5.55593e-07	5.8108e-06	6.02901
ENSMUSG00000047714	Ppp1r2	protein phosphatase 1, regulatory inhibitor subunit 2	66849		PF04979	protein_coding	chr16		0	0.575033	6.72712	7.69019	5.64002e-07	5.89518e-06	5.68034
ENSMUSG00000040242	Fgfr1op2	FGFR1 oncogene partner 2	67529		PF05769	protein_coding	chr6		0	-0.717522	4.81632	-7.6887	5.65491e-07	5.90716e-06	5.81893
ENSMUSG00000054676	1600014C10Rik	RIKEN cDNA 1600014C10 gene	72244			protein_coding	chr7		0	-0.507037	3.45661	-7.68684	5.6735e-07	5.92298e-06	5.98089
ENSMUSG00000018433	Nol11	nucleolar protein 11	68979		PF08168	protein_coding	chr11		0	-0.429354	4.37106	-7.68607	5.68116e-07	5.92739e-06	5.88824
ENSMUSG00000029822	Osbpl3	oxysterol binding protein-like 3	71720		PF15409	protein_coding	chr6		0	0.569161	4.45579	7.68535	5.6884e-07	5.93136e-06	5.84722
ENSMUSG00000032777	Gtf3c1	general transcription factor III C 1	233863		PF04182	protein_coding	chr7		0	-0.400423	6.6772	-7.67619	5.78109e-07	6.02436e-06	5.66138
ENSMUSG00000038400	Pmepa1	prostate transmembrane protein, androgen induced 1	65112			protein_coding	chr2		0	0.94552	4.59345	7.67461	5.79724e-07	6.03754e-06	5.81096
ENSMUSG00000043903	Zfp469	zinc finger protein 469	195209			protein_coding	chr8		0	-1.24676	1.93312	-7.67213	5.8226e-07	6.05919e-06	6.2861
ENSMUSG00000066406	Akap13	A kinase (PRKA) anchor protein 13	75547		PF00621	protein_coding	chr7		0	1.03659	5.4648	7.67189	5.82506e-07	6.05919e-06	5.73929
ENSMUSG00000029033	Acap3	ArfGAP with coiled-coil, ankyrin repeat and PH domains 3	140500		PF00169	protein_coding	chr4		0	0.39973	7.50947	7.66813	5.86386e-07	6.09587e-06	5.62146
ENSMUSG00000025958	Creb1	cAMP responsive element binding protein 1	12912		PF00170	protein_coding	chr1	TF_bZIP	1	-0.896571	5.08496	-7.66766	5.86881e-07	6.09733e-06	5.77295
ENSMUSG00000037210	Fam193a	family with sequence homology 193, member A	231128		PF15914	protein_coding	chr5		0	-0.520503	5.74837	-7.66332	5.9139e-07	6.14048e-06	5.69019
ENSMUSG00000051499	Zfp786	zinc finger protein 786	330301		PF00096	protein_coding	chr6	zf-C2H2	1	-1.03122	1.46698	-7.65849	5.96457e-07	6.18936e-06	6.30869
ENSMUSG00000029263	Pigg	phosphatidylinositol glycan anchor biosynthesis, class G	433931	2.7.-.-	PF01663	protein_coding	chr5		0	-0.709992	3.16137	-7.65537	5.99758e-07	6.21987e-06	5.98917
ENSMUSG00000061762	Tac1	tachykinin 1	21333			protein_coding	chr6		0	0.870122	4.63409	7.65169	6.03672e-07	6.2567e-06	5.75763
ENSMUSG00000056305	Usp39	ubiquitin specific peptidase 39	28035		PF00443	protein_coding	chr6		0	0.423121	5.25255	7.65088	6.04539e-07	6.25881e-06	5.70994
ENSMUSG00000043542	Zc2hc1a	zinc finger, C2HC-type containing 1A	67306			protein_coding	chr3		0	-0.374027	6.35315	-7.65082	6.04602e-07	6.25881e-06	5.63946
ENSMUSG00000002870	Mcm2	minichromosome maintenance complex component 2	17216		PF17855	protein_coding	chr6		0	-1.04355	1.68064	-7.64841	6.0718e-07	6.28173e-06	6.25606
ENSMUSG00000064030	Pym1	PYM homolog 1, exon junction complex associated factor	78428			protein_coding	chr10		0	-0.471328	3.83938	-7.64717	6.08518e-07	6.29179e-06	5.87969
ENSMUSG00000057666	Gapdh	glyceraldehyde-3-phosphate dehydrogenase	14433	1.2.1.12	PF02800	protein_coding	chr6		0	0.364774	11.3459	7.64562	6.10192e-07	6.30532e-06	5.45864
ENSMUSG00000026698	Pigc	phosphatidylinositol glycan anchor biosynthesis, class C	67292		PF06432	protein_coding	chr1		0	-0.769029	2.90031	-7.64392	6.12028e-07	6.3205e-06	6.03686
ENSMUSG00000007659	Bcl2l1	BCL2-like 1	12048		PF02180	protein_coding	chr2		0	-0.526851	6.59588	-7.63852	6.17903e-07	6.37736e-06	5.60208
ENSMUSG00000044352	Sowaha	sosondowah ankyrin repeat domain family member A	237761		PF12796	protein_coding	chr11		0	-1.00838	4.89351	-7.63596	6.20705e-07	6.40243e-06	5.74128
ENSMUSG00000040667	Nup88	nucleoporin 88	19069		PF10168	protein_coding	chr11		0	-0.424081	5.24119	-7.63375	6.23144e-07	6.42375e-06	5.66648
ENSMUSG00000026725	Tnn	tenascin N	329278		PF18720	protein_coding	chr1		0	2.10284	1.52086	7.63157	6.25548e-07	6.44468e-06	6.25892
ENSMUSG00000010505	Myt1	myelin transcription factor 1	17932		PF08474	protein_coding	chr2	zf-C2HC	1	-0.893477	3.22707	-7.62428	6.33681e-07	6.52457e-06	5.98089
ENSMUSG00000024151	Msh2	mutS homolog 2	17685		PF05188	protein_coding	chr17		0	-0.60745	3.61132	-7.62099	6.37381e-07	6.55874e-06	5.88325
ENSMUSG00000090946	Ccdc71l	coiled-coil domain containing 71 like	72123		PF15374	protein_coding	chr12		0	-0.893313	4.30841	-7.61846	6.40251e-07	6.58434e-06	5.79137
ENSMUSG00000032425	Zfp949	zinc finger protein 949	71640		PF00096	protein_coding	chr9	zf-C2H2	1	-0.734504	2.91061	-7.61746	6.4139e-07	6.58819e-06	6.00319
ENSMUSG00000042628	Zfyve1	zinc finger, FYVE domain containing 1	217695		PF01363	protein_coding	chr12		0	-0.559283	4.80491	-7.6175	6.41338e-07	6.58819e-06	5.68992
ENSMUSG00000020392	Cdkn2aipnl	CDKN2A interacting protein N-terminal like	52626		PF11952	protein_coding	chr11		0	-0.480342	4.63141	-7.61654	6.42436e-07	6.59502e-06	5.69251
ENSMUSG00000035828	Pim3	proviral integration site 3	223775		PF00069	protein_coding	chr15		0	0.885033	5.4269	7.61291	6.46576e-07	6.62961e-06	5.64567
ENSMUSG00000035311	Gnptab	N-acetylglucosamine-1-phosphate transferase, alpha and beta subunits	432486	2.7.8.17	PF17101	protein_coding	chr10		0	-0.398934	6.81533	-7.61319	6.46259e-07	6.62961e-06	5.54439
ENSMUSG00000039533	Mmd2	monocyte to macrophage differentiation-associated 2	75104		PF03006	protein_coding	chr5		0	-0.461644	6.7053	-7.60872	6.51396e-07	6.67506e-06	5.54057
ENSMUSG00000030790	Adm	adrenomedullin	11535		PF00214	protein_coding	chr7		0	1.95757	1.27613	7.60637	6.54127e-07	6.69907e-06	6.22416
ENSMUSG00000042520	Ubap2l	ubiquitin-associated protein 2-like	74383		PF12478	protein_coding	chr3		0	-0.402262	7.35519	-7.60425	6.56587e-07	6.72027e-06	5.50655
ENSMUSG00000095295	Gm3488	predicted gene, 3488	100041735			protein_coding	chr14		0	1.12717	1.93004	7.60268	6.58414e-07	6.7301e-06	6.1559
ENSMUSG00000094083	Gm1604b	predicted gene 1604b	381059			protein_coding	chr17		0	1.6803	-0.705552	7.60296	6.58093e-07	6.7301e-06	6.14925
ENSMUSG00000040410	Fbxl4	F-box and leucine-rich repeat protein 4	269514		PF00646	protein_coding	chr4		0	-0.683182	2.73284	-7.60212	6.59079e-07	6.7301e-06	5.99658
ENSMUSG00000027933	Ints3	integrator complex subunit 3	229543		PF10189	protein_coding	chr3		0	-0.463757	6.28905	-7.60209	6.59109e-07	6.7301e-06	5.54549
ENSMUSG00000026709	Dars2	aspartyl-tRNA synthetase 2 (mitochondrial)	226539	6.1.1.12	PF00152	protein_coding	chr1		0	-0.626696	3.59538	-7.59959	6.62041e-07	6.75603e-06	5.85252
ENSMUSG00000031563	Wwc2	WW, C2 and coiled-coil domain containing 2	52357		PF00397	protein_coding	chr8		0	-0.517214	5.26257	-7.5974	6.64612e-07	6.77826e-06	5.62256
ENSMUSG00000027035	Cers6	ceramide synthase 6	241447		PF03798	protein_coding	chr2		0	0.551691	7.33151	7.5952	6.67214e-07	6.80077e-06	5.49405
ENSMUSG00000027628	Aar2	AAR2 splicing factor homolog	68295		PF05282	protein_coding	chr2		0	-0.707171	4.53309	-7.59223	6.70746e-07	6.83273e-06	5.68324
ENSMUSG00000033792	Atp7a	ATPase, Cu++ transporting, alpha polypeptide	11977		PF00403	protein_coding	chrX		0	1.04453	2.70044	7.59156	6.71552e-07	6.83286e-06	5.99241
ENSMUSG00000010025	Aldh3a2	aldehyde dehydrogenase family 3, subfamily A2	11671	1.2.1.3	PF00171	protein_coding	chr11		0	-0.364809	5.4414	-7.59188	6.7117e-07	6.83286e-06	5.57618
ENSMUSG00000006418	Rnf114	ring finger protein 114	81018		PF13445	protein_coding	chr2		0	0.451168	5.16764	7.58887	6.74756e-07	6.86141e-06	5.5989
ENSMUSG00000048550	Thnsl1	threonine synthase-like 1 (bacterial)	208967			protein_coding	chr2		0	-0.653606	4.1653	-7.58827	6.75484e-07	6.86477e-06	5.74383
ENSMUSG00000082229	Nap1l2	nucleosome assembly protein 1-like 2	17954		PF00956	protein_coding	chrX		0	0.635067	6.5926	7.58431	6.80255e-07	6.90918e-06	5.5041
ENSMUSG00000103039						TEC	chr3		0	4.02779	-2.50546	7.58333	6.81437e-07	6.9171e-06	5.34874
ENSMUSG00000027007	Itprid2	ITPR interacting domain containing 2	70599		PF14722	protein_coding	chr2		0	0.921131	4.52217	7.57773	6.88247e-07	6.98213e-06	5.68712
ENSMUSG00000058761	Rnf169	ring finger protein 169	108937			protein_coding	chr7		0	0.500268	5.00153	7.57713	6.88985e-07	6.9855e-06	5.61126
ENSMUSG00000029386	Tctn2	tectonic family member 2	67978		PF07773	protein_coding	chr5		0	-0.590304	4.02838	-7.57501	6.91588e-07	7.00776e-06	5.73368
ENSMUSG00000110051						lncRNA	chr8		0	1.00328	2.87307	7.57362	6.933e-07	7.02098e-06	5.96081
ENSMUSG00000097183						lncRNA	chr3		0	2.08262	0.461166	7.56728	7.01168e-07	7.09649e-06	6.21607
ENSMUSG00000116876						protein_coding	chr17		0	7.25222	-0.748679	7.5663	7.02383e-07	7.10296e-06	5.58047
ENSMUSG00000042105	Inpp5f	inositol polyphosphate-5-phosphatase F	101490		PF12456	protein_coding	chr7		0	0.503148	9.23379	7.56611	7.02631e-07	7.10296e-06	5.38097
ENSMUSG00000103899						TEC	chr6		0	1.47639	0.588333	7.56302	7.06502e-07	7.13791e-06	6.1978
ENSMUSG00000029708	Gcc1	golgi coiled coil 1	74375		PF01465	protein_coding	chr6		0	0.434046	4.37128	7.5625	7.07159e-07	7.14036e-06	5.63687
ENSMUSG00000039191	Rbpj	recombination signal binding protein for immunoglobulin kappa J region	19664		PF09270	protein_coding	chr5	CSL	1	0.931216	5.23175	7.55411	7.1779e-07	7.24346e-06	5.55037
ENSMUSG00000057551	Zfp317	zinc finger protein 317	244713		PF00096	protein_coding	chr9	zf-C2H2	1	-0.426034	4.21669	-7.55267	7.19641e-07	7.25789e-06	5.651
ENSMUSG00000071652	Ints5	integrator complex subunit 5	109077		PF14837	protein_coding	chr19		0	-0.586957	4.48918	-7.54902	7.2433e-07	7.30091e-06	5.60546
ENSMUSG00000020289	Nprl3	nitrogen permease regulator-like 3	17168		PF03666	protein_coding	chr11		0	-0.57096	4.21192	-7.54859	7.24885e-07	7.30223e-06	5.63705
ENSMUSG00000045624	Esf1	ESF1 nucleolar pre-rRNA processing protein homolog	66580		PF08159	protein_coding	chr2		0	-0.673716	4.06779	-7.54821	7.25378e-07	7.30293e-06	5.6729
ENSMUSG00000032097	Ddx6	DEAD (Asp-Glu-Ala-Asp) box polypeptide 6	13209	3.6.4.13	PF00271	protein_coding	chr9		0	-0.56325	6.65037	-7.54263	7.32624e-07	7.37158e-06	5.42031
ENSMUSG00000075470	Alg10b	asparagine-linked glycosylation 10B (alpha-1,2-glucosyltransferase)	380959	2.4.1.-	PF04922	protein_coding	chr15		0	-0.44598	6.19871	-7.54202	7.33424e-07	7.37532e-06	5.45286
ENSMUSG00000113121						lncRNA	chr13		0	1.2164	0.981823	7.54075	7.35092e-07	7.38778e-06	6.15158
ENSMUSG00000062785	Kcnc3	potassium voltage gated channel, Shaw-related subfamily, member 3	16504		PF02214	protein_coding	chr7		0	0.497939	7.27537	7.53571	7.41729e-07	7.45014e-06	5.38292
ENSMUSG00000034032	Rpap1	RNA polymerase II associated protein 1	68925		PF08620	protein_coding	chr2		0	-0.797109	3.70391	-7.53356	7.44574e-07	7.47436e-06	5.70546
ENSMUSG00000049396	Gemin4	gem nuclear organelle associated protein 4	276919			protein_coding	chr11		0	-0.700146	2.88287	-7.5328	7.4558e-07	7.47693e-06	5.86457
ENSMUSG00000003527	Ess2	ess-2 splicing factor	27886		PF09751	protein_coding	chr16		0	-0.460105	4.32896	-7.53271	7.45698e-07	7.47693e-06	5.60265
ENSMUSG00000034442	Trmt5	TRM5 tRNA methyltransferase 5	76357		PF02475	protein_coding	chr12		0	-1.05284	2.09535	-7.53225	7.46319e-07	7.47852e-06	5.99764
ENSMUSG00000027217	Tspan18	tetraspanin 18	241556		PF00335	protein_coding	chr2		0	-1.01197	5.93249	-7.53194	7.46723e-07	7.47852e-06	5.45018
ENSMUSG00000030718	Ppme1	protein phosphatase methylesterase 1	72590		PF12697	protein_coding	chr7		0	0.408775	7.47919	7.52591	7.54804e-07	7.55505e-06	5.35695
ENSMUSG00000036819	Jmjd4	jumonji domain containing 4	194952		PF13621	protein_coding	chr11		0	-0.435494	5.17165	-7.52459	7.56583e-07	7.56847e-06	5.4767
ENSMUSG00000021025	Nfkbia	nuclear factor of kappa light polypeptide gene enhancer in B cells inhibitor, alpha	18035		PF12796	protein_coding	chr12		0	0.645619	3.88799	7.52147	7.60813e-07	7.60636e-06	5.63131
ENSMUSG00000041671	Pyroxd1	pyridine nucleotide-disulphide oxidoreductase domain 1	232491		PF07992	protein_coding	chr6		0	-0.803623	2.8512	-7.51872	7.64555e-07	7.63934e-06	5.84809
ENSMUSG00000037640	Zfp60	zinc finger protein 60	22718		PF00096	protein_coding	chr7	zf-C2H2	1	-0.65783	4.73805	-7.51769	7.65971e-07	7.64463e-06	5.53072
ENSMUSG00000025277	Abhd6	abhydrolase domain containing 6	66082		PF12697	protein_coding	chr14		0	-0.487303	5.35607	-7.5179	7.65677e-07	7.64463e-06	5.46522
ENSMUSG00000030557	Mef2a	myocyte enhancer factor 2A	17258		PF00319	protein_coding	chr7	SRF	1	-0.395768	7.38862	-7.51653	7.6755e-07	7.65596e-06	5.34799
ENSMUSG00000006586	Runx1t1	RUNX1 translocation partner 1	12395		PF08788	protein_coding	chr4		0	-0.707313	5.31964	-7.51338	7.71884e-07	7.69474e-06	5.46018
ENSMUSG00000030583	Sipa1l3	signal-induced proliferation-associated 1 like 3	74206		PF11881	protein_coding	chr7		0	-0.611534	6.24745	-7.50982	7.76806e-07	7.73932e-06	5.36753
ENSMUSG00000020218	Wif1	Wnt inhibitory factor 1	24117		PF12661	protein_coding	chr10		0	1.0543	2.29804	7.50768	7.79791e-07	7.76457e-06	5.89693
ENSMUSG00000039221	Rpl22l1	ribosomal protein L22 like 1	68028		PF01776	protein_coding	chr3		0	0.983158	3.77261	7.50554	7.8277e-07	7.78524e-06	5.65829
ENSMUSG00000022774	Ncbp2	nuclear cap binding protein subunit 2	68092		PF00076	protein_coding	chr16		0	-0.452331	4.85774	-7.50561	7.82679e-07	7.78524e-06	5.48912
ENSMUSG00000025810	Nrp1	neuropilin 1	18186		PF00431	protein_coding	chr8		0	0.660281	6.92946	7.50253	7.8699e-07	7.8227e-06	5.31665
ENSMUSG00000031309	Rps6ka3	ribosomal protein S6 kinase polypeptide 3	110651	2.7.11.1	PF00433	protein_coding	chrX		0	0.746632	6.25845	7.50121	7.88849e-07	7.83666e-06	5.36536
ENSMUSG00000069045	Ddx3y	DEAD box helicase 3, Y-linked	26900	3.6.4.13	PF00271	protein_coding	chrY		0	1.30353	5.37419	7.49874	7.92351e-07	7.86691e-06	5.43561
ENSMUSG00000026037	Orc2	origin recognition complex, subunit 2	18393		PF04084	protein_coding	chr1		0	-0.571674	3.9106	-7.49766	7.93879e-07	7.87754e-06	5.61239
ENSMUSG00000025231	Sufu	SUFU negative regulator of hedgehog signaling	24069		PF05076	protein_coding	chr19		0	-0.70366	3.35048	-7.49461	7.98222e-07	7.91609e-06	5.70501
ENSMUSG00000029387	Gtf2h3	general transcription factor IIH, polypeptide 3	209357		PF03850	protein_coding	chr5		0	-0.823929	3.02646	-7.49362	7.99641e-07	7.9256e-06	5.77184
ENSMUSG00000058454	Dhcr7	7-dehydrocholesterol reductase	13360	1.3.1.21	PF01222	protein_coding	chr7		0	-0.816329	7.2415	-7.49172	8.02363e-07	7.94801e-06	5.30498
ENSMUSG00000025092	Hspa12a	heat shock protein 12A	73442			protein_coding	chr19		0	-0.453242	8.23517	-7.48945	8.05622e-07	7.9757e-06	5.26394
ENSMUSG00000051786	Tubgcp6	tubulin, gamma complex associated protein 6	328580		PF04130	protein_coding	chr15		0	-0.477283	4.53091	-7.48866	8.06765e-07	7.98243e-06	5.50138
ENSMUSG00000026377	Nifk	nucleolar protein interacting with the FHA domain of MKI67	67949		PF00076	protein_coding	chr1		0	-0.505171	4.65343	-7.4851	8.11921e-07	8.02884e-06	5.48263
ENSMUSG00000031517	Gpm6a	glycoprotein m6a	234267		PF01275	protein_coding	chr8		0	0.313473	10.6129	7.48209	8.1631e-07	8.06761e-06	5.18406
ENSMUSG00000033949	Trim36	tripartite motif-containing 36	28105		PF13445	protein_coding	chr18		0	0.888592	4.05264	7.48118	8.17636e-07	8.07609e-06	5.59433
ENSMUSG00000032776	Mctp2	multiple C2 domains, transmembrane 2	244049		PF00168	protein_coding	chr7		0	1.76474	1.08804	7.47634	8.24761e-07	8.1418e-06	6.03429
ENSMUSG00000007817	Zmiz1	zinc finger, MIZ-type containing 1	328365			protein_coding	chr14	zf-MIZ	1	0.467781	7.70653	7.47369	8.28685e-07	8.17585e-06	5.25468
ENSMUSG00000030610	Det1	de-etiolated homolog 1 (Arabidopsis)	76375		PF09737	protein_coding	chr7		0	-1.0557	1.79016	-7.47116	8.32446e-07	8.19439e-06	5.92389
ENSMUSG00000053411	Cbx7	chromobox 7	52609		PF00385	protein_coding	chr15		0	-0.856017	2.32668	-7.47115	8.32466e-07	8.19439e-06	5.82662
ENSMUSG00000036334	Igsf10	immunoglobulin superfamily, member 10	242050		PF07679	protein_coding	chr3		0	1.08699	2.83377	7.47166	8.31699e-07	8.19439e-06	5.76236
ENSMUSG00000038079	Tmem237	transmembrane protein 237	381259		PF15383	protein_coding	chr1		0	-0.524152	3.97651	-7.47207	8.31101e-07	8.19439e-06	5.54379
ENSMUSG00000028522	Mier1	MEIR1 treanscription regulator	71148		PF00249	protein_coding	chr4	MYB	1	-0.429084	4.44705	-7.46948	8.34964e-07	8.21429e-06	5.48292
ENSMUSG00000021930	Spryd7	SPRY domain containing 7	66674		PF00622	protein_coding	chr14		0	-0.389258	5.45764	-7.46852	8.36392e-07	8.22365e-06	5.35904
ENSMUSG00000029569	Tmem168	transmembrane protein 168	101118			protein_coding	chr6		0	-0.664643	3.63311	-7.4666	8.39289e-07	8.24743e-06	5.6148
ENSMUSG00000021000	Mia2	MIA SH3 domain ER export factor 2	338320		PF07653	protein_coding	chr12		0	0.425144	5.38925	7.46478	8.42031e-07	8.26966e-06	5.35141
ENSMUSG00000020381	Mrnip	MRN complex interacting protein	68067		PF15749	protein_coding	chr11		0	-1.25865	2.29522	-7.46245	8.4555e-07	8.29949e-06	5.84565
ENSMUSG00000056679	Gpr173	G-protein coupled receptor 173	70771		PF00001	protein_coding	chrX		0	-0.550651	5.0775	-7.46204	8.46173e-07	8.30088e-06	5.38582
ENSMUSG00000035898	Uba6	ubiquitin-like modifier activating enzyme 6	231380	6.3.2.19	PF16191	protein_coding	chr5		0	1.07197	5.34628	7.46086	8.47967e-07	8.31289e-06	5.34667
ENSMUSG00000022048	Dpysl2	dihydropyrimidinase-like 2	12934		PF01979	protein_coding	chr14		0	-0.534698	8.00116	-7.4606	8.48363e-07	8.31289e-06	5.22491
ENSMUSG00000031907	Zfp90	zinc finger protein 90	22751		PF01352	protein_coding	chr8	zf-C2H2	1	-0.725919	3.48924	-7.45798	8.52356e-07	8.34253e-06	5.62151
ENSMUSG00000021767	Kat6b	K(lysine) acetyltransferase 6B	54169		PF17772	protein_coding	chr14		0	-0.517088	5.29082	-7.45813	8.52134e-07	8.34253e-06	5.35668
ENSMUSG00000008318	Relt	RELT tumor necrosis factor receptor	320100		PF00020	protein_coding	chr7		0	0.849645	1.95777	7.45599	8.5541e-07	8.36768e-06	5.84368
ENSMUSG00000040018	Cox15	cytochrome c oxidase assembly protein 15	226139		PF02628	protein_coding	chr19		0	-0.412195	5.17369	-7.44987	8.64847e-07	8.45519e-06	5.3477
ENSMUSG00000031631	Cfap97	cilia and flagella associated protein 97	66756		PF13879	protein_coding	chr8		0	-0.699502	3.92578	-7.44874	8.66599e-07	8.45793e-06	5.50685
ENSMUSG00000031889	D230025D16Rik	RIKEN cDNA D230025D16 gene	234678		PF03676	protein_coding	chr8		0	-0.648073	4.1815	-7.44885	8.66431e-07	8.45793e-06	5.49461
ENSMUSG00000078671	Chd2	chromodomain helicase DNA binding protein 2	244059		PF00176	protein_coding	chr7		0	0.684965	5.72092	7.44934	8.6567e-07	8.45793e-06	5.29872
ENSMUSG00000089774	Slc5a3	solute carrier family 5 (inositol transporters), member 3	53881		PF00474	protein_coding	chr16		0	1.03584	5.71373	7.4442	8.73706e-07	8.52247e-06	5.29913
ENSMUSG00000061607	Mdc1	mediator of DNA damage checkpoint 1	240087		PF00498	protein_coding	chr17		0	-0.745957	4.05243	-7.44087	8.78935e-07	8.56862e-06	5.51071
ENSMUSG00000003923	Tfam	transcription factor A, mitochondrial	21780		PF00505	protein_coding	chr10	HMG	1	-0.502852	4.25654	-7.43808	8.83355e-07	8.60685e-06	5.43823
ENSMUSG00000025037	Maoa	monoamine oxidase A	17161	1.4.3.4	PF01593	protein_coding	chrX		0	0.472147	5.29795	7.43232	8.92539e-07	8.69141e-06	5.29412
ENSMUSG00000021375	Kif13a	kinesin family member 13A	16553		PF16183	protein_coding	chr13		0	-0.4521	4.66904	-7.43174	8.93474e-07	8.6956e-06	5.34834
ENSMUSG00000054931	Zkscan4	zinc finger with KRAB and SCAN domains 4	544922		PF00096	protein_coding	chr13	zf-C2H2	1	-1.21513	1.21535	-7.42894	8.97985e-07	8.73413e-06	5.90991
ENSMUSG00000024990	Rbp4	retinol binding protein 4, plasma	19662		PF00061	protein_coding	chr19		0	0.770849	1.85689	7.42865	8.98445e-07	8.73413e-06	5.77626
ENSMUSG00000049872	Calhm5	calcium homeostasis modulator family member 5	103511		PF14798	protein_coding	chr10		0	-1.32308	0.840781	-7.42678	9.01475e-07	8.75864e-06	5.95043
ENSMUSG00000078435	AU041133	expressed sequence AU041133	216177		PF00096	protein_coding	chr10	zf-C2H2	1	-1.31491	0.79877	-7.42571	9.03217e-07	8.77062e-06	5.95504
ENSMUSG00000054967	Zfp647	zinc finger protein 647	239546		PF00096	protein_coding	chr15	zf-C2H2	1	-1.15996	1.55383	-7.42499	9.04378e-07	8.77695e-06	5.87167
ENSMUSG00000031949	Adat1	adenosine deaminase, tRNA-specific 1	30947		PF02137	protein_coding	chr8		0	-0.936353	1.71037	-7.4245	9.05182e-07	8.77981e-06	5.86126
ENSMUSG00000090582						lncRNA	chr12		0	2.17533	-0.852138	7.42344	9.06902e-07	8.7866e-06	5.86234
ENSMUSG00000039220	Ppp1r10	protein phosphatase 1, regulatory subunit 10	52040		PF08711	protein_coding	chr17		0	0.824385	6.32385	7.4236	9.06645e-07	8.7866e-06	5.21523
ENSMUSG00000033510	Otud7a	OTU domain containing 7A	170711		PF01754	protein_coding	chr7		0	0.353731	5.67867	7.41957	9.13247e-07	8.8431e-06	5.24764
ENSMUSG00000039509	Nup133	nucleoporin 133	234865		PF03177	protein_coding	chr8		0	-0.40694	4.46917	-7.41764	9.16416e-07	8.86881e-06	5.36365
ENSMUSG00000025413	Ttc4	tetratricopeptide repeat domain 4	72354			protein_coding	chr4		0	-0.416499	4.67809	-7.41139	9.26784e-07	8.96411e-06	5.31641
ENSMUSG00000026554	Dcaf8	DDB1 and CUL4 associated factor 8	98193		PF00400	protein_coding	chr1		0	-0.318531	6.20568	-7.4071	9.33971e-07	9.02856e-06	5.18976
ENSMUSG00000022833	Ccdc14	coiled-coil domain containing 14	239839		PF15254	protein_coding	chr16		0	-1.40114	0.185626	-7.4022	9.42255e-07	9.10353e-06	5.93456
ENSMUSG00000029029	Wrap73	WD repeat containing, antisense to Trp73	59002		PF00400	protein_coding	chr4		0	-0.657431	3.39395	-7.40037	9.45361e-07	9.12843e-06	5.50937
ENSMUSG00000030000	Add2	adducin 2 (beta)	11519		PF00596	protein_coding	chr6		0	-0.470418	7.98087	-7.3982	9.49063e-07	9.15905e-06	5.10401
ENSMUSG00000031618	Nr3c2	nuclear receptor subfamily 3, group C, member 2	110784		PF00104	protein_coding	chr8	ESR-like	1	-0.940165	5.99154	-7.39494	9.54648e-07	9.20779e-06	5.17546
ENSMUSG00000060149	BC002059	cDNA sequence BC002059	213811			lncRNA	chr17		0	-1.59491	1.20501	-7.39098	9.61501e-07	9.26352e-06	5.86883
ENSMUSG00000026211	Obsl1	obscurin-like 1	98733		PF07679	protein_coding	chr1		0	0.551489	4.96852	7.3912	9.61111e-07	9.26352e-06	5.24855
ENSMUSG00000052504	Epha3	Eph receptor A3	13837	2.7.10.1	PF14575	protein_coding	chr16		0	0.721047	4.34718	7.39012	9.62983e-07	9.27261e-06	5.34601
ENSMUSG00000007877	Tcap	titin-cap	21393		PF09470	protein_coding	chr11		0	1.1534	1.57273	7.38517	9.71613e-07	9.34527e-06	5.77471
ENSMUSG00000039623	Ap5z1	adaptor-related protein complex 5, zeta 1 subunit	231855		PF14764	protein_coding	chr5		0	-0.540023	3.62216	-7.38521	9.71545e-07	9.34527e-06	5.43581
ENSMUSG00000048755	Mcat	malonyl CoA:ACP acyltransferase (mitochondrial)	223722	2.3.1.39	PF00698	protein_coding	chr15		0	-0.845675	3.43758	-7.38024	9.80295e-07	9.42352e-06	5.4645
ENSMUSG00000064141	Zfp69	zinc finger protein 69	381549		PF01352	protein_coding	chr4	zf-C2H2	1	2.09217	-0.193794	7.37537	9.88959e-07	9.5015e-06	5.86594
ENSMUSG00000028882	Ppp1r8	protein phosphatase 1, regulatory subunit 8	100336		PF00498	protein_coding	chr4		0	-0.471596	5.19859	-7.37452	9.90467e-07	9.51069e-06	5.19836
ENSMUSG00000065954	Tacc1	transforming, acidic coiled-coil containing protein 1	320165		PF05010	protein_coding	chr8		0	0.533924	6.53222	7.37305	9.93096e-07	9.53063e-06	5.12065
ENSMUSG00000109890	AU023762	expressed sequence AU023762	102688			lncRNA	chr9		0	1.11798	2.70521	7.36041	1.01604e-06	9.74537e-06	5.60946
ENSMUSG00000027180	Fbxo3	F-box protein 3	57443		PF04379	protein_coding	chr2		0	-0.363871	5.73968	-7.35809	1.0203e-06	9.78081e-06	5.11961
ENSMUSG00000042992	Borcs5	BLOC-1 related complex subunit 5	67774		PF10158	protein_coding	chr6		0	-0.767752	3.46533	-7.35679	1.02271e-06	9.79848e-06	5.39786
ENSMUSG00000022679	Mpv17l	Mpv17 transgene, kidney disease mutant-like	93734			protein_coding	chr16		0	-0.472201	6.10416	-7.35434	1.02724e-06	9.83638e-06	5.09385
ENSMUSG00000027959	Sass6	SAS-6 centriolar assembly protein	72776		PF18594	protein_coding	chr3		0	-1.07383	1.6754	-7.34883	1.03752e-06	9.92933e-06	5.72426
ENSMUSG00000045822	Zswim3	zinc finger SWIM-type containing 3	67538		PF04434	protein_coding	chr2		0	-0.762619	3.0583	-7.34723	1.04054e-06	9.95267e-06	5.49487
ENSMUSG00000050530	Fam171a1	family with sequence similarity 171, member A1	269233		PF10577	protein_coding	chr2		0	-0.369936	6.0106	-7.34322	1.0481e-06	1.00194e-05	5.07936
ENSMUSG00000071531	Gprin2	G protein regulated inducer of neurite outgrowth 2	432839		PF15235	protein_coding	chr14		0	-0.910479	2.81796	-7.34099	1.05236e-06	1.00545e-05	5.5373
ENSMUSG00000033458	Fan1	FANCD2/FANCI-associated nuclease 1	330554		PF08774	protein_coding	chr7		0	-1.20168	1.62122	-7.33951	1.05518e-06	1.00759e-05	5.703
ENSMUSG00000041592	Sdk2	sidekick cell adhesion molecule 2	237979		PF07679	protein_coding	chr11		0	0.575613	5.59334	7.33661	1.06073e-06	1.01233e-05	5.098
ENSMUSG00000007610	Gtpbp3	GTP binding protein 3	70359		PF01926	protein_coding	chr8		0	-0.569657	3.32025	-7.33611	1.06169e-06	1.01269e-05	5.41845
ENSMUSG00000004069	Dnaja3	DnaJ heat shock protein family (Hsp40) member A3	83945		PF01556	protein_coding	chr16		0	-0.379802	5.68768	-7.33363	1.06646e-06	1.01668e-05	5.08253
ENSMUSG00000036646	Man1b1	mannosidase, alpha, class 1B, member 1	227619	3.2.1.113	PF01532	protein_coding	chr2		0	0.368076	6.02696	7.33113	1.07129e-06	1.02072e-05	5.06122
ENSMUSG00000053286	Trmt1l	tRNA methyltransferase 1 like	98685		PF02005	protein_coding	chr1		0	-0.881675	4.33291	-7.32957	1.07432e-06	1.02304e-05	5.23515
ENSMUSG00000041632	Mrps27	mitochondrial ribosomal protein S27	218506		PF10037	protein_coding	chr13		0	-0.41958	4.1671	-7.32916	1.07512e-06	1.02323e-05	5.2155
ENSMUSG00000038126	Mphosph9	M-phase phosphoprotein 9	269702			protein_coding	chr5		0	-0.792235	2.80782	-7.32819	1.07702e-06	1.02448e-05	5.52846
ENSMUSG00000106019						lncRNA	chr3		0	-0.939049	1.5387	-7.32395	1.08533e-06	1.03181e-05	5.70222
ENSMUSG00000049321	Zfp2	zinc finger protein 2	22678		PF00096	protein_coding	chr11	zf-C2H2	1	-0.831386	3.44561	-7.32099	1.09116e-06	1.03606e-05	5.37417
ENSMUSG00000026248	Mrpl44	mitochondrial ribosomal protein L44	69163			protein_coding	chr1		0	-0.63051	3.54662	-7.32072	1.09169e-06	1.03606e-05	5.33943
ENSMUSG00000063455	D630045J12Rik	RIKEN cDNA D630045J12 gene	330286		PF12877	protein_coding	chr6	Others	1	-0.743722	5.81496	-7.32102	1.09109e-06	1.03606e-05	5.05979
ENSMUSG00000051149	Adnp	activity-dependent neuroprotective protein	11538		PF00046	protein_coding	chr2	Homeobox	1	-0.432391	6.46343	-7.32046	1.0922e-06	1.03606e-05	5.0212
ENSMUSG00000042857	Gm9776	predicted gene 9776	328309			lncRNA	chr13		0	-0.980262	1.36302	-7.31786	1.09737e-06	1.03994e-05	5.70153
ENSMUSG00000052102	Gnpda1	glucosamine-6-phosphate deaminase 1	26384	3.5.99.6	PF01182	protein_coding	chr18		0	-0.831966	3.46866	-7.31779	1.0975e-06	1.03994e-05	5.34823
ENSMUSG00000061878	Sphk1	sphingosine kinase 1	20698	2.7.1.91	PF00781	protein_coding	chr11		0	0.98301	1.36818	7.31684	1.09939e-06	1.04116e-05	5.71768
ENSMUSG00000061578	Ksr2	kinase suppressor of ras 2	333050		PF07714	protein_coding	chr5		0	-0.611186	6.22404	-7.31555	1.10198e-06	1.04303e-05	5.01856
ENSMUSG00000041438	Utp4	UTP4 small subunit processome component	21771		PF00400	protein_coding	chr8		0	0.45799	4.8065	7.31318	1.10672e-06	1.04695e-05	5.1246
ENSMUSG00000068696	Gpr88	G-protein coupled receptor 88	64378		PF00001	protein_coding	chr3		0	1.11013	2.80749	7.31112	1.11086e-06	1.05029e-05	5.48519
ENSMUSG00000051375	Pcdh1	protocadherin 1	75599		PF08266	protein_coding	chr18		0	-0.428867	8.59934	-7.30535	1.12255e-06	1.06076e-05	4.91221
ENSMUSG00000039929	Urb1	URB1 ribosome biogenesis 1 homolog (S. cerevisiae)	207932		PF11707	protein_coding	chr16		0	-0.726596	2.70009	-7.30152	1.13037e-06	1.06756e-05	5.4516
ENSMUSG00000028646	Rragc	Ras-related GTP binding C	54170		PF04670	protein_coding	chr4		0	-0.409889	5.70227	-7.29965	1.13422e-06	1.07003e-05	5.01687
ENSMUSG00000050587	Lrrc4c	leucine rich repeat containing 4C	241568		PF13306	protein_coding	chr2		0	0.601965	6.80576	7.29983	1.13385e-06	1.07003e-05	4.96355
ENSMUSG00000000902	Smarcb1	SWI/SNF related, matrix associated, actin dependent regulator of chromatin, subfamily b, member 1	20587		PF04855	protein_coding	chr10		0	-0.366206	5.58969	-7.29835	1.1369e-06	1.07197e-05	5.03032
ENSMUSG00000030753	Thap12	THAP domain containing 12	72981		PF05485	protein_coding	chr7	THAP	1	-0.41685	5.89526	-7.29243	1.14919e-06	1.08296e-05	4.99503
ENSMUSG00000022994	Adcy6	adenylate cyclase 6	11512	4.6.1.1	PF06327	protein_coding	chr15		0	-0.584927	5.03756	-7.28982	1.15465e-06	1.08752e-05	5.08564
ENSMUSG00000038026	Kcnj9	potassium inwardly-rectifying channel, subfamily J, member 9	16524		PF01007	protein_coding	chr1		0	-0.533022	4.64948	-7.2882	1.15804e-06	1.09012e-05	5.09142
ENSMUSG00000021234	Fam161b	family with sequence similarity 161, member B	217705		PF10595	protein_coding	chr12		0	-0.814519	3.05738	-7.28709	1.16038e-06	1.09165e-05	5.38379
ENSMUSG00000038594	Cep85l	centrosomal protein 85-like	100038725			protein_coding	chr10		0	0.897044	3.96316	7.28683	1.16094e-06	1.09165e-05	5.23105
ENSMUSG00000032531	Amotl2	angiomotin-like 2	56332		PF12240	protein_coding	chr9		0	0.701991	3.79601	7.28586	1.16299e-06	1.09298e-05	5.22799
ENSMUSG00000000078	Klf6	Kruppel-like factor 6	23849		PF00096	protein_coding	chr13	zf-C2H2	1	0.819543	6.61375	7.28458	1.16569e-06	1.09493e-05	4.94108
ENSMUSG00000047632	Fgfbp3	fibroblast growth factor binding protein 3	72514		PF06473	protein_coding	chr19		0	0.963862	1.4637	7.27595	1.18412e-06	1.11102e-05	5.58945
ENSMUSG00000028358	Zfp618	zinc finger protein 618	72701			protein_coding	chr4	zf-C2H2	1	-0.703306	2.13168	-7.27611	1.18378e-06	1.11102e-05	5.44367
ENSMUSG00000036845	Lin37	lin-37 homolog (C. elegans)	75660		PF15306	protein_coding	chr7		0	-0.632922	3.5828	-7.27035	1.19625e-06	1.1212e-05	5.25397
ENSMUSG00000029467	Atp2a2	ATPase, Ca++ transporting, cardiac muscle, slow twitch 2	11938	3.6.3.8	PF00689	protein_coding	chr5		0	0.569879	9.79349	7.27034	1.19627e-06	1.1212e-05	4.80626
ENSMUSG00000039782	Cpeb2	cytoplasmic polyadenylation element binding protein 2	231207		PF16366	protein_coding	chr5		0	0.765777	6.63614	7.26973	1.19758e-06	1.12154e-05	4.91466
ENSMUSG00000040652	Oaz2	ornithine decarboxylase antizyme 2	18247		PF02100	protein_coding	chr9		0	0.331833	7.52255	7.26957	1.19793e-06	1.12154e-05	4.87667
ENSMUSG00000033857	Engase	endo-beta-N-acetylglucosaminidase	217364	3.2.1.96	PF03644	protein_coding	chr11		0	-0.960973	2.29768	-7.26863	1.2e-06	1.12286e-05	5.47182
ENSMUSG00000020621	Rdh14	retinol dehydrogenase 14 (all-trans and 9-cis)	105014		PF00106	protein_coding	chr12		0	-0.468923	4.02128	-7.26565	1.20651e-06	1.12834e-05	5.14872
ENSMUSG00000031532	Saraf	store-operated calcium entry-associated regulatory factor	67887		PF06682	protein_coding	chr8		0	0.482831	7.94712	7.26521	1.20748e-06	1.12864e-05	4.85471
ENSMUSG00000067722	BC003965	cDNA sequence BC003965	214489		PF15013	protein_coding	chr17		0	-0.396064	4.16765	-7.2638	1.21059e-06	1.13093e-05	5.12264
ENSMUSG00000030614	Tmem126b	transmembrane protein 126B	68472		PF07114	protein_coding	chr7		0	-0.607733	3.66376	-7.26281	1.21275e-06	1.13234e-05	5.16618
ENSMUSG00000038037	Socs1	suppressor of cytokine signaling 1	12703		PF07525	protein_coding	chr16		0	1.42009	1.12807	7.26183	1.21492e-06	1.13371e-05	5.62534
ENSMUSG00000029676	Pot1a	protection of telomeres 1A	101185		PF16686	protein_coding	chr6		0	-0.667977	2.88924	-7.26156	1.21553e-06	1.13371e-05	5.3515
ENSMUSG00000079215	Zfp664	zinc finger protein 664	269704		PF00096	protein_coding	chr5	zf-C2H2	1	0.352215	5.87198	7.26064	1.21757e-06	1.13499e-05	4.94177
ENSMUSG00000068373	D430041D05Rik	RIKEN cDNA D430041D05 gene	241589		PF12877	protein_coding	chr2		0	-0.724063	6.80035	-7.25939	1.22033e-06	1.13695e-05	4.88608
ENSMUSG00000047205	Dusp18	dual specificity phosphatase 18	75219		PF00782	protein_coding	chr11		0	-0.444293	5.20113	-7.25905	1.22109e-06	1.13705e-05	4.99111
ENSMUSG00000034730	Adgrb1	adhesion G protein-coupled receptor B1	107831		PF16489	protein_coding	chr15		0	0.461009	8.60773	7.25773	1.22403e-06	1.13916e-05	4.82027
ENSMUSG00000040929	Rfx3	regulatory factor X, 3 (influences HLA class II expression)	19726		PF04589	protein_coding	chr19	RFX	1	-1.02497	5.48765	-7.25628	1.22725e-06	1.14155e-05	4.99588
ENSMUSG00000007379	Dennd2c	DENN/MADD domain containing 2C	329727		PF03455	protein_coding	chr3		0	1.48221	1.02543	7.25175	1.23743e-06	1.15012e-05	5.6206
ENSMUSG00000028653	Trit1	tRNA isopentenyltransferase 1	66966	2.5.1.75	PF01715	protein_coding	chr4		0	0.683461	2.93045	7.25128	1.23849e-06	1.15012e-05	5.34058
ENSMUSG00000034211	Mrps17	mitochondrial ribosomal protein S17	66258		PF00366	protein_coding	chr5		0	-0.359271	5.31095	-7.25122	1.23863e-06	1.15012e-05	4.9582
ENSMUSG00000051339	2900026A02Rik	RIKEN cDNA 2900026A02 gene	243219		PF15327	protein_coding	chr5		0	-0.612556	5.55668	-7.251	1.23913e-06	1.15012e-05	4.93453
ENSMUSG00000037771	Slc32a1	solute carrier family 32 (GABA vesicular transporter), member 1	22348		PF01490	protein_coding	chr2		0	0.401481	8.14949	7.24968	1.2421e-06	1.15225e-05	4.81765
ENSMUSG00000035351	Nup37	nucleoporin 37	69736		PF00400	protein_coding	chr10		0	-1.24782	0.264534	-7.24781	1.24636e-06	1.15558e-05	5.66148
ENSMUSG00000024989	Cep55	centrosomal protein 55	74107		PF12180	protein_coding	chr19		0	3.53031	-0.227343	7.24464	1.25357e-06	1.16164e-05	5.60363
ENSMUSG00000024256	Adcyap1	adenylate cyclase activating polypeptide 1	11516		PF00123	protein_coding	chr17		0	2.48172	4.95776	7.24253	1.25839e-06	1.16548e-05	5.04569
ENSMUSG00000037935	Smarce1	SWI/SNF related, matrix associated, actin dependent regulator of chromatin, subfamily e, member 1	57376		PF00505	protein_coding	chr11	HMG	1	-0.346911	5.7153	-7.24065	1.26272e-06	1.16887e-05	4.91057
ENSMUSG00000027678	Ncoa3	nuclear receptor coactivator 3	17979		PF00989	protein_coding	chr2		0	0.458261	5.83455	7.23953	1.26529e-06	1.17062e-05	4.90559
ENSMUSG00000109006						lncRNA	chr7		0	0.625502	5.74235	7.23704	1.27104e-06	1.17531e-05	4.90607
ENSMUSG00000045690	Wdr89	WD repeat domain 89	72338		PF00400	protein_coding	chr12		0	-1.29278	0.177508	-7.23284	1.28084e-06	1.18373e-05	5.63839
ENSMUSG00000026639	Lamb3	laminin, beta 3	16780		PF00053	protein_coding	chr1		0	1.25942	1.34863	7.22915	1.28948e-06	1.19108e-05	5.55688
ENSMUSG00000039081	Zfp503	zinc finger protein 503	218820		PF12402	protein_coding	chr14	Others	1	1.21065	2.32489	7.22161	1.30734e-06	1.20693e-05	5.4136
ENSMUSG00000019143	Hars2	histidyl-tRNA synthetase 2	70791	6.1.1.21	PF13393	protein_coding	chr18		0	-0.604819	3.57506	-7.22094	1.30894e-06	1.20776e-05	5.1442
ENSMUSG00000104960	Snhg8	small nucleolar RNA host gene 8	69895			lncRNA	chr3		0	0.678222	2.86614	7.21948	1.31245e-06	1.21034e-05	5.27905
ENSMUSG00000064128	Cenpj	centromere protein J	219103		PF07202	protein_coding	chr14		0	-1.23956	0.702228	-7.21911	1.31333e-06	1.21034e-05	5.60072
ENSMUSG00000020721	Helz	helicase with zinc finger domain	78455		PF00642	protein_coding	chr11		0	-0.813495	4.91343	-7.21889	1.31385e-06	1.21034e-05	4.94212
ENSMUSG00000049097	Ankrd34a	ankyrin repeat domain 34A	545554		PF12796	protein_coding	chr3		0	-0.430147	5.89334	-7.21848	1.31484e-06	1.2106e-05	4.85261
ENSMUSG00000057541	Pus7	pseudouridylate synthase 7	78697		PF01142	protein_coding	chr5		0	-0.749423	3.15212	-7.2175	1.3172e-06	1.21213e-05	5.24311
ENSMUSG00000029287	Tgfbr3	transforming growth factor, beta receptor III	21814		PF00100	protein_coding	chr5		0	-0.804175	2.04804	-7.21649	1.31963e-06	1.21372e-05	5.46156
ENSMUSG00000038525	Armc10	armadillo repeat containing 10	67211		PF04826	protein_coding	chr5		0	-0.626367	4.35282	-7.2118	1.33097e-06	1.22328e-05	5.03538
ENSMUSG00000028126	Pip5k1a	phosphatidylinositol-4-phosphate 5-kinase, type 1 alpha	18720	2.7.1.68	PF01504	protein_coding	chr3		0	0.587885	5.71764	7.21161	1.33144e-06	1.22328e-05	4.84865
ENSMUSG00000044367	Slc16a13	solute carrier family 16 (monocarboxylic acid transporters), member 13	69309		PF07690	protein_coding	chr11		0	-1.12058	1.82894	-7.21018	1.33491e-06	1.22516e-05	5.42733
ENSMUSG00000006958	Chrd	chordin	12667		PF00093	protein_coding	chr16		0	-0.68883	2.39963	-7.21034	1.33454e-06	1.22516e-05	5.3209
ENSMUSG00000027770	Dhx36	DEAH (Asp-Glu-Ala-His) box polypeptide 36	72162	3.6.4.13	PF04408	protein_coding	chr3		0	-0.491376	5.93214	-7.20767	1.34105e-06	1.23014e-05	4.82515
ENSMUSG00000063808	Gpatch1	G patch domain containing 1	67471		PF01585	protein_coding	chr7		0	-0.674086	3.80356	-7.20717	1.34229e-06	1.23062e-05	5.09228
ENSMUSG00000039701	Usp53	ubiquitin specific peptidase 53	99526		PF00443	protein_coding	chr3		0	0.726159	4.27389	7.20672	1.3434e-06	1.23099e-05	5.01827
ENSMUSG00000000881	Dlg3	discs large MAGUK scaffold protein 3	53310		PF10600	protein_coding	chrX		0	-0.436807	7.01435	-7.20356	1.35116e-06	1.23744e-05	4.77061
ENSMUSG00000051495	Irf2bp2	interferon regulatory factor 2 binding protein 2	270110		PF11261	protein_coding	chr8		0	0.529968	5.38203	7.201	1.35752e-06	1.2426e-05	4.86715
ENSMUSG00000037902	Sirpa	signal-regulatory protein alpha	19261			protein_coding	chr2		0	-0.55603	7.07578	-7.198	1.36497e-06	1.24876e-05	4.74698
ENSMUSG00000044952	Kctd21	potassium channel tetramerisation domain containing 21	622320		PF02214	protein_coding	chr7		0	-0.870943	3.33682	-7.19457	1.37356e-06	1.25596e-05	5.16393
ENSMUSG00000034617	Mtrr	5-methyltetrahydrofolate-homocysteine methyltransferase reductase	210009		PF00667	protein_coding	chr13		0	-0.786142	2.70858	-7.19339	1.37653e-06	1.258e-05	5.25852
ENSMUSG00000029998	Pcyox1	prenylcysteine oxidase 1	66881		PF07156	protein_coding	chr6		0	-0.362824	6.68342	-7.19244	1.37892e-06	1.25952e-05	4.76992
ENSMUSG00000020736	Nt5c	5',3'-nucleotidase, cytosolic	50773	3.1.3.5	PF06941	protein_coding	chr11		0	-0.432815	3.56991	-7.19211	1.37977e-06	1.25963e-05	5.09212
ENSMUSG00000022120	Obi1	ORC ubiquitin ligase 1	72486			protein_coding	chr14		0	-0.965441	2.63827	-7.19008	1.3849e-06	1.26364e-05	5.29534
ENSMUSG00000040183	Ankrd6	ankyrin repeat domain 6	140577		PF12796	protein_coding	chr4		0	-0.631351	3.80934	-7.18645	1.39414e-06	1.2714e-05	5.07089
ENSMUSG00000022718	Dgcr8	DGCR8, microprocessor complex subunit	94223		PF00035	protein_coding	chr16		0	-0.547018	4.51758	-7.18483	1.39827e-06	1.27449e-05	4.92772
ENSMUSG00000056459	Zbtb25	zinc finger and BTB domain containing 25	109929		PF00096	protein_coding	chr12	ZBTB	1	-0.599701	2.83976	-7.18405	1.40026e-06	1.27563e-05	5.21758
ENSMUSG00000027109	Sp3	trans-acting transcription factor 3	20687		PF00096	protein_coding	chr2	zf-C2H2	1	-0.5024	5.04212	-7.1833	1.4022e-06	1.27672e-05	4.88513
ENSMUSG00000030380	Mzf1	myeloid zinc finger 1	109889		PF00096	protein_coding	chr7	zf-C2H2	1	-0.683463	3.31183	-7.1816	1.40658e-06	1.28003e-05	5.15055
ENSMUSG00000022179	4931414P19Rik	RIKEN cDNA 4931414P19 gene	74359		PF15394	protein_coding	chr14		0	-1.37962	0.0424087	-7.17775	1.41652e-06	1.28787e-05	5.54152
ENSMUSG00000036242	Armh4	armadillo-like helical domain containing 4	67419		PF15767	protein_coding	chr14		0	-0.815366	4.11444	-7.17769	1.41668e-06	1.28787e-05	4.95312
ENSMUSG00000021007	Spata7	spermatogenesis associated 7	104871		PF15244	protein_coding	chr12		0	-0.551415	3.41525	-7.17541	1.4226e-06	1.29257e-05	5.08859
ENSMUSG00000043999	Gpr75	G protein-coupled receptor 75	237716		PF00001	protein_coding	chr11		0	-0.768359	2.96277	-7.17488	1.42399e-06	1.29315e-05	5.17723
ENSMUSG00000028300	C9orf72	C9orf72, member of C9orf72-SMCR8 complex	73205		PF15019	protein_coding	chr4		0	0.603359	5.51223	7.17357	1.42741e-06	1.29519e-05	4.80244
ENSMUSG00000024587	Nars	asparaginyl-tRNA synthetase	70223	6.1.1.22	PF00152	protein_coding	chr18		0	0.439262	8.35488	7.17344	1.42774e-06	1.29519e-05	4.66854
ENSMUSG00000022339	Ebag9	estrogen receptor-binding fragment-associated gene 9	55960			protein_coding	chr15		0	-0.580661	3.32902	-7.16935	1.43849e-06	1.30425e-05	5.09343
ENSMUSG00000079391	Gm2974	predicted gene 2974	101055754			protein_coding	chr14		0	0.742159	1.98405	7.16833	1.44118e-06	1.30601e-05	5.33632
ENSMUSG00000068130	Zfp442	zinc finger protein 442	668923		PF00096	protein_coding	chr2	zf-C2H2	1	-1.43329	0.00473305	-7.16762	1.44307e-06	1.30658e-05	5.52304
ENSMUSG00000062040	Zfp27	zinc finger protein 27	22689		PF01352	protein_coding	chr7	zf-C2H2	1	-0.607897	3.41271	-7.16751	1.44333e-06	1.30658e-05	5.07518
ENSMUSG00000020329	Polrmt	polymerase (RNA) mitochondrial (DNA directed)	216151		PF14700	protein_coding	chr10		0	-0.521428	4.26579	-7.16365	1.45359e-06	1.31517e-05	4.92003
ENSMUSG00000024513	Mbd2	methyl-CpG binding domain protein 2	17191		PF16564	protein_coding	chr18	MBD	1	0.585641	4.87401	7.16103	1.46058e-06	1.32081e-05	4.84914
ENSMUSG00000032413	Rasa2	RAS p21 protein activator 2	114713		PF00779	protein_coding	chr9		0	0.563091	5.20659	7.16049	1.46205e-06	1.32144e-05	4.80649
ENSMUSG00000024247	Pkdcc	protein kinase domain containing, cytoplasmic	106522		PF12260	protein_coding	chr17		0	-0.7751	2.9927	-7.15797	1.46882e-06	1.32687e-05	5.14228
ENSMUSG00000024927	Rela	v-rel reticuloendotheliosis viral oncogene homolog A (avian)	19697		PF16179	protein_coding	chr19	RHD	1	0.447807	4.72966	7.15494	1.47701e-06	1.33356e-05	4.8535
ENSMUSG00000033799	Tasor2	transcription activation suppressor family member 2	105203		PF12480	protein_coding	chr13		0	-0.606191	4.40043	-7.15235	1.48404e-06	1.33921e-05	4.88664
ENSMUSG00000041945	Mfsd9	major facilitator superfamily domain containing 9	211798		PF07690	protein_coding	chr1		0	-0.922017	2.646	-7.15153	1.48628e-06	1.34053e-05	5.18525
ENSMUSG00000027829	Ccnl1	cyclin L1	56706		PF02984	protein_coding	chr3		0	0.677063	4.54068	7.1504	1.48935e-06	1.3426e-05	4.87124
ENSMUSG00000014959	Gorasp2	golgi reassembly stacking protein 2	70231		PF04495	protein_coding	chr2		0	0.373204	7.14374	7.14964	1.49144e-06	1.34377e-05	4.66467
ENSMUSG00000097119	B230354K17Rik	RIKEN cDNA B230354K17 gene	105246278			lncRNA	chr17		0	-0.77923	3.05686	-7.14635	1.50047e-06	1.3505e-05	5.10802
ENSMUSG00000048100	Taf13	TATA-box binding protein associated factor 13	99730		PF02269	protein_coding	chr3		0	0.703373	4.81263	7.14653	1.49997e-06	1.3505e-05	4.81536
ENSMUSG00000049047	Armcx3	armadillo repeat containing, X-linked 3	71703		PF04826	protein_coding	chrX		0	0.577446	6.91829	7.14538	1.50313e-06	1.35219e-05	4.65757
ENSMUSG00000025427	Rnf165	ring finger protein 165	225743		PF13639	protein_coding	chr18		0	-0.556935	6.03366	-7.1398	1.51863e-06	1.36542e-05	4.68526
ENSMUSG00000024169	Ift140	intraflagellar transport 140	106633			protein_coding	chr17		0	-0.451735	4.9057	-7.13901	1.52082e-06	1.36668e-05	4.78213
ENSMUSG00000059588	Calcrl	calcitonin receptor-like	54598		PF02793	protein_coding	chr2		0	1.20427	2.01168	7.13787	1.52401e-06	1.36844e-05	5.21405
ENSMUSG00000041890	Git2	GIT ArfGAP 2	26431		PF12205	protein_coding	chr5		0	-0.436315	4.7219	-7.13774	1.52437e-06	1.36844e-05	4.8186
ENSMUSG00000028444	Cntfr	ciliary neurotrophic factor receptor	12804		PF00041	protein_coding	chr4		0	0.430699	6.41158	7.13679	1.52704e-06	1.36941e-05	4.67803
ENSMUSG00000062373	Tmem65	transmembrane protein 65	74868		PF10507	protein_coding	chr15		0	0.314862	6.48542	7.13685	1.52688e-06	1.36941e-05	4.67249
ENSMUSG00000014177	Tvp23b	trans-golgi network vesicle protein 23B	67510		PF05832	protein_coding	chr11		0	-0.597031	3.41015	-7.13588	1.52959e-06	1.37099e-05	5.01183
ENSMUSG00000026773	Pfkfb3	6-phosphofructo-2-kinase/fructose-2,6-biphosphatase 3	170768	3.1.3.46	PF00300	protein_coding	chr2		0	0.987162	5.5689	7.13544	1.53083e-06	1.37138e-05	4.72268
ENSMUSG00000029638	Glcci1	glucocorticoid induced transcript 1	170772		PF15388	protein_coding	chr6		0	1.02655	5.33942	7.13066	1.54433e-06	1.38276e-05	4.76392
ENSMUSG00000003746	Man1a	mannosidase 1, alpha	17155	3.2.1.113	PF01532	protein_coding	chr10		0	0.99078	5.70652	7.12919	1.54851e-06	1.38578e-05	4.69759
ENSMUSG00000027273	Snap25	synaptosomal-associated protein 25	20614		PF00835	protein_coding	chr2		0	0.3557	10.0344	7.1279	1.55219e-06	1.38835e-05	4.53028
ENSMUSG00000013465	Nelfb	negative elongation factor complex member B	58202		PF06209	protein_coding	chr2		0	-0.468945	5.05995	-7.12629	1.55679e-06	1.39174e-05	4.75323
ENSMUSG00000039115	Itga9	integrin alpha 9	104099		PF08441	protein_coding	chr9		0	0.947997	1.73817	7.12338	1.56515e-06	1.39777e-05	5.29702
ENSMUSG00000025809	Itgb1	integrin beta 1 (fibronectin receptor beta)	16412		PF00362	protein_coding	chr8		0	0.44061	6.2307	7.1236	1.56453e-06	1.39777e-05	4.65606
ENSMUSG00000026994	Galnt3	polypeptide N-acetylgalactosaminyltransferase 3	14425	2.4.1.41	PF00535	protein_coding	chr2		0	1.05564	1.59463	7.12138	1.57092e-06	1.40219e-05	5.31592
ENSMUSG00000002372	Ranbp3	RAN binding protein 3	71810		PF00638	protein_coding	chr17		0	-0.343513	5.98323	-7.12019	1.57435e-06	1.40453e-05	4.66479
ENSMUSG00000026466	Tor1aip1	torsin A interacting protein 1	208263		PF05609	protein_coding	chr1		0	0.522414	4.66911	7.11541	1.58827e-06	1.41622e-05	4.7942
ENSMUSG00000024335	Brd2	bromodomain containing 2	14312		PF00439	protein_coding	chr17		0	0.476502	8.58249	7.11327	1.59454e-06	1.42107e-05	4.55105
ENSMUSG00000030310	Slc6a1	solute carrier family 6 (neurotransmitter transporter, GABA), member 1	232333		PF00209	protein_coding	chr6		0	0.331623	9.97641	7.11241	1.59706e-06	1.42258e-05	4.50291
ENSMUSG00000024660	Incenp	inner centromere protein	16319		PF12178	protein_coding	chr19		0	-0.730859	2.3351	-7.11131	1.6003e-06	1.42473e-05	5.15348
ENSMUSG00000038346	Zfp384	zinc finger protein 384	269800		PF00096	protein_coding	chr6	zf-C2H2	1	-0.400561	4.94725	-7.10963	1.60525e-06	1.4284e-05	4.73419
ENSMUSG00000005483	Dnajb1	DnaJ heat shock protein family (Hsp40) member B1	81489		PF01556	protein_coding	chr8		0	1.08793	6.18587	7.10932	1.60618e-06	1.42849e-05	4.63386
ENSMUSG00000029860	Zyx	zyxin	22793		PF00412	protein_coding	chr6		0	0.639673	5.77197	7.10747	1.61166e-06	1.43262e-05	4.64657
ENSMUSG00000005718	Tfap4	transcription factor AP4	83383		PF00010	protein_coding	chr16	bHLH	1	-1.97818	0.825038	-7.1071	1.61276e-06	1.43286e-05	5.406
ENSMUSG00000031681	Smad1	SMAD family member 1	17125		PF03165	protein_coding	chr8	MH1	1	0.513361	4.86635	7.10566	1.61702e-06	1.43591e-05	4.75415
ENSMUSG00000073791	Efcab7	EF-hand calcium binding domain 7	230500		PF13499	protein_coding	chr4		0	-1.23084	0.0346617	-7.10426	1.6212e-06	1.43888e-05	5.40965
ENSMUSG00000026740	Dnajc1	DnaJ heat shock protein family (Hsp40) member C1	13418		PF00249	protein_coding	chr2	MYB	1	0.915796	4.12346	7.10298	1.62502e-06	1.44152e-05	4.83058
ENSMUSG00000025935	Tram1	translocating chain-associating membrane protein 1	72265		PF08390	protein_coding	chr1		0	0.497237	5.11356	7.09996	1.63408e-06	1.44882e-05	4.69269
ENSMUSG00000028016	Ints12	integrator complex subunit 12	71793		PF00628	protein_coding	chr3		0	0.662319	3.65665	7.09874	1.63777e-06	1.45134e-05	4.92596
ENSMUSG00000002076	Hsf2bp	heat shock transcription factor 2 binding protein	74377			protein_coding	chr17		0	2.12504	0.09415	7.09369	1.65306e-06	1.46339e-05	5.38952
ENSMUSG00000010054	Tusc2	tumor suppressor 2, mitochondrial calcium regulator	80385		PF15000	protein_coding	chr9		0	-0.38679	5.84571	-7.0938	1.65273e-06	1.46339e-05	4.6215
ENSMUSG00000044807	Zfp354c	zinc finger protein 354C	30944		PF00096	protein_coding	chr11	zf-C2H2	1	-0.459378	5.48834	-7.09132	1.66032e-06	1.46906e-05	4.63677
ENSMUSG00000054263	Lifr	LIF receptor alpha	16880		PF18207	protein_coding	chr15		0	0.547023	4.6553	7.08804	1.67037e-06	1.4772e-05	4.73664
ENSMUSG00000044024	Rell2	RELT-like 2	225392		PF12606	protein_coding	chr18		0	0.43223	7.20212	7.08758	1.6718e-06	1.4777e-05	4.54242
ENSMUSG00000026867	Gapvd1	GTPase activating protein and VPS9 domains 1	66691		PF18151	protein_coding	chr2		0	-0.347518	6.70694	-7.08699	1.67362e-06	1.47855e-05	4.56505
ENSMUSG00000006304	Arpc2	actin related protein 2/3 complex, subunit 2	76709		PF04045	protein_coding	chr1		0	0.309565	7.79409	7.07863	1.69964e-06	1.50076e-05	4.51079
ENSMUSG00000037905	Bri3bp	Bri3 binding protein	76809			protein_coding	chr5		0	-0.32115	7.24701	-7.07786	1.70205e-06	1.50213e-05	4.52781
ENSMUSG00000032560	Dnajc13	DnaJ heat shock protein family (Hsp40) member C13	235567		PF14237	protein_coding	chr9		0	-0.453183	5.89447	-7.07615	1.70742e-06	1.5061e-05	4.58263
ENSMUSG00000007827	Ankrd26	ankyrin repeat domain 26	232339		PF14915	protein_coding	chr6		0	-1.02438	2.86732	-7.07447	1.71274e-06	1.51001e-05	5.01136
ENSMUSG00000071281	Zfp65	zinc finger protein 65	235907		PF01352	protein_coding	chr13	zf-C2H2	1	-0.953053	2.75786	-7.07382	1.71478e-06	1.51104e-05	5.02874
ENSMUSG00000025658	Cnksr2	connector enhancer of kinase suppressor of Ras 2	245684		PF10534	protein_coding	chrX		0	0.634504	7.19134	7.07258	1.7187e-06	1.51372e-05	4.51725
ENSMUSG00000021890	Eaf1	ELL associated factor 1	74427		PF09816	protein_coding	chr14		0	0.593445	4.14316	7.07161	1.72178e-06	1.51566e-05	4.76832
ENSMUSG00000020747	Tmem94	transmembrane protein 94	71947			protein_coding	chr11		0	0.509602	6.40217	7.07037	1.72573e-06	1.51836e-05	4.53705
ENSMUSG00000006850	Tmco6	transmembrane and coiled-coil domains 6	71983			protein_coding	chr18		0	-1.1635	2.10961	-7.06506	1.74275e-06	1.53255e-05	5.12303
ENSMUSG00000006527	Sfmbt1	Scm-like with four mbt domains 1	54650		PF12140	protein_coding	chr14		0	0.746667	5.24506	7.06196	1.75274e-06	1.53898e-05	4.61137
ENSMUSG00000038039	Gcc2	GRIP and coiled-coil domain containing 2	70297		PF16704	protein_coding	chr10		0	-0.70567	5.3686	-7.06211	1.75225e-06	1.53898e-05	4.59709
ENSMUSG00000018171	Vmp1	vacuole membrane protein 1	75909		PF09335	protein_coding	chr11		0	0.488686	6.28906	7.06222	1.75191e-06	1.53898e-05	4.53036
ENSMUSG00000047146	Tet1	tet methylcytosine dioxygenase 1	52463		PF02008	protein_coding	chr10		0	-0.993668	4.49437	-7.0609	1.75617e-06	1.54043e-05	4.70138
ENSMUSG00000025816	Sec61a2	Sec61, alpha subunit 2 (S. cerevisiae)	57743		PF10559	protein_coding	chr2		0	0.416701	6.96466	7.06106	1.75567e-06	1.54043e-05	4.50536
ENSMUSG00000055044	Pdlim1	PDZ and LIM domain 1 (elfin)	54132		PF00595	protein_coding	chr19		0	1.36114	0.767907	7.05936	1.76119e-06	1.54404e-05	5.27936
ENSMUSG00000031422	Morf4l2	mortality factor 4 like 2	56397		PF05712	protein_coding	chrX		0	0.392347	8.37688	7.05858	1.76372e-06	1.54547e-05	4.45288
ENSMUSG00000017550	Atad5	ATPase family, AAA domain containing 5	237877		PF00004	protein_coding	chr11		0	-1.27111	1.06019	-7.05439	1.77742e-06	1.55669e-05	5.27158
ENSMUSG00000097265						lncRNA	chr13		0	1.46799	-0.752634	7.05267	1.78309e-06	1.56086e-05	5.27928
ENSMUSG00000036957	Lrfn3	leucine rich repeat and fibronectin type III domain containing 3	233067		PF13855	protein_coding	chr7		0	-0.631723	5.38659	-7.04828	1.79762e-06	1.57278e-05	4.56831
ENSMUSG00000038764	Ptpn3	protein tyrosine phosphatase, non-receptor type 3	545622		PF00102	protein_coding	chr4		0	-0.928578	4.42157	-7.04705	1.8017e-06	1.57555e-05	4.68548
ENSMUSG00000032396	Dis3l	DIS3 like exosome 3'-5' exoribonuclease	213550		PF17849	protein_coding	chr9		0	-0.488364	4.55564	-7.04577	1.80599e-06	1.5785e-05	4.65333
ENSMUSG00000000627	Sema4f	sema domain, immunoglobulin domain (Ig), TM domain, and short cytoplasmic domain	20355		PF01437	protein_coding	chr6		0	-0.60437	5.08612	-7.04445	1.81042e-06	1.58157e-05	4.54614
ENSMUSG00000056665	Them6	thioesterase superfamily member 6	223626			protein_coding	chr15		0	-0.564656	3.3232	-7.0387	1.82978e-06	1.59767e-05	4.7843
ENSMUSG00000025047	Pdcd11	programmed cell death 11	18572		PF00575	protein_coding	chr19		0	-0.450068	4.31806	-7.03608	1.83867e-06	1.60462e-05	4.66791
ENSMUSG00000078247	Airn	antisense Igf2r RNA	104103			lncRNA	chr17		0	0.857875	2.01309	7.03413	1.8453e-06	1.6096e-05	5.12196
ENSMUSG00000108358						TEC	chr7		0	-0.468849	4.72887	-7.03258	1.85061e-06	1.61341e-05	4.61961
ENSMUSG00000021635	Rad17	RAD17 checkpoint clamp loader component	19356			protein_coding	chr13		0	-0.709419	3.08536	-7.02567	1.87443e-06	1.63335e-05	4.88295
ENSMUSG00000102774	Gm9748	predicted gene 9748	102633266			lncRNA	chr14		0	2.67349	-1.25076	7.02405	1.88005e-06	1.63742e-05	5.05431
ENSMUSG00000003072	Atp5d	ATP synthase, H+ transporting, mitochondrial F1 complex, delta subunit	66043	3.6.3.14	PF02823	protein_coding	chr10		0	0.425681	8.11388	7.02284	1.8843e-06	1.64029e-05	4.38966
ENSMUSG00000004356	Utp20	UTP20 small subunit processome component	70683		PF07539	protein_coding	chr10		0	-0.597056	3.98934	-7.02119	1.89005e-06	1.64422e-05	4.69224
ENSMUSG00000023030	Slc11a2	solute carrier family 11 (proton-coupled divalent metal ion transporters), member 2	18174		PF01566	protein_coding	chr15		0	0.349481	5.90489	7.021	1.89072e-06	1.64422e-05	4.47738
ENSMUSG00000022664	Slc35a5	solute carrier family 35, member A5	74102		PF04142	protein_coding	chr16		0	-0.413278	5.38785	-7.01989	1.89463e-06	1.64679e-05	4.52847
ENSMUSG00000037791	Phf12	PHD finger protein 12	268448		PF00628	protein_coding	chr11		0	-0.435611	5.21869	-7.01665	1.90601e-06	1.65584e-05	4.51894
ENSMUSG00000063904	Dpp3	dipeptidylpeptidase 3	75221		PF03571	protein_coding	chr19		0	-0.366893	5.20176	-7.01628	1.90731e-06	1.65614e-05	4.52136
ENSMUSG00000058883	Zfp708	zinc finger protein 708	432769		PF00096	protein_coding	chr13	zf-C2H2	1	-1.5045	0.978138	-7.01532	1.91072e-06	1.65826e-05	5.22727
ENSMUSG00000089857	Zfp882	zinc finger protein 882	382019		PF00096	protein_coding	chr8	zf-C2H2	1	-0.942312	1.24038	-7.01499	1.91191e-06	1.65828e-05	5.1536
ENSMUSG00000024382	Ercc3	excision repair cross-complementing rodent repair deficiency, complementation group 3	13872	3.6.4.12	PF04851	protein_coding	chr18		0	-0.358918	4.56386	-7.01477	1.91266e-06	1.65828e-05	4.57735
ENSMUSG00000050229	Pigm	phosphatidylinositol glycan anchor biosynthesis, class M	67556	2.4.1.-	PF05007	protein_coding	chr1		0	0.438123	3.92546	7.01316	1.91838e-06	1.6624e-05	4.69875
ENSMUSG00000017734	Dbndd2	dysbindin (dystrobrevin binding protein 1) domain containing 2	52840		PF04440	protein_coding	chr2		0	-0.536969	4.71186	-7.01067	1.92727e-06	1.66927e-05	4.55321
ENSMUSG00000026888	Grb14	growth factor receptor bound protein 14	50915		PF00017	protein_coding	chr2		0	-0.585181	4.8728	-7.01029	1.92862e-06	1.6696e-05	4.58234
ENSMUSG00000018800	Abca5	ATP-binding cassette, sub-family A (ABC1), member 5	217265		PF00005	protein_coding	chr11		0	0.645406	5.8274	7.00718	1.93977e-06	1.67841e-05	4.46234
ENSMUSG00000035372	1810055G02Rik	RIKEN cDNA 1810055G02 gene	72056		PF17823	protein_coding	chr19		0	0.433571	5.11711	7.00368	1.95241e-06	1.6885e-05	4.51449
ENSMUSG00000020135	Apc2	APC regulator of WNT signaling pathway 2	23805		PF05956	protein_coding	chr10		0	-0.508096	8.23662	-7.00142	1.96062e-06	1.69474e-05	4.34924
ENSMUSG00000050945	Zfp438	zinc finger protein 438	240186			protein_coding	chr18	zf-C2H2	1	-0.931008	1.11702	-6.99988	1.96622e-06	1.69874e-05	5.14015
ENSMUSG00000046753	Ccdc66	coiled-coil domain containing 66	320234		PF15236	protein_coding	chr14		0	-0.828569	2.8272	-6.9963	1.97935e-06	1.70774e-05	4.87134
ENSMUSG00000029381	Shroom3	shroom family member 3	27428		PF08687	protein_coding	chr5		0	0.991217	3.52136	6.9962	1.97969e-06	1.70774e-05	4.76548
ENSMUSG00000029480	Dhx37	DEAH (Asp-Glu-Ala-His) box polypeptide 37	208144		PF07717	protein_coding	chr5		0	-0.518393	4.09683	-6.99612	1.97999e-06	1.70774e-05	4.64153
ENSMUSG00000064181	Rab3ip	RAB3A interacting protein	216363		PF06428	protein_coding	chr10		0	0.472771	6.03558	6.99595	1.98061e-06	1.70774e-05	4.42326
[truncated: 15,237 more rows]
