# Supplementary material for: Dnmt3a1 regulates hippocampus-dependent memory via the downstream target Nrp1
Source: Neuropsychopharmacology. 2024 Mar 18;49(10):1528–39. doi: 10.1038/s41386-024-01843-0 (PMC11319347; doi:10.1038/s41386-024-01843-0)
Supplement: Supplementary file 3 — Supplemental File 2 [file 41386_2024_1843_MOESM3_ESM.xlsx]

## Sheet: in baseline
ENSEMBL	SYMBOL	GENENAME	ENTREZID	ENZYME	PFAM	type_of_gene	chromosome	TF_Family	transcriptionfactor	logFC	AveExpr	t	P.Value	adj.P.Val	B
ENSMUSG00000109644	0610005C13Rik	RIKEN cDNA 0610005C13 gene	71661			lncRNA	chr7		0	-0.734086	-1.40513	-2.42033	0.0268065	0.100044	-3.34755
ENSMUSG00000007777	0610009B22Rik	RIKEN cDNA 0610009B22 gene	66050		PF04628	protein_coding	chr11		0	-0.07433	2.78205	-0.801812	0.433564	0.628768	-6.40775
ENSMUSG00000086714	0610009E02Rik	RIKEN cDNA 0610009E02 gene	100125929			lncRNA	chr2		0	0.392609	0.66365	1.93449	0.0696197	0.193512	-4.32965
ENSMUSG00000043644	0610009L18Rik	RIKEN cDNA 0610009L18 gene	66838			lncRNA	chr11		0	0.159007	1.0059	0.939796	0.360291	0.56265	-5.7167
ENSMUSG00000042208	0610010F05Rik	RIKEN cDNA 0610010F05 gene	71675		PF11822	protein_coding	chr11		0	0.204089	6.01188	2.55807	0.0202049	0.081961	-4.23823
ENSMUSG00000020831	0610010K14Rik	RIKEN cDNA 0610010K14 gene	104457			protein_coding	chr11		0	-0.108199	3.63671	-1.15473	0.263941	0.46393	-6.13128
ENSMUSG00000107002	0610012G03Rik	RIKEN cDNA 0610012G03 gene	106264			protein_coding	chr16		0	0.0276409	5.10053	0.432564	0.670688	0.807318	-6.96549
ENSMUSG00000058706	0610030E20Rik	RIKEN cDNA 0610030E20 gene	68364		PF10573	protein_coding	chr6		0	0.3752	3.08091	3.70304	0.00172817	0.0141237	-1.41413
ENSMUSG00000089889	0610040B10Rik	RIKEN cDNA 0610040B10 gene	67672			lncRNA	chr5		0	-0.180571	0.151602	-0.813517	0.427003	0.622296	-5.65454
ENSMUSG00000060512	0610040J01Rik	RIKEN cDNA 0610040J01 gene	76261		PF15770	protein_coding	chr5		0	0.288959	-0.34484	1.12393	0.276432	0.477939	-5.20332
ENSMUSG00000090066	1110002E22Rik	RIKEN cDNA 1110002E22 gene	102634333			protein_coding	chr3		0	0.0684346	1.11594	0.402954	0.69193	0.822093	-6.1254
ENSMUSG00000071456	1110002L01Rik	RIKEN cDNA 1110002L01 gene	100043040			lncRNA	chr12		0	-0.333832	3.48014	-3.85816	0.00123116	0.0109383	-1.19777
ENSMUSG00000030663	1110004F10Rik	RIKEN cDNA 1110004F10 gene	56372		PF15477	protein_coding	chr7		0	0.146814	6.28938	2.95807	0.00870154	0.0444795	-3.44461
ENSMUSG00000107121	1110006O24Rik	RIKEN cDNA 1110006O24 gene	66123			lncRNA	chr5		0	-0.448742	-0.21845	-1.66216	0.114535	0.270317	-4.61738
ENSMUSG00000039195	1110008P14Rik	RIKEN cDNA 1110008P14 gene	73737			protein_coding	chr2		0	-0.162461	6.07006	-2.91084	0.00962462	0.0478795	-3.52203
ENSMUSG00000098659	1110015O18Rik	RIKEN cDNA 1110015O18 gene	100503859			lncRNA	chr3		0	0.979286	-0.06537	3.5404	0.00246561	0.018169	-1.39379
ENSMUSG00000028441	1110017D15Rik	RIKEN cDNA 1110017D15 gene	73721		PF15181	protein_coding	chr4		0	0.127151	0.470906	0.384427	0.705358	0.831399	-5.86291
ENSMUSG00000097616	1110019D14Rik	RIKEN cDNA 1110019D14 gene	76311			lncRNA	chr6		0	-0.223317	-0.209581	-0.867043	0.397814	0.597171	-5.54477
ENSMUSG00000097047	1110020A21Rik	RIKEN cDNA 1110020A21 gene	68531			lncRNA	chr17		0	-0.702777	-1.05588	-1.7844	0.0919495	0.233359	-4.25965
ENSMUSG00000037971	1110032A03Rik	RIKEN cDNA 1110032A03 gene	68721		PF06608	protein_coding	chr9		0	-0.881354	3.92338	-11.5077	1.60393e-09	4.00657e-07	12.1343
ENSMUSG00000046999	1110032F04Rik	RIKEN cDNA 1110032F04 gene	68725		PF15843	protein_coding	chr3		0	-0.186464	1.8743	-1.45584	0.163389	0.341147	-5.52502
ENSMUSG00000092203	1110038B12Rik	RIKEN cDNA 1110038B12 gene	68763			lncRNA	chr17		0	-0.110189	3.26555	-1.01561	0.32384	0.528922	-6.07659
ENSMUSG00000063236	1110038F14Rik	RIKEN cDNA 1110038F14 gene	117171		PF15393	protein_coding	chr15		0	0.0966506	2.38476	1.10706	0.283459	0.485707	-5.99501
ENSMUSG00000085457	1110046J04Rik	RIKEN cDNA 1110046J04 gene	68808			lncRNA	chr13		0	-0.170728	0.715127	-0.960052	0.350288	0.553447	-5.64786
ENSMUSG00000040591	1110051M20Rik	RIKEN cDNA 1110051M20 gene	228356			protein_coding	chr2		0	0.0645296	6.0529	1.40324	0.178281	0.360838	-6.16722
ENSMUSG00000035171	1110059E24Rik	RIKEN cDNA 1110059E24 gene	66206		PF10217	protein_coding	chr19		0	-0.818564	2.91919	-7.29571	1.14237e-06	6.11485e-05	5.74452
ENSMUSG00000032551	1110059G10Rik	RIKEN cDNA 1110059G10 gene	66202		PF15377	protein_coding	chr9		0	0.19854	2.42057	1.92289	0.0711549	0.196511	-4.87696
ENSMUSG00000078570	1110065P20Rik	RIKEN cDNA 1110065P20 gene	68920		PF15855	protein_coding	chr4		0	-0.0639352	4.94907	-0.795222	0.437285	0.631879	-6.7075
ENSMUSG00000043687	1190005I06Rik	RIKEN cDNA 1190005I06 gene	68918		PF15366	protein_coding	chr8		0	0.193956	0.0530729	1.00491	0.328825	0.533327	-5.49131
ENSMUSG00000063320	1190007I07Rik	RIKEN cDNA 1190007I07 gene	544717		PF14990	protein_coding	chr10		0	-0.197107	1.53684	-1.30138	0.210234	0.401521	-5.49686
ENSMUSG00000097290	1300002E11Rik	RIKEN cDNA 1300002E11 gene	100043489			lncRNA	chr16		0	0.0282399	0.925511	0.147711	0.884283	0.939655	-6.0302
ENSMUSG00000098912	1500004A13Rik	RIKEN cDNA 1500004A13 gene	319830			lncRNA	chr3		0	0.0681702	7.05621	1.26911	0.221252	0.414466	-6.38246
ENSMUSG00000068099	1500009C09Rik	RIKEN cDNA 1500009C09 gene	76505			protein_coding	chr15		0	0.325307	5.60602	3.608	0.00212719	0.0163315	-2.03271
ENSMUSG00000087651	1500009L16Rik	RIKEN cDNA 1500009L16 gene	69784		PF15506	protein_coding	chr10		0	-0.224011	4.07476	-3.41101	0.00326944	0.0220988	-2.24578
ENSMUSG00000072694	1500011B03Rik	RIKEN cDNA 1500011B03 gene	66236			protein_coding	chr5		0	0.0360052	6.61772	0.55945	0.583043	0.742579	-7.01137
ENSMUSG00000098702	1500015A07Rik	RIKEN cDNA 1500015A07 gene	68982			lncRNA	chr18		0	-0.13562	0.347433	-0.722733	0.479524	0.66627	-5.74364
ENSMUSG00000097383	1500026H17Rik	RIKEN cDNA 1500026H17 gene	69002			lncRNA	chr10		0	-0.256917	0.986291	-1.65761	0.115461	0.271907	-4.84819
ENSMUSG00000059631	1500035N22Rik	RIKEN cDNA 1500035N22 gene	70258			lncRNA	chr5		0	0.0433356	2.36886	0.430071	0.672466	0.808356	-6.37906
ENSMUSG00000050088	1600012H06Rik	RIKEN cDNA 1600012H06 gene	67912		PF17065	protein_coding	chr17		0	0.186899	3.87202	2.21957	0.0401221	0.132734	-4.65487
ENSMUSG00000054676	1600014C10Rik	RIKEN cDNA 1600014C10 gene	72244			protein_coding	chr7		0	-0.589338	3.45661	-8.50404	1.40235e-07	1.28569e-05	7.77648
ENSMUSG00000097048	1600020E01Rik	RIKEN cDNA 1600020E01 gene	72012			lncRNA	chr6		0	0.0250038	2.53194	0.226723	0.823303	0.906159	-6.48661
ENSMUSG00000057818	1600029O15Rik	ribosomal protein L17 pseudogene	665268			transcribed_processed_pseudogene	chr9		0	0.653785	1.24485	3.40897	0.00328398	0.0221884	-1.80104
ENSMUSG00000103746	1700001G17Rik	RIKEN cDNA 1700001G17 gene	67503			TEC	chr1		0	0.200178	-1.39313	0.685792	0.501954	0.683189	-5.41693
ENSMUSG00000056508	1700001K19Rik	RIKEN cDNA 1700001K19 gene	66323			protein_coding	chr12		0	-0.847867	0.128692	-3.41552	0.00323751	0.0219778	-1.63115
ENSMUSG00000021534	1700001L19Rik	RIKEN cDNA 1700001L19 gene	69315		PF15074	protein_coding	chr13		0	0.134773	3.50585	1.22593	0.236693	0.432615	-6.07698
ENSMUSG00000030030	1700003E16Rik	RIKEN cDNA 1700003E16 gene	71837		PF15479	protein_coding	chr6		0	0.105996	4.49769	1.42237	0.172742	0.353692	-6.00649
ENSMUSG00000101565	1700003L19Rik	RIKEN cDNA 1700003L19 gene	75493			lncRNA	chr16		0	-0.0208319	-1.74599	-0.0650221	0.948904	0.973611	-5.55436
ENSMUSG00000086330	1700007J10Rik	RIKEN cDNA 1700007J10 gene	69320			lncRNA	chr11		0	-0.0153509	-1.52955	-0.0434625	0.965832	0.982116	-5.56332
ENSMUSG00000026831	1700007K13Rik	RIKEN cDNA 1700007K13 gene	69327		PF14892	protein_coding	chr2		0	0.508996	2.56681	3.04772	0.00718019	0.0390773	-2.72315
ENSMUSG00000101225	1700008J07Rik	RIKEN cDNA 1700008J07 gene	629159			lncRNA	chr7		0	-0.406322	1.68053	-2.73054	0.0140995	0.0629911	-3.16678
ENSMUSG00000008028	1700008O03Rik	RIKEN cDNA 1700008O03 gene	69349		PF15876	protein_coding	chr7		0	-0.300875	0.157239	-1.49259	0.1536	0.327858	-4.91056
ENSMUSG00000023873	1700010I14Rik	RIKEN cDNA 1700010I14 gene	66931		PF15739	protein_coding	chr17		0	0.29041	-1.5835	0.870639	0.395901	0.5953	-5.28511
ENSMUSG00000040195	1700012D01Rik	RIKEN cDNA 1700012D01 gene	72243			protein_coding	chr10		0	0.00659761	1.03304	0.0456421	0.964119	0.981381	-6.22774
ENSMUSG00000110424	1700012D14Rik	RIKEN cDNA 1700012D14 gene	75479			lncRNA	chr7		0	0.411025	-0.503792	1.32162	0.203547	0.393303	-5.00347
ENSMUSG00000027886	1700013F07Rik	RIKEN cDNA 1700013F07 gene	75504		PF12494	protein_coding	chr3		0	-0.465852	0.462354	-2.22982	0.0393151	0.131096	-3.84267
ENSMUSG00000051054	1700014D04Rik	RIKEN cDNA 1700014D04 gene	102638268		PF14650	protein_coding	chr13		0	-0.687702	0.0175332	-2.27972	0.0355974	0.122344	-3.63033
ENSMUSG00000102737	1700016A09Rik	RIKEN cDNA 1700016A09 gene	74227			TEC	chr8		0	0.203589	-1.5709	0.565048	0.579313	0.740126	-5.46276
ENSMUSG00000053783	1700016K19Rik	RIKEN cDNA 1700016K19 gene	74230			protein_coding	chr11		0	0.120803	1.56772	0.638537	0.531508	0.706164	-6.13178
ENSMUSG00000032300	1700017B05Rik	RIKEN cDNA 1700017B05 gene	74211		PF17663	protein_coding	chr9		0	-0.49742	3.19866	-3.44583	0.00303057	0.0210286	-2.12509
ENSMUSG00000043629	1700019D03Rik	RIKEN cDNA 1700019D03 gene	67080		PF15127	protein_coding	chr1		0	-0.727176	3.12291	-5.88669	1.68759e-05	0.000438061	3.05697
ENSMUSG00000097523	1700022N22Rik	RIKEN cDNA 1700022N22 gene	69431			lncRNA	chr17		0	-0.389915	-0.380954	-1.48959	0.154381	0.328724	-4.83348
ENSMUSG00000100558	1700025F24Rik	RIKEN cDNA 1700025F24 gene	67081			lncRNA	chr10		0	-0.272961	-0.652268	-1.04179	0.311885	0.517138	-5.22392
ENSMUSG00000032666	1700025G04Rik	RIKEN cDNA 1700025G04 gene	69399		PF15389	protein_coding	chr1		0	0.277777	6.27691	3.16253	0.00560637	0.0329126	-3.02206
ENSMUSG00000097321	1700028E10Rik	RIKEN cDNA 1700028E10 gene	625175			lncRNA	chr5		0	-0.3168	1.27681	-1.37158	0.187765	0.373364	-5.32785
ENSMUSG00000038782	1700028J19Rik	RIKEN cDNA 1700028J19 gene	70004			protein_coding	chr7		0	0.386941	-0.676551	1.19045	0.249987	0.447852	-5.10083
ENSMUSG00000089798	1700028K03Rik	RIKEN cDNA 1700028K03 gene	76421		PF15162	protein_coding	chr5		0	-0.43449	-0.922986	-1.71657	0.103951	0.253853	-4.53162
ENSMUSG00000033053	1700028P14Rik	RIKEN cDNA 1700028P14 gene	67483		PF15139	protein_coding	chr19		0	0.206582	1.08064	1.31996	0.204091	0.394009	-5.36595
ENSMUSG00000044916	1700029I15Rik	RIKEN cDNA 1700029I15 gene	75641		PF15878	protein_coding	chr2		0	-0.182247	0.56281	-0.968035	0.346398	0.550126	-5.57094
ENSMUSG00000071103	1700029J07Rik	RIKEN cDNA 1700029J07 gene	69479		PF15239	protein_coding	chr8		0	-0.283397	1.11011	-1.45713	0.163036	0.340617	-5.17817
ENSMUSG00000099759	1700030C10Rik	RIKEN cDNA 1700030C10 gene	69513			lncRNA	chr12		0	-0.700128	0.405131	-4.28456	0.000486066	0.00549294	0.0494775
ENSMUSG00000087148	1700030C14Rik	RIKEN cDNA 1700030C14 gene	75662			lncRNA	chr2		0	-0.357756	-1.65943	-0.928681	0.365862	0.568057	-5.17793
ENSMUSG00000031847	1700030J22Rik	RIKEN cDNA 1700030J22 gene	69528		PF15032	protein_coding	chr8		0	-0.250133	2.55918	-2.60401	0.0183694	0.0765327	-3.7091
ENSMUSG00000052794	1700030K09Rik	RIKEN cDNA 1700030K09 gene	72254		PF15391	protein_coding	chr8		0	-0.279766	2.26995	-2.32565	0.032467	0.114837	-4.15342
ENSMUSG00000055833	1700034H15Rik	RIKEN cDNA 1700034H15 gene	98736			lncRNA	chr1		0	0.184534	0.828584	1.06701	0.300666	0.504725	-5.59175
ENSMUSG00000005983	1700037C18Rik	RIKEN cDNA 1700037C18 gene	73261		PF15486	protein_coding	chr16		0	-0.239163	1.85535	-1.617	0.124009	0.284989	-5.13791
ENSMUSG00000027327	1700037H04Rik	RIKEN cDNA 1700037H04 gene	67326		PF15006	protein_coding	chr2		0	0.262938	6.80184	4.04573	0.000817375	0.00800016	-1.13861
ENSMUSG00000097515	1700040D17Rik	RIKEN cDNA 1700040D17 gene	76602			lncRNA	chr3		0	-0.24301	-1.1267	-0.859684	0.401748	0.599994	-5.39441
ENSMUSG00000105274	1700048F04Rik	RIKEN cDNA 1700048F04 gene	73396			lncRNA	chr5		0	-0.450807	-1.45477	-0.985929	0.33779	0.541481	-5.06451
ENSMUSG00000043773	1700048O20Rik	RIKEN cDNA 1700048O20 gene	69430			lncRNA	chr9		0	-0.232382	1.4746	-1.66389	0.114186	0.269958	-5.02946
ENSMUSG00000070997	1700055D18Rik	RIKEN cDNA 1700055D18 gene	73405			lncRNA	chr4		0	0.264407	-1.03885	0.991788	0.335004	0.539258	-5.2921
ENSMUSG00000096655	1700065D16Rik	RIKEN cDNA 1700065D16 gene	73410			lncRNA	chr9		0	0.196963	-1.41433	0.426994	0.674663	0.809686	-5.40324
ENSMUSG00000038323	1700066M21Rik	RIKEN cDNA 1700066M21 gene	73467		PF10561	protein_coding	chr1		0	0.00695262	4.3719	0.0850036	0.933237	0.966589	-6.97635
ENSMUSG00000046408	1700067K01Rik	RIKEN cDNA 1700067K01 gene	73453		PF11771	protein_coding	chr8		0	-0.982004	-1.7795	-2.20864	0.0409991	0.134381	-3.64626
ENSMUSG00000090307	1700071M16Rik	RIKEN cDNA 1700071M16 gene	73504			lncRNA	chr17		0	0.561717	-2.21608	0.816085	0.425573	0.620842	-5.16665
ENSMUSG00000071265	1700086L19Rik	RIKEN cDNA 1700086L19 gene	74284			transcribed_unitary_pseudogene	chr12		0	0.470283	4.33114	4.88175	0.000134712	0.00216999	0.894796
ENSMUSG00000097080	1700086O06Rik	RIKEN cDNA 1700086O06 gene	73516			lncRNA	chr18		0	-0.235574	0.883071	-1.52928	0.144316	0.315084	-5.04917
ENSMUSG00000033029	1700088E04Rik	RIKEN cDNA 1700088E04 gene	27660		PF05250	protein_coding	chr15		0	0.347451	2.18595	2.38312	0.0289107	0.105733	-3.91702
ENSMUSG00000118506	1700094D03Rik	RIKEN cDNA 1700094D03 gene	73545		PF15104	protein_coding	chr3		0	-0.175522	0.646779	-0.995947	0.333036	0.53697	-5.61159
ENSMUSG00000101856	1700096K18Rik	RIKEN cDNA 1700096K18 gene	73571			lncRNA	chr5		0	-0.360685	0.0711492	-1.67689	0.111582	0.26627	-4.73462
ENSMUSG00000097675	1700101I11Rik	RIKEN cDNA 1700101I11 gene	100504641			lncRNA	chr6		0	-0.612649	1.00292	-3.16	0.00563709	0.0330255	-2.1899
ENSMUSG00000032611	1700102P08Rik	RIKEN cDNA 1700102P08 gene	112418		PF15830	protein_coding	chr9		0	-0.260498	0.326117	-0.749808	0.46347	0.652431	-5.61325
ENSMUSG00000008307	1700109H08Rik	RIKEN cDNA 1700109H08 gene	77036		PF13499	protein_coding	chr5		0	0.0756789	-0.700871	0.258111	0.799374	0.891093	-5.74553
ENSMUSG00000097267	1700109K24Rik	RIKEN cDNA 1700109K24 gene	74303			lncRNA	chr15		0	0.499823	-0.960447	1.71277	0.104661	0.254811	-4.44711
ENSMUSG00000097527	1700112J16Rik	RIKEN cDNA 1700112J16 gene	76628			lncRNA	chr7		0	-0.69693	-2.07089	-2.09031	0.051688	0.157932	-3.8134
ENSMUSG00000096935	1700113A16Rik	RIKEN cDNA 1700113A16 gene	76642			lncRNA	chr3		0	0.00853213	-0.702862	0.0277244	0.9782	0.988592	-5.76066
ENSMUSG00000100599	1700120C14Rik	RIKEN cDNA 1700120C14 gene	73600			lncRNA	chr15		0	-0.613995	-0.975535	-2.04954	0.0559231	0.166417	-3.96727
ENSMUSG00000040822	1700123O20Rik	RIKEN cDNA 1700123O20 gene	58248		PF14969	protein_coding	chr14		0	0.00915603	3.97786	0.129405	0.898533	0.948559	-6.90272
ENSMUSG00000099354	1700124L16Rik	RIKEN cDNA 1700124L16 gene	67934			lncRNA	chr6		0	0.506294	-0.836598	1.73719	0.100166	0.247592	-4.42312
ENSMUSG00000071653	1810009A15Rik	RIKEN cDNA 1810009A15 gene	66276		PF17719	protein_coding	chr19		0	-0.276807	1.54285	-2.28453	0.0352575	0.121539	-4.02587
ENSMUSG00000078607	1810010H24Rik	RIKEN cDNA 1810010H24 gene	69066			protein_coding	chr11		0	0.07947	1.7748	0.253281	0.803044	0.893215	-6.30302
ENSMUSG00000022507	1810013L24Rik	RIKEN cDNA 1810013L24 gene	69053		PF15251	protein_coding	chr16		0	-0.46805	5.75531	-7.68387	5.70321e-07	3.73479e-05	6.26399
ENSMUSG00000097412	1810014B01Rik	RIKEN cDNA 1810014B01 gene	66263			transcribed_unprocessed_pseudogene	chr10		0	-0.156114	-0.107939	-0.909554	0.375586	0.576606	-5.53546
ENSMUSG00000087331	1810021B22Rik	RIKEN cDNA 1810021B22 gene	69120			lncRNA	chr15		0	0.37751	0.283153	2.31368	0.0332569	0.116888	-3.72113
ENSMUSG00000044145	1810024B03Rik	RIKEN cDNA 1810024B03 gene	329509		PF00069	protein_coding	chr2		0	-0.196704	0.451875	-0.936063	0.362155	0.564488	-5.61628
ENSMUSG00000044148	1810030O07Rik	RIKEN cDNA 1810030O07 gene	69155		PF15112	protein_coding	chrX		0	-0.148818	3.23642	-1.85757	0.0803778	0.213157	-5.10861
ENSMUSG00000054091	1810037I17Rik	RIKEN cDNA 1810037I17 gene	67704		PF17696	protein_coding	chr3		0	0.0472487	3.85534	0.597073	0.558212	0.725208	-6.66156
ENSMUSG00000102112	1810041H14Rik	RIKEN cDNA 1810041H14 gene	78312			lncRNA	chr14		0	-0.221204	-0.562144	-0.653443	0.522082	0.698911	-5.44328
ENSMUSG00000100680	1810044D09Rik	RIKEN cDNA 1810044D09 gene	69798			lncRNA	chr6		0	0.0853226	-0.873263	0.25594	0.801023	0.89194	-5.70641
ENSMUSG00000035372	1810055G02Rik	RIKEN cDNA 1810055G02 gene	72056		PF17823	protein_coding	chr19		0	0.106375	5.11711	1.62199	0.12293	0.283379	-5.75602
ENSMUSG00000073155	1810058I24Rik	RIKEN cDNA 1810058I24 gene	67705			protein_coding	chr6		0	-0.496076	3.84654	-5.79915	2.01247e-05	0.00050564	2.81619
ENSMUSG00000084925	1810062O18Rik	RIKEN cDNA 1810062O18 gene	75602			lncRNA	chr14		0	0.0954977	0.126857	0.316845	0.755162	0.863529	-5.86962
ENSMUSG00000090925	1810064F22Rik	RIKEN cDNA 1810064F22 gene	69862			lncRNA	chr9		0	-0.48114	-1.49236	-1.4527	0.164247	0.342399	-4.74976
ENSMUSG00000087165	2010001A14Rik	RIKEN cDNA 2010001A14 gene	76516			lncRNA	chr11		0	-1.20366	-1.42076	-2.77775	0.0127645	0.0586067	-2.76552
ENSMUSG00000074829	2010315B03Rik	RIKEN cDNA 2010315B03 gene	630836		PF00096	protein_coding	chr9	zf-C2H2	1	-0.226104	2.29917	-1.79379	0.0903872	0.230802	-5.05143
ENSMUSG00000029882	2210010C04Rik	RIKEN cDNA 2210010C04 gene	67373	3.4.21.4	PF00089	protein_coding	chr6		0	0.0011689	-1.06397	0.00413621	0.996747	0.997905	-5.70945
ENSMUSG00000021550	2210016F16Rik	RIKEN cDNA 2210016F16 gene	70153		PF10343	protein_coding	chr13		0	-0.698436	1.53689	-4.78559	0.000165296	0.00253474	1.01992
ENSMUSG00000029559	2210016L21Rik	RIKEN cDNA 2210016L21 gene	72357			protein_coding	chr5		0	-0.100024	6.29174	-2.15729	0.0453607	0.144038	-4.99407
ENSMUSG00000039563	2210406O10Rik	RIKEN cDNA 2210406O10 gene	76710			lncRNA	chr5		0	-0.545013	1.33062	-3.8485	0.00125743	0.011086	-0.879949
ENSMUSG00000087380	2210408F21Rik	RIKEN cDNA 2210408F21 gene	73652			lncRNA	chr6		0	-0.0529891	1.52935	-0.394472	0.698064	0.826042	-6.18642
ENSMUSG00000071252	2210408I21Rik	RIKEN cDNA 2210408I21 gene	72371		PF14906	protein_coding	chr13		0	-0.0420697	3.37395	-0.459485	0.651621	0.792558	-6.69374
ENSMUSG00000018378	2210416O15Rik	RIKEN cDNA 2210416O15 gene	70393			protein_coding	chr11		0	0.0984869	4.68922	1.46451	0.161034	0.337861	-5.97157
ENSMUSG00000078894	2210418O10Rik	RIKEN cDNA 2210418O10 gene	100504263		PF00096	protein_coding	chr2	zf-C2H2	1	0.0290329	2.7222	0.260107	0.797859	0.890206	-6.596
ENSMUSG00000032403	2300009A05Rik	RIKEN cDNA 2300009A05 gene	69478		PF15031	protein_coding	chr9		0	-0.0435591	2.95681	-0.450835	0.657721	0.797277	-6.55909
ENSMUSG00000079283	2310009B15Rik	RIKEN cDNA 2310009B15 gene	69549		PF17653	protein_coding	chr1		0	-0.100602	2.49079	-0.777812	0.447212	0.640292	-6.22594
ENSMUSG00000097162	2310010J17Rik	RIKEN cDNA 2310010J17 gene	78329			lncRNA	chr7		0	-0.15549	-0.659391	-0.502731	0.621508	0.769895	-5.56585
ENSMUSG00000020133	2310011J03Rik	RIKEN cDNA 2310011J03 gene	66374		PF15136	protein_coding	chr10		0	-0.0495523	3.95702	-0.63842	0.531582	0.706208	-6.67598
ENSMUSG00000049643	2310022A10Rik	RIKEN cDNA 2310022A10 gene	66367		PF17740	protein_coding	chr7		0	0.014703	4.10667	0.211416	0.83504	0.913199	-6.91467
ENSMUSG00000031983	2310022B05Rik	RIKEN cDNA 2310022B05 gene	69551		PF15797	protein_coding	chr8		0	0.320446	4.91497	3.11868	0.00616301	0.0351296	-2.9994
ENSMUSG00000020441	2310033P09Rik	RIKEN cDNA 2310033P09 gene	67862		PF10159	protein_coding	chr11		0	-0.0205229	3.53454	-0.230436	0.820463	0.904998	-6.77708
ENSMUSG00000062619	2310039H08Rik	RIKEN cDNA 2310039H08 gene	67101			protein_coding	chr17		0	0.12342	1.98193	1.32448	0.202617	0.392219	-5.58787
ENSMUSG00000101655	2310040G24Rik	RIKEN cDNA 2310040G24 gene	381792			lncRNA	chr6		0	-0.0921556	-0.299317	-0.330155	0.745257	0.857493	-5.80083
ENSMUSG00000040177	2310057M21Rik	RIKEN cDNA 2310057M21 gene	68277		PF14958	protein_coding	chr7		0	-0.0391908	4.50541	-0.511623	0.615399	0.765871	-6.84571
ENSMUSG00000050705	2310061I04Rik	RIKEN cDNA 2310061I04 gene	69662		PF10184	protein_coding	chr17		0	0.0594735	5.50712	0.787757	0.441525	0.635465	-6.78329
ENSMUSG00000100084	2310068J16Rik	RIKEN cDNA 2310068J16 gene	70281			lncRNA	chr15		0	-0.633288	-0.874846	-2.30477	0.0338568	0.118243	-3.56051
ENSMUSG00000060530	2310069G16Rik	RIKEN cDNA 2310069G16 gene	69659			transcribed_processed_pseudogene	chr15		0	0.177126	2.69083	1.98777	0.0629406	0.180356	-4.83359
ENSMUSG00000045411	2410002F23Rik	RIKEN cDNA 2410002F23 gene	668661		PF17687	protein_coding	chr7		0	0.282706	6.24106	3.9242	0.00106571	0.00981978	-1.39471
ENSMUSG00000036873	2410004B18Rik	RIKEN cDNA 2410004B18 gene	66421		PF15559	protein_coding	chr3		0	-0.0127598	4.72364	-0.219506	0.828831	0.909572	-6.99218
ENSMUSG00000071398	2410004P03Rik	RIKEN cDNA 2410004P03 gene	73667			protein_coding	chr12		0	0.430311	1.14422	1.30134	0.210247	0.401521	-5.37863
ENSMUSG00000086841	2410006H16Rik	RIKEN cDNA 2410006H16 gene	69221			lncRNA	chr11		0	-0.100151	4.20219	-0.663082	0.516038	0.695174	-6.56219
ENSMUSG00000073164	2410018L13Rik	RIKEN cDNA 2410018L13 gene	69732			lncRNA	chr12		0	-0.261802	3.07845	-2.12739	0.048092	0.149921	-4.61285
ENSMUSG00000100017	2410022M11Rik	RIKEN cDNA 2410022M11 gene	100503842			lncRNA	chr14		0	-0.599723	1.07916	-3.5231	0.0025605	0.0186924	-1.54658
ENSMUSG00000096917	2500002B13Rik	RIKEN cDNA 2500002B13 gene	78353			lncRNA	chr8		0	0.522555	1.21466	2.61299	0.0180296	0.0753535	-3.24565
ENSMUSG00000073236	2500004C02Rik	RIKEN cDNA 2500004C02 gene	72326			lncRNA	chr2		0	0.149459	1.59277	1.0038	0.329344	0.533663	-5.82615
ENSMUSG00000071632	2510002D24Rik	RIKEN cDNA 2510002D24 gene	72307		PF11326	protein_coding	chr16		0	0.0510623	2.64403	0.531663	0.601737	0.755778	-6.47052
ENSMUSG00000043391	2510009E07Rik	RIKEN cDNA 2510009E07 gene	72190		PF15823	protein_coding	chr16		0	0.144002	7.03227	2.42104	0.0267677	0.0999716	-4.5351
ENSMUSG00000044496	2510039O18Rik	RIKEN cDNA 2510039O18 gene	77034			protein_coding	chr4		0	-0.128343	4.97232	-1.58908	0.130193	0.294335	-5.81037
ENSMUSG00000052419	2610001J05Rik	RIKEN cDNA 2610001J05 gene	66520			protein_coding	chr6		0	0.142545	4.68119	1.85389	0.0809272	0.214044	-5.34881
ENSMUSG00000031242	2610002M06Rik	RIKEN cDNA 2610002M06 gene	67028		PF03357	protein_coding	chrX		0	0.16831	6.22867	2.67897	0.0157106	0.068311	-4.00615
ENSMUSG00000071793	2610005L07Rik	cadherin 11 pseudogene	381598			transcribed_unprocessed_pseudogene	chr8		0	0.0106219	5.39349	0.149129	0.88318	0.939428	-7.08269
ENSMUSG00000060301	2610008E11Rik	RIKEN cDNA 2610008E11 gene	72128		PF00096	protein_coding	chr10	zf-C2H2	1	0.102444	3.35579	1.0843	0.293146	0.496626	-6.31807
ENSMUSG00000087259	2610035D17Rik	RIKEN cDNA 2610035D17 gene	72386			lncRNA	chr11		0	0.184703	3.40621	1.33428	0.199453	0.388237	-5.81048
ENSMUSG00000085555	2610035F20Rik	RIKEN cDNA 2610035F20 gene	69248			lncRNA	chr14		0	0.155833	-0.838788	0.475026	0.640724	0.784397	-5.57959
ENSMUSG00000079388	2610042L04Rik	RIKEN cDNA 2610042L04 gene	554327		PF04822	protein_coding	chr14		0	-0.72296	0.459838	-1.87814	0.0773647	0.207757	-4.23885
ENSMUSG00000071302	2610044O15Rik8	RIKEN cDNA 2610044O15 gene	72139		PF01352	protein_coding	chr8	zf-C2H2	1	-0.0799568	3.0984	-0.920119	0.370194	0.572154	-6.37678
ENSMUSG00000079671	2610203C22Rik	RIKEN cDNA 2610203C22 gene	72481			lncRNA	chr1		0	-0.39381	-0.0207786	-1.77461	0.093603	0.236383	-4.49558
ENSMUSG00000059482	2610301B20Rik	RIKEN cDNA 2610301B20 gene	67157		PF14996	protein_coding	chr4		0	-0.629113	3.76387	-7.11968	1.57582e-06	7.42102e-05	5.35768
ENSMUSG00000100164	2610306M01Rik	RIKEN cDNA 2610306M01 gene	67170			lncRNA	chr6		0	-0.770353	1.70555	-5.62184	2.88345e-05	0.00067988	2.665
ENSMUSG00000097040	2610316D01Rik	RIKEN cDNA 2610316D01 gene	72511			lncRNA	chr3		0	0.55443	0.758698	2.94193	0.00900676	0.0456169	-2.58236
ENSMUSG00000049916	2610318N02Rik	RIKEN cDNA 2610318N02 gene	70458			protein_coding	chr16		0	-0.554407	-0.46214	-2.15745	0.0453464	0.144019	-3.80943
ENSMUSG00000010277	2610507B11Rik	RIKEN cDNA 2610507B11 gene	72503		PF10344	protein_coding	chr11		0	-0.0593797	8.13978	-0.95328	0.353611	0.556465	-6.7653
ENSMUSG00000097180	2700038G22Rik	RIKEN cDNA 2700038G22 gene	67194			lncRNA	chr5		0	0.644789	-0.965703	1.9307	0.070118	0.194484	-4.11445
ENSMUSG00000097787	2700046G09Rik	RIKEN cDNA 2700046G09 gene	67188			lncRNA	chr19		0	-0.210137	0.276032	-0.891917	0.384704	0.584621	-5.63227
ENSMUSG00000034601	2700049A03Rik	RIKEN cDNA 2700049A03 gene	76967		PF15324	protein_coding	chr12		0	-0.0876382	2.52324	-0.825572	0.420313	0.616345	-6.26731
ENSMUSG00000117042	2700054A10Rik	RIKEN cDNA 2700054A10 gene	72578			lncRNA	chr17		0	-0.0644401	2.92292	-0.660235	0.517819	0.696405	-6.41772
ENSMUSG00000024273	2700062C07Rik	RIKEN cDNA 2700062C07 gene	68046		PF15719	protein_coding	chr18		0	0.056486	3.04512	0.728898	0.47584	0.663183	-6.45233
ENSMUSG00000053080	2700081O15Rik	RIKEN cDNA 2700081O15 gene	108899		PF18658	protein_coding	chr19	zf-BED	1	0.228825	6.65834	1.93367	0.069727	0.193716	-5.40453
ENSMUSG00000062198	2700097O09Rik	RIKEN cDNA 2700097O09 gene	72658			protein_coding	chr12		0	0.0322566	1.40047	0.207122	0.838339	0.915343	-6.24252
ENSMUSG00000098090	2700099C18Rik	NDC80 homolog, kinetochore complex component pseudogene	77022			transcribed_unprocessed_pseudogene	chr17		0	-0.277007	0.687762	-1.82319	0.0856443	0.223019	-4.58144
ENSMUSG00000087497	2810001G20Rik	RIKEN cDNA 2810001G20 gene	66456			lncRNA	chr11		0	-0.214802	2.49792	-1.97012	0.0650872	0.184605	-4.72558
ENSMUSG00000031984	2810004N23Rik	RIKEN cDNA 2810004N23 gene	66523		PF15375	protein_coding	chr8		0	0.473015	3.3711	5.03856	9.66832e-05	0.00167481	1.26882
ENSMUSG00000047635	2810006K23Rik	RIKEN cDNA 2810006K23 gene	72650		PF00472	protein_coding	chr5		0	-0.139159	2.80936	-1.30214	0.209981	0.401289	-5.8124
ENSMUSG00000099881	2810013P06Rik	RIKEN cDNA 2810013P06 gene	100503178			lncRNA	chr8		0	-0.228749	3.05147	-3.05454	0.00707574	0.0387044	-2.84882
ENSMUSG00000020491	2810021J22Rik	RIKEN cDNA 2810021J22 gene	69944		PF00096	protein_coding	chr11	zf-C2H2	1	-0.0343256	2.09839	-0.344958	0.734294	0.850558	-6.54434
ENSMUSG00000049881	2810025M15Rik	RIKEN cDNA 2810025M15 gene	69953			transcribed_processed_pseudogene	chr1		0	-0.112795	3.75514	-1.55166	0.138888	0.306867	-5.64832
ENSMUSG00000096995	2810029C07Rik	RIKEN cDNA 2810029C07 gene	100504687			lncRNA	chr12		0	0.235838	3.27212	1.82716	0.0850217	0.221733	-5.09004
ENSMUSG00000037735	2810032G03Rik	RIKEN cDNA 2810032G03 gene	72669			lncRNA	chr12		0	0.104491	2.94282	1.1396	0.270023	0.470635	-6.06389
ENSMUSG00000100891	2810049E08Rik	RIKEN cDNA 2810049E08 gene	72677			lncRNA	chr13		0	-0.289501	0.794675	-1.45717	0.163024	0.340617	-5.10864
ENSMUSG00000086629	2810403D21Rik	RIKEN cDNA 2810403D21 gene	69964			lncRNA	chrX		0	-0.408607	-0.58782	-1.65577	0.115837	0.272681	-4.57406
ENSMUSG00000018570	2810408A11Rik	RIKEN cDNA 2810408A11 gene	70419		PF04979	protein_coding	chr11		0	0.33586	-0.440291	1.01011	0.326396	0.530847	-5.35731
ENSMUSG00000087213	2810408I11Rik	RIKEN cDNA 2810408I11 gene	69941			lncRNA	chr1		0	-0.707666	-0.816898	-1.23531	0.233269	0.428227	-4.82962
ENSMUSG00000100594	2810414N06Rik	RIKEN cDNA 2810414N06 gene	102640772			lncRNA	chr1		0	-0.716868	-0.0941911	-3.50932	0.0026387	0.0190775	-1.45518
ENSMUSG00000097709	2810429I04Rik	RIKEN cDNA 2810429I04 gene	76937			lncRNA	chr13		0	-0.651158	0.370701	-3.88295	0.00116623	0.0105285	-0.736499
ENSMUSG00000100876	2810454H06Rik	RIKEN cDNA 2810454H06 gene	72813			lncRNA	chr6		0	-0.358045	-0.994	-1.31911	0.204368	0.39409	-4.9702
ENSMUSG00000026227	2810459M11Rik	RIKEN cDNA 2810459M11 gene	72792		PF15443	protein_coding	chr1		0	0.205089	3.94167	1.10349	0.284962	0.487601	-6.21436
ENSMUSG00000043833	2900005J15Rik	RIKEN cDNA 2900005J15 gene	67261			lncRNA	chr5		0	-0.792009	-1.5037	-2.13152	0.0477056	0.149094	-3.80332
ENSMUSG00000102014	2900009J06Rik	RIKEN cDNA 2900009J06 gene	100502745			lncRNA	chr1		0	0.429483	0.383414	2.02927	0.058144	0.171165	-4.17707
ENSMUSG00000051339	2900026A02Rik	RIKEN cDNA 2900026A02 gene	243219		PF15327	protein_coding	chr5		0	-0.142885	5.55668	-1.66055	0.114863	0.270868	-5.7903
ENSMUSG00000099696	2900052N01Rik	RIKEN cDNA 2900052N01 gene	73040			lncRNA	chr9		0	0.931813	1.94057	4.50575	0.000301219	0.00384907	0.421244
ENSMUSG00000097277	2900076A07Rik	RIKEN cDNA 2900076A07 gene	100504421			lncRNA	chr7		0	-0.230633	1.21716	-1.1785	0.254593	0.452977	-5.52525
ENSMUSG00000087038	2900079G21Rik	RIKEN cDNA 2900079G21 gene	620760			lncRNA	chr9		0	-0.274364	3.68992	-2.95413	0.00877518	0.044735	-3.13956
ENSMUSG00000099632	2900093K20Rik	RIKEN cDNA 2900093K20 gene	108168734			lncRNA	chr2		0	0.36955	0.0556306	1.6707	0.112816	0.267966	-4.64987
ENSMUSG00000084885	3010001F23Rik	RIKEN cDNA 3010001F23 gene	75693			lncRNA	chrX		0	-0.00860247	0.075866	-0.0361555	0.971573	0.984656	-5.8721
ENSMUSG00000114649	3110006O06Rik	RIKEN cDNA 3110006O06 gene	73093			lncRNA	chr13		0	0.186999	-1.3238	0.560498	0.582344	0.742073	-5.46225
ENSMUSG00000026388	3110009E18Rik	RIKEN cDNA 3110009E18 gene	73103		PF10209	protein_coding	chr1		0	-0.226172	-0.87767	-0.686595	0.50146	0.682909	-5.60258
ENSMUSG00000104861	3110039M20Rik	RIKEN cDNA 3110039M20 gene	67293			lncRNA	chr12		0	-0.323841	1.81344	-2.13959	0.0469593	0.147511	-4.28032
ENSMUSG00000025102	3110040N11Rik	RIKEN cDNA 3110040N11 gene	67290		PF02594	protein_coding	chr7		0	0.0985086	2.32578	1.18687	0.251359	0.449235	-5.84992
ENSMUSG00000097503	3110045C21Rik	RIKEN cDNA 3110045C21 gene	67303			lncRNA	chr1		0	-0.0646544	-0.43608	-0.27529	0.786362	0.883325	-5.77676
ENSMUSG00000085622	3110056K07Rik	RIKEN cDNA 3110056K07 gene	73204			lncRNA	chr12		0	-0.232044	0.96243	-1.07909	0.295401	0.498827	-5.5587
ENSMUSG00000074635	3110070M22Rik	RIKEN cDNA 3110070M22 gene	67304			lncRNA	chr13		0	0.0868357	-0.665062	0.305978	0.763281	0.868234	-5.73674
ENSMUSG00000053553	3110082I17Rik	RIKEN cDNA 3110082I17 gene	73212		PF10180	protein_coding	chr5		0	-0.526824	1.68655	-4.37832	0.000396681	0.00474133	0.151806
ENSMUSG00000086815	3110082J24Rik	RIKEN cDNA 3110082J24 gene	433868			protein_coding	chr5		0	0.285755	-1.51257	0.78854	0.441079	0.635125	-5.29633
ENSMUSG00000063364	3300002I08Rik	RIKEN cDNA 3300002I08 gene	69277		PF01352	protein_coding	chr2		0	-0.254374	-0.311506	-1.00202	0.330177	0.534277	-5.38549
ENSMUSG00000107585	3300002P13Rik	RIKEN cDNA 3300002P13 gene	70230			lncRNA	chr7		0	0.130262	4.59474	1.50811	0.149614	0.322035	-5.88852
ENSMUSG00000089759	3632454L22Rik	RIKEN cDNA 3632454L22 gene	320606			lncRNA	chrX		0	-0.880526	-0.0959212	-3.34227	0.00379703	0.0247525	-1.7629
ENSMUSG00000114378	3830406C13Rik	RIKEN cDNA 3830406C13 gene	218734		PF15134	protein_coding	chr14		0	-0.277039	-1.77963	-0.88479	0.388431	0.588365	-5.15768
ENSMUSG00000033111	3830406C13Rik	RIKEN cDNA 3830406C13 gene	218734		PF15134	protein_coding	chr14		0	-0.0361045	4.73912	-0.465221	0.64759	0.789549	-6.90753
ENSMUSG00000071181	3830408C21Rik	RIKEN cDNA 3830408C21 gene	100040322			lncRNA	chr13		0	0.0158173	2.41162	0.121591	0.904627	0.95264	-6.49043
ENSMUSG00000038917	3930402G23Rik	RIKEN cDNA 3930402G23 gene	665306			lncRNA	chr8		0	0.406652	-0.297173	1.36374	0.190174	0.376806	-4.91562
ENSMUSG00000064202	4430402I18Rik	RIKEN cDNA 4430402I18 gene	381218		PF14909	protein_coding	chr19		0	-0.277495	1.5722	-2.12363	0.0484463	0.150807	-4.27018
ENSMUSG00000042579	4632404H12Rik	RIKEN cDNA 4632404H12 gene	74034			lncRNA	chr3		0	-0.287622	3.25467	-3.51374	0.00261337	0.0189455	-1.91449
ENSMUSG00000074024	4632427E13Rik	RIKEN cDNA 4632427E13 gene	666737			lncRNA	chr7		0	-0.164675	-0.189773	-1.00355	0.32946	0.533701	-5.41688
ENSMUSG00000097203	4732419C18Rik	RIKEN cDNA 4732419C18 gene	100042484			lncRNA	chr8		0	0.26768	-1.40603	0.823893	0.421241	0.616761	-5.32411
ENSMUSG00000053714	4732471J01Rik	RIKEN cDNA 4732471J01 gene	654804			lncRNA	chr7		0	-0.619984	0.357663	-3.15057	0.00575304	0.0334885	-2.14215
ENSMUSG00000097350	4732491K20Rik	RIKEN cDNA 4732491K20 gene	224523			lncRNA	chr17		0	0.0910188	1.05668	0.533967	0.600175	0.754641	-6.04226
ENSMUSG00000085287	4833418N02Rik	RIKEN cDNA 4833418N02 gene	74597			lncRNA	chr17		0	-0.00780443	-0.0150768	-0.0334861	0.973671	0.985854	-5.89466
ENSMUSG00000062822	4833420G17Rik	RIKEN cDNA 4833420G17 gene	67392		PF15025	protein_coding	chr13		0	0.0406657	3.87393	0.389209	0.701882	0.828946	-6.81529
ENSMUSG00000074782	4833422C13Rik	RIKEN cDNA 4833422C13 gene	373852			lncRNA	chr13		0	0.434154	4.64267	5.04648	9.50827e-05	0.00165707	1.12912
ENSMUSG00000097619	4833422M21Rik	RIKEN cDNA 4833422M21 gene	75768			lncRNA	chr15		0	-0.061692	0.107634	-0.250794	0.804935	0.894046	-5.81081
ENSMUSG00000025871	4833439L19Rik	RIKEN cDNA 4833439L19 gene	97820		PF15302	protein_coding	chr13		0	0.169574	7.03838	3.67528	0.00183631	0.0147077	-1.95624
ENSMUSG00000097626	4921504A21Rik	RIKEN cDNA 4921504A21 gene	70832			lncRNA	chr5		0	0.440398	-0.493572	1.63548	0.120055	0.278839	-4.61332
ENSMUSG00000029828	4921507P07Rik	RIKEN cDNA 4921507P07 gene	70821		PF15093	protein_coding	chr6		0	-0.564015	-0.315546	-2.64011	0.0170393	0.0724981	-3.05464
ENSMUSG00000036934	4921524J17Rik	RIKEN cDNA 4921524J17 gene	66714		PF10571	protein_coding	chr8		0	0.363803	3.71467	3.14104	0.00587265	0.0340217	-2.82206
ENSMUSG00000085704	4921531C22Rik	RIKEN cDNA 4921531C22 gene	66730			lncRNA	chr2		0	-0.163119	0.176945	-0.564221	0.579863	0.740609	-5.82457
ENSMUSG00000090255	4921534H16Rik	RIKEN cDNA 4921534H16 gene	66737			lncRNA	chr9		0	-0.0266224	-1.62802	-0.0948265	0.925545	0.96292	-5.59314
ENSMUSG00000020434	4921536K21Rik	RIKEN cDNA 4921536K21 gene	67430		PF17666	protein_coding	chr11		0	-0.143637	-0.535553	-0.605418	0.55278	0.721921	-5.61631
ENSMUSG00000027309	4930402H24Rik	RIKEN cDNA 4930402H24 gene	228602			protein_coding	chr2		0	0.205108	6.07816	3.66804	0.00186558	0.0148591	-1.94181
ENSMUSG00000087354	4930404I05Rik	RIKEN cDNA 4930404I05 gene	67394			lncRNA	chr16		0	0.137389	-1.38668	0.39166	0.700103	0.827866	-5.49547
ENSMUSG00000020234	4930404N11Rik	RIKEN cDNA 4930404N11 gene	432479		PF15041	protein_coding	chr10		0	-1.20835	-1.94904	-2.46627	0.0244063	0.0938152	-3.25603
ENSMUSG00000086638	4930405A21Rik	RIKEN cDNA 4930405A21 gene	74846			lncRNA	chr2		0	0.0120239	-1.95197	0.0290563	0.977153	0.987775	-5.52553
ENSMUSG00000026736	4930426L09Rik	RIKEN cDNA 4930426L09 gene	74629			lncRNA	chr2		0	-0.566566	-1.52696	-1.18735	0.251175	0.449057	-4.86619
ENSMUSG00000086918	4930429F24Rik	RIKEN cDNA 4930429F24 gene	74633			lncRNA	chr9		0	0.158188	-1.53201	0.539677	0.596315	0.752422	-5.56955
ENSMUSG00000108530	4930429H19Rik	RIKEN cDNA 4930429H19 gene	100505025			lncRNA	chr7		0	0.531331	-0.914584	1.85181	0.0812394	0.214695	-4.24802
ENSMUSG00000046567	4930430F08Rik	RIKEN cDNA 4930430F08 gene	68281		PF17720	protein_coding	chr10		0	-0.153533	2.85204	-1.23447	0.233574	0.428604	-6.05002
ENSMUSG00000008129	4930432K21Rik	RIKEN cDNA 4930432K21 gene	74666		PF15710	protein_coding	chr8		0	-0.368552	0.783272	-2.34048	0.0315122	0.11229	-3.81886
ENSMUSG00000067795	4930444P10Rik	RIKEN cDNA 4930444P10 gene	75799		PF17690	protein_coding	chr1		0	-0.652937	-2.01383	-1.18122	0.25354	0.451681	-4.88367
ENSMUSG00000021098	4930447C04Rik	RIKEN cDNA 4930447C04 gene	75801		PF15676	protein_coding	chr12		0	-1.36962	-1.46213	-3.778	0.00146694	0.0124492	-1.09505
ENSMUSG00000022543	4930451G09Rik	RIKEN cDNA 4930451G09 gene	74684			transcribed_unitary_pseudogene	chr16		0	-0.477454	1.95535	-4.61896	0.000236106	0.0032663	0.634603
ENSMUSG00000115422	4930452G13Rik	RIKEN cDNA 4930452G13 gene	73989			lncRNA	chr14		0	0.130575	-0.923794	0.497333	0.625231	0.77284	-5.69355
ENSMUSG00000059920	4930453N24Rik	RIKEN cDNA 4930453N24 gene	67609		PF15008	protein_coding	chr16		0	-0.138472	3.81545	-1.4817	0.156449	0.331435	-5.80244
ENSMUSG00000116975	4930470H14Rik	RIKEN cDNA 4930470H14 gene	75815			lncRNA	chr17		0	-0.36417	-0.367036	-1.23501	0.233378	0.428356	-5.17581
ENSMUSG00000043583	4930470P17Rik	RIKEN cDNA 4930470P17 gene	67637			protein_coding	chr2		0	0.19214	-1.28059	0.606193	0.552277	0.721742	-5.3607
ENSMUSG00000091686	4930471C04Rik	RIKEN cDNA 4930471C04 gene	78176			lncRNA	chr14		0	0.626108	-2.21309	1.0255	0.319288	0.524519	-5.09087
ENSMUSG00000060029	4930473A02Rik	RIKEN cDNA 4930473A02 gene	321014			lncRNA	chr2		0	-1.20599	-1.15563	-2.84528	0.0110645	0.0527547	-2.6461
ENSMUSG00000085238	4930479D17Rik	RIKEN cDNA 4930479D17 gene	74925			lncRNA	chr6		0	-0.327108	-1.32112	-0.979687	0.340775	0.544483	-5.2237
ENSMUSG00000086938	4930481A15Rik	RIKEN cDNA 4930481A15 gene	74931			lncRNA	chr19		0	0.0652378	0.0708775	0.316664	0.755297	0.863569	-5.92857
ENSMUSG00000044906	4930503L19Rik	RIKEN cDNA 4930503L19 gene	269033		PF15792	protein_coding	chr18		0	0.0999782	2.61285	0.962758	0.348966	0.55243	-6.07903
ENSMUSG00000087478	4930506C21Rik	RIKEN cDNA 4930506C21 gene	75060			lncRNA	chr17		0	-0.24578	-0.675715	-0.919024	0.37075	0.572551	-5.37469
ENSMUSG00000097129	4930507D05Rik	RIKEN cDNA 4930507D05 gene	74706			lncRNA	chr10		0	-0.104717	0.89828	-0.660291	0.517784	0.696405	-5.97705
ENSMUSG00000096959	4930509G22Rik	RIKEN cDNA 4930509G22 gene	105246071			lncRNA	chr16		0	-0.104852	-0.296458	-0.43989	0.665476	0.803097	-5.71244
ENSMUSG00000074136	4930513N10Rik	RIKEN cDNA 4930513N10 gene	319960			lncRNA	chr8		0	0.406263	1.74271	3.37976	0.00349969	0.0231914	-1.92918
ENSMUSG00000092183	4930515G01Rik	RIKEN cDNA 4930515G01 gene	67642			lncRNA	chr5		0	0.0731863	-1.91611	0.202035	0.842252	0.917233	-5.60177
ENSMUSG00000114953	4930519K11Rik	RIKEN cDNA 4930519K11 gene	78019			lncRNA	chr14		0	-0.359431	-0.239473	-1.32684	0.201849	0.391479	-4.97979
ENSMUSG00000072762	4930522L14Rik	RIKEN cDNA 4930522L14 gene	100041734		PF01352	protein_coding	chr5	zf-C2H2	1	-0.738805	-0.724378	-3.19202	0.00526005	0.0313493	-2.03531
ENSMUSG00000090394	4930523C07Rik	RIKEN cDNA 4930523C07 gene	67647			protein_coding	chr1		0	0.08836	-0.579221	0.24128	0.812182	0.899548	-5.72603
ENSMUSG00000097276	4930525G20Rik	RIKEN cDNA 4930525G20 gene	320163			lncRNA	chr13		0	-0.291194	-0.484981	-1.16566	0.259611	0.458797	-5.25176
ENSMUSG00000108803	4930533N22Rik	RIKEN cDNA 4930533N22 gene	75205			lncRNA	chr7		0	0.00217655	1.39375	0.0120313	0.990539	0.995042	-6.26654
ENSMUSG00000097032	4930539J05Rik	RIKEN cDNA 4930539J05 gene	319587			lncRNA	chr3		0	0.126234	0.618793	0.771543	0.450821	0.642178	-5.77845
ENSMUSG00000106791	4930553P18Rik	RIKEN cDNA 4930553P18 gene	75355			lncRNA	chr6		0	0.132393	-0.508308	0.710578	0.486838	0.671349	-5.60365
ENSMUSG00000096971	4930556M19Rik	RIKEN cDNA 4930556M19 gene	75259			lncRNA	chr15		0	0.404822	-1.5606	1.49057	0.154124	0.328568	-4.6525
ENSMUSG00000053574	4930563E22Rik	RIKEN cDNA 4930563E22 gene	75304			protein_coding	chr11		0	0.390371	1.53222	2.48603	0.0234378	0.0912628	-3.63532
ENSMUSG00000085084	4930570G19Rik	RIKEN cDNA 4930570G19 gene	329782			lncRNA	chr3		0	0.163392	2.40583	1.22387	0.237446	0.433586	-5.76959
ENSMUSG00000087440	4930577N17Rik	RIKEN cDNA 4930577N17 gene	67746			TEC	chr3		0	-0.592536	-0.51953	-2.8378	0.0112417	0.0533484	-2.69325
ENSMUSG00000097587	4930578M01Rik	RIKEN cDNA 4930578M01 gene	75951			lncRNA	chr15		0	0.135392	2.01893	0.625814	0.539626	0.712529	-6.28648
ENSMUSG00000027811	4930579G24Rik	RIKEN cDNA 4930579G24 gene	75939		PF15725	protein_coding	chr3		0	0.549695	0.0343701	2.65959	0.0163604	0.0703564	-3.01139
ENSMUSG00000051074	4930579K19Rik	RIKEN cDNA 4930579K19 gene	75881			lncRNA	chr9		0	-1.68734	-2.12919	-4.00716	0.000889133	0.00851394	-0.759228
ENSMUSG00000070315	4930581F22Rik	RIKEN cDNA 4930581F22 gene	78934			lncRNA	chr9		0	0.0403759	-0.793406	0.156631	0.877353	0.936234	-5.76597
ENSMUSG00000034063	4930590J08Rik	RIKEN cDNA 4930590J08 gene	381798		PF14977	protein_coding	chr6		0	-0.165162	-0.492143	-0.771663	0.450752	0.642178	-5.43823
ENSMUSG00000105834	4930592C13Rik	RIKEN cDNA 4930592C13 gene	381498			lncRNA	chr3		0	-0.0857724	-1.78774	-0.226144	0.823746	0.906473	-5.42647
ENSMUSG00000031938	4931406C07Rik	RIKEN cDNA 4931406C07 gene	70984		PF08925	protein_coding	chr9		0	-0.187347	3.7986	-1.6066	0.126283	0.288522	-5.59426
ENSMUSG00000022179	4931414P19Rik	RIKEN cDNA 4931414P19 gene	74359		PF15394	protein_coding	chr14		0	-0.407128	0.0424087	-2.40561	0.0276211	0.102228	-3.59185
ENSMUSG00000014837	4931428F04Rik	RIKEN cDNA 4931428F04 gene	74356		PF08014	protein_coding	chr8		0	0.299139	6.57915	3.74793	0.00156663	0.0130953	-1.78016
ENSMUSG00000074580	4931440P22Rik	RIKEN cDNA 4931440P22 gene	71004			transcribed_processed_pseudogene	chr3		0	0.533281	1.45539	1.29881	0.211095	0.402571	-5.0358
ENSMUSG00000037270	4932438A13Rik	RIKEN cDNA 4932438A13 gene	229227		PF10479	protein_coding	chr3		0	-0.300038	6.88363	-2.01913	0.0592848	0.173188	-5.25491
ENSMUSG00000039851	4932438H23Rik	RIKEN cDNA 4932438H23 gene	74387		PF15137	protein_coding	chr16		0	-0.303672	-0.878824	-1.11452	0.280336	0.481934	-5.15366
ENSMUSG00000097216	4932441J04Rik	RIKEN cDNA 4932441J04 gene	319216			lncRNA	chr5		0	0.0930147	2.41433	0.709874	0.487264	0.671448	-6.22874
ENSMUSG00000086796	4932702P03Rik	RIKEN cDNA 4932702P03 gene	73326			lncRNA	chr13		0	-0.362286	-1.50656	-0.844043	0.410193	0.607291	-5.31282
ENSMUSG00000025961	4933402D24Rik	RIKEN cDNA 4933402D24 gene	74426			protein_coding	chr1		0	0.0883955	-1.11734	0.360439	0.722893	0.843301	-5.7211
ENSMUSG00000097908	4933404O12Rik	RIKEN cDNA 4933404O12 gene	66752			lncRNA	chr5		0	-0.244901	4.33072	-3.32305	0.00395902	0.025519	-2.50157
ENSMUSG00000013158	4933405L10Rik	RIKEN cDNA 4933405L10 gene	71046		PF15762	protein_coding	chr8		0	-1.6093	-2.27558	-3.06757	0.00688012	0.037929	-2.39795
ENSMUSG00000110427	4933406B17Rik	RIKEN cDNA 4933406B17 gene	71040			lncRNA	chr8		0	-1.69394	-1.08295	-5.89973	1.64403e-05	0.000429684	2.38665
ENSMUSG00000097494	4933406C10Rik	RIKEN cDNA 4933406C10 gene	74076			lncRNA	chr12		0	-0.203388	-0.78185	-0.830258	0.417731	0.613924	-5.42851
ENSMUSG00000087475	4933406I18Rik	RIKEN cDNA 4933406I18 gene	71045			lncRNA	chr7		0	0.628054	-1.74219	1.38159	0.184724	0.369489	-4.63623
ENSMUSG00000087396	4933407K13Rik	RIKEN cDNA 4933407K13 gene	74396			lncRNA	chrX		0	0.142748	0.946157	0.715204	0.484047	0.668998	-5.90568
ENSMUSG00000026224	4933407L21Rik	RIKEN cDNA 4933407L21 gene	71141			protein_coding	chr1		0	0.185096	1.05249	1.06934	0.299646	0.503614	-5.63979
ENSMUSG00000112627	4933412E12Rik	RIKEN cDNA 4933412E12 gene	71086			lncRNA	chr10		0	-0.644675	2.11113	-5.32715	5.28719e-05	0.00107465	2.06791
ENSMUSG00000113960	4933412O06Rik	RIKEN cDNA 4933412O06 gene	71071			lncRNA	chr13		0	-0.117434	-0.616262	-0.3804	0.70829	0.833146	-5.7145
ENSMUSG00000097637	4933417D19Rik	RIKEN cDNA 4933417D19 gene	71186			lncRNA	chr8		0	-0.324881	-1.28133	-0.939982	0.360198	0.562632	-5.24134
ENSMUSG00000085037	4933421O10Rik	RIKEN cDNA 4933421O10 gene	100504166			lncRNA	chr4		0	-0.198484	2.74947	-1.64686	0.117673	0.275348	-5.24155
ENSMUSG00000102416	4933424G06Rik	RIKEN cDNA 4933424G06 gene	71166			protein_coding	chr1		0	0.0588522	-1.57898	0.155693	0.878082	0.936583	-5.54831
ENSMUSG00000020807	4933427D14Rik	RIKEN cDNA 4933427D14 gene	74477		PF15718	protein_coding	chr11		0	0.00426304	2.68679	0.016343	0.987148	0.993828	-6.62675
ENSMUSG00000107877	4933427D14Rik	RIKEN cDNA 4933427D14 gene	74477		PF15718	protein_coding	chr11		0	0.0764726	2.73843	0.307289	0.7623	0.867719	-6.67104
ENSMUSG00000047988	4933428G20Rik	RIKEN cDNA 4933428G20 gene	100141474			protein_coding	chr11		0	0.0605143	-1.25003	0.151751	0.881143	0.938072	-5.56804
ENSMUSG00000086968	4933431E20Rik	RIKEN cDNA 4933431E20 gene	329735			lncRNA	chr3		0	-0.343649	5.945	-6.4642	5.41787e-06	0.000193338	3.95191
ENSMUSG00000116557	4933432I09Rik	RIKEN cDNA 4933432I09 gene	66779			lncRNA	chr16		0	-0.449176	-0.525811	-1.71	0.105183	0.255703	-4.4779
ENSMUSG00000114362	4933433G19Rik	RIKEN cDNA 4933433G19 gene	71226			lncRNA	chr13		0	-0.158266	-0.388451	-0.64548	0.527105	0.702807	-5.70433
ENSMUSG00000027942	4933434E20Rik	RIKEN cDNA 4933434E20 gene	99650		PF07406	protein_coding	chr3		0	0.0200536	5.22153	0.176528	0.861934	0.92768	-7.05013
ENSMUSG00000072893	4933439C10Rik	RIKEN cDNA 4933439C10 gene	74476			lncRNA	chr11		0	-0.777287	2.29907	-3.69695	0.00175135	0.0142405	-1.31469
ENSMUSG00000073147	5031425E22Rik	RIKEN cDNA 5031425E22 gene	269630			lncRNA	chr5		0	0.160843	3.45441	1.33488	0.199259	0.388072	-5.84413
ENSMUSG00000036046	5031439G07Rik	RIKEN cDNA 5031439G07 gene	223739		PF09741	protein_coding	chr15		0	0.475064	8.36945	6.6486	3.80526e-06	0.000146881	4.24164
ENSMUSG00000097251	5033417F24Rik	RIKEN cDNA 5033417F24 gene	75995			lncRNA	chr1		0	-0.179858	0.411557	-0.841004	0.411847	0.608852	-5.67728
ENSMUSG00000086822	5330413P13Rik	RIKEN cDNA 5330413P13 gene	414081			lncRNA	chr2		0	0.370139	1.15253	1.86324	0.0795365	0.211688	-4.67085
ENSMUSG00000054944	5330416C01Rik	RIKEN cDNA 5330416C01 gene	403201			lncRNA	chr13		0	-0.207355	0.289298	-1.24141	0.231062	0.425589	-5.36644
ENSMUSG00000087620	5330434G04Rik	RIKEN cDNA 5330434G04 gene	100043213			lncRNA	chrX		0	0.0981411	4.14603	0.780027	0.445942	0.63911	-6.54254
ENSMUSG00000085776	5430402O13Rik	RIKEN cDNA 5430402O13 gene	73183			lncRNA	chr6		0	-0.252692	-1.30462	-0.745586	0.465952	0.654826	-5.3137
ENSMUSG00000109761	5430403N17Rik	RIKEN cDNA 5430403N17 gene	330737			lncRNA	chr8		0	0.516409	-1.58599	1.15508	0.263802	0.463731	-4.97957
ENSMUSG00000085741	5430405H02Rik	RIKEN cDNA 5430405H02 gene	74487			lncRNA	chr2		0	-0.127545	1.87052	-0.998555	0.331806	0.535829	-5.89775
ENSMUSG00000097772	5430416N02Rik	RIKEN cDNA 5430416N02 gene	100503199			lncRNA	chr5		0	0.0912401	3.13901	0.795559	0.437094	0.631815	-6.19106
ENSMUSG00000087174	5530601H04Rik	RIKEN cDNA 5530601H04 gene	71445			lncRNA	chrX		0	-0.0988495	2.52869	-1.0963	0.288008	0.490894	-6.00771
ENSMUSG00000087424	5730405O15Rik	RIKEN cDNA 5730405O15 gene	70489			lncRNA	chrX		0	0.427324	-0.548974	1.98534	0.0632327	0.180923	-4.13373
ENSMUSG00000073755	5730409E04Rik	RIKEN cDNA 5730409E04Rik gene	230757		PF15546	protein_coding	chr4		0	-0.4115	5.18844	-4.0296	0.000846661	0.00822607	-1.0789
ENSMUSG00000057181	5730455P16Rik	RIKEN cDNA 5730455P16 gene	70591		PF15053	protein_coding	chr11		0	0.293519	5.76389	4.20224	0.000581258	0.00623821	-0.766125
ENSMUSG00000073197	5730507C01Rik	RIKEN cDNA 5730507C01 gene	236366		PF00096	protein_coding	chr12	zf-C2H2	1	0.245672	-2.1651	0.592756	0.561032	0.72679	-5.40156
ENSMUSG00000084803	5830444B04Rik	RIKEN cDNA 5830444B04 gene	641454			lncRNA	chr4		0	-0.280962	-0.904768	-0.954387	0.353066	0.556002	-5.28652
ENSMUSG00000052658	5830454E08Rik	RIKEN cDNA 5830454E08 gene	76100			lncRNA	chr9		0	-0.227091	-1.46235	-0.828264	0.418829	0.6149	-5.29491
ENSMUSG00000106951	5930430L01Rik	RIKEN cDNA 5930430L01 gene	319982			lncRNA	chr5		0	-0.223158	-0.497928	-1.03462	0.315129	0.520066	-5.33608
ENSMUSG00000100301	6030407O03Rik	RIKEN cDNA 6030407O03 gene	109198			lncRNA	chr1		0	0.549799	-1.81249	1.12959	0.274106	0.475445	-5.00501
ENSMUSG00000097207	6030443J06Rik	RIKEN cDNA 6030443J06 gene	320719			lncRNA	chr5		0	-0.520625	-1.08761	-1.51025	0.149071	0.321115	-4.64782
ENSMUSG00000022195	6030458C11Rik	RIKEN cDNA 6030458C11 gene	77877		PF12640	protein_coding	chr15		0	0.266113	4.57615	4.91276	0.000126132	0.00206722	0.841445
ENSMUSG00000097577	6230400D17Rik	RIKEN cDNA 6230400D17 gene	76133			lncRNA	chr14		0	0.353592	0.542281	2.21759	0.0402797	0.132977	-3.9004
ENSMUSG00000018451	6330403K07Rik	RIKEN cDNA 6330403K07 gene	103712			protein_coding	chr11		0	0.37867	6.1247	5.68472	2.53705e-05	0.000614165	2.37793
ENSMUSG00000009551	6330409D20Rik	RIKEN cDNA 6330409D20 gene	70730			protein_coding	chr2		0	0.28593	1.96117	1.75188	0.0975435	0.243143	-4.92965
ENSMUSG00000105960	6330410L21Rik	RIKEN cDNA 6330410L21 gene	319224			lncRNA	chr3		0	0.349816	-1.52151	1.02712	0.318546	0.523727	-5.13324
ENSMUSG00000117322	6330415G19Rik	RIKEN cDNA 6330415G19 gene	320020			lncRNA	chr17		0	-0.426419	-1.12546	-1.24895	0.228359	0.422726	-4.98344
ENSMUSG00000085227	6330418K02Rik	RIKEN cDNA 6330418K02 gene	69004			lncRNA	chr5		0	0.291252	0.901791	1.75845	0.0963898	0.241128	-4.73116
ENSMUSG00000109898	6330420H09Rik	RIKEN cDNA 6330420H09 gene	319551			lncRNA	chr7		0	-0.826184	-0.68419	-2.37403	0.0294482	0.107082	-3.48337
ENSMUSG00000045327	6330549D23Rik	RIKEN cDNA 6330549D23 gene	229613			transcribed_processed_pseudogene	chr3		0	-0.142622	-1.72769	-0.417974	0.681121	0.814945	-5.48443
ENSMUSG00000031824	6430548M08Rik	RIKEN cDNA 6430548M08 gene	234797			protein_coding	chr8		0	-0.273979	7.56056	-4.60028	0.000245772	0.00336735	0.0383741
ENSMUSG00000074646	6430550D23Rik	RIKEN cDNA 6430550D23 gene	320095			protein_coding	chr2		0	-0.61276	-1.33108	-2.17991	0.0433887	0.139785	-3.73064
ENSMUSG00000116755	6430553K19Rik	RIKEN cDNA 6430553K19 gene	619300			lncRNA	chr16		0	0.420071	-1.13443	1.2948	0.212445	0.404251	-4.94167
ENSMUSG00000037977	6430571L13Rik	RIKEN cDNA 6430571L13 gene	235599			protein_coding	chr9		0	-0.262888	0.699135	-1.96003	0.0663427	0.187211	-4.46455
ENSMUSG00000108228	6430584L05Rik	RIKEN cDNA 6430584L05 gene	330324			lncRNA	chr6		0	0.271024	0.896349	1.48307	0.156087	0.330914	-5.15096
ENSMUSG00000079499	6530402F18Rik	RIKEN cDNA 6530402F18 gene	76220			lncRNA	chr2		0	0.110248	6.33403	1.44919	0.165213	0.343708	-6.11255
ENSMUSG00000097049	6530411M01Rik	RIKEN cDNA 6530411M01 gene	67791			lncRNA	chr17		0	-0.0835372	-0.141125	-0.373856	0.713064	0.836592	-5.80131
ENSMUSG00000072066	6720489N17Rik	RIKEN cDNA 6720489N17 gene	211378		PF01352	protein_coding	chr13		0	-0.164606	0.206265	-0.790396	0.440023	0.634081	-5.69452
ENSMUSG00000032680	6820408C15Rik	RIKEN cDNA 6820408C15 gene	228778		PF15397	protein_coding	chr2		0	0.689729	0.867257	3.71424	0.00168637	0.0138477	-1.0771
ENSMUSG00000071796	6820431F20Rik	cadherin 11 pseudogene	547150			transcribed_unprocessed_pseudogene	chr8		0	0.0216953	7.79898	0.301034	0.766985	0.870351	-7.17429
ENSMUSG00000052295	8030423F21Rik	RIKEN cDNA 8030423F21 gene	211001			lncRNA	chr5		0	-0.0513784	-1.81436	-0.112986	0.911345	0.956152	-5.55541
ENSMUSG00000047466	8030462N17Rik	RIKEN cDNA 8030462N17 gene	212163		PF15303	protein_coding	chr18		0	-0.124504	4.39854	-1.74299	0.099124	0.245731	-5.44405
ENSMUSG00000034587	8430429K09Rik	RIKEN cDNA 8430429K09 gene	71523			lncRNA	chr11		0	0.0589324	2.56619	0.542423	0.594463	0.750635	-6.41702
ENSMUSG00000116953	9030025P20Rik	RIKEN cDNA 9030025P20 gene	100041574		PF13910	protein_coding	chr17		0	-0.0391141	2.21277	-0.230807	0.820179	0.904899	-6.40752
ENSMUSG00000045008	9030612E09Rik	RIKEN cDNA 9030612E09 gene	74530			lncRNA	chr10		0	-0.213773	0.254072	-0.979654	0.340791	0.544483	-5.51317
ENSMUSG00000073158	9030624G23Rik	RIKEN cDNA 9030624G23 gene	66808		PF01352	protein_coding	chr12		0	-0.0379019	0.40899	-0.204486	0.840366	0.916454	-6.04361
ENSMUSG00000030823	9130019O22Rik	RIKEN cDNA 9130019O22 gene	78921		PF00096	protein_coding	chr7	zf-C2H2	1	-0.330335	0.898846	-1.97155	0.064911	0.184287	-4.43936
ENSMUSG00000073067	9130019P16Rik	RIKEN cDNA 9130019P16 gene	100042056			lncRNA	chr6		0	-0.87362	-0.199275	-2.80706	0.011998	0.0558459	-2.73276
ENSMUSG00000062944	9130023H24Rik	RIKEN cDNA 9130023H24 gene	100043133		PF00096	protein_coding	chr7	zf-C2H2	1	0.012158	1.69734	0.0982156	0.922893	0.961229	-6.45839
ENSMUSG00000087022	9130024F11Rik	RIKEN cDNA 9130024F11 gene	329160			lncRNA	chr1		0	-0.164118	1.7944	-0.74887	0.464021	0.65294	-6.08055
ENSMUSG00000097386	9130213A22Rik	RIKEN cDNA 9130213A22 gene	100038433			lncRNA	chr11		0	-0.162521	-0.141695	-0.598669	0.55717	0.724729	-5.66817
ENSMUSG00000090330	9130221H12Rik	RIKEN cDNA 9130221H12 gene	77124			lncRNA	chr7		0	-0.098416	2.10057	-0.720797	0.480685	0.666577	-6.25544
ENSMUSG00000099950	9130227L01Rik	RIKEN cDNA 9130227L01 gene	329159			lncRNA	chr1		0	0.0365141	-1.95186	0.0860303	0.932433	0.966236	-5.52037
ENSMUSG00000101892	9130401M01Rik	RIKEN cDNA 9130401M01 gene	75758		PF17826	protein_coding	chr15		0	0.200346	4.00172	2.51003	0.0223103	0.0882782	-4.11325
ENSMUSG00000072982	9230009I02Rik	RIKEN cDNA 9230009I02 gene	619293			lncRNA	chr11		0	-0.200091	-1.46539	-0.653149	0.522267	0.698915	-5.46474
ENSMUSG00000097145	9230114K14Rik	RIKEN cDNA 9230114K14 gene	414108			lncRNA	chr5		0	-0.0810879	2.03696	-0.649083	0.524829	0.700966	-6.23636
ENSMUSG00000097403	9230116N13Rik	RIKEN cDNA 9230116N13 gene	320054			lncRNA	chr1		0	-0.330088	-1.80711	-1.15627	0.263325	0.463225	-4.98443
ENSMUSG00000107879	9330102E08Rik	RIKEN cDNA 9330102E08 gene	330427			lncRNA	chr6		0	-0.94243	3.48886	-9.57924	2.52782e-08	3.57127e-06	9.44648
ENSMUSG00000097842	9330104G04Rik	RIKEN cDNA 9330104G04 gene	320950			lncRNA	chr7		0	0.107587	1.94847	0.944679	0.357862	0.560537	-6.01604
ENSMUSG00000097098	9330111N05Rik	RIKEN cDNA 9330111N05 gene	319983			lncRNA	chr13		0	-0.144071	-1.15685	-0.414385	0.683697	0.816702	-5.5409
ENSMUSG00000097781	9330136K24Rik	RIKEN cDNA 9330136K24 gene	319870			lncRNA	chr17		0	-0.402848	-1.67803	-1.01891	0.322319	0.527587	-5.09236
ENSMUSG00000097061	9330151L19Rik	RIKEN cDNA 9330151L19 gene	414085			lncRNA	chr12		0	0.288638	3.89111	4.37361	0.00040074	0.00476775	-0.152613
ENSMUSG00000073154	9330158H04Rik	RIKEN cDNA 9330158H04 gene	319472			lncRNA	chr6		0	0.175552	-0.84294	0.54282	0.594195	0.750572	-5.51497
ENSMUSG00000004360	9330159F19Rik	RIKEN cDNA 9330159F19 gene	212448		PF14818	protein_coding	chr10		0	0.0668942	6.505	0.465534	0.64737	0.789392	-7.0686
ENSMUSG00000097177	9330159M07Rik	RIKEN cDNA 9330159M07 gene	319673			lncRNA	chr9		0	-0.698758	0.374045	-3.10831	0.00630232	0.0356621	-2.25269
ENSMUSG00000097166	9330179D12Rik	RIKEN cDNA 9330179D12 gene	77558			lncRNA	chr6		0	-0.530833	-0.979137	-1.55998	0.136915	0.304184	-4.62186
ENSMUSG00000115149	9330188P03Rik	RIKEN cDNA 9330188P03 gene	380930			lncRNA	chr14		0	-0.353467	-0.317215	-1.3217	0.203522	0.393303	-4.94047
ENSMUSG00000059939	9430015G10Rik	RIKEN cDNA 9430015G10 gene	230996		PF14946	protein_coding	chr4		0	0.0711959	3.57094	0.866249	0.398237	0.597702	-6.40263
ENSMUSG00000097073	9430037G07Rik	RIKEN cDNA 9430037G07 gene	320692			lncRNA	chr9		0	-0.498543	-0.300191	-1.8769	0.0775438	0.208152	-4.31356
ENSMUSG00000040139	9430038I01Rik	RIKEN cDNA 9430038I01 gene	77252			protein_coding	chr7		0	0.329365	0.711394	2.00635	0.0607512	0.176222	-4.43762
ENSMUSG00000086155	9430041J12Rik	RIKEN cDNA 9430041J12 gene	77323			lncRNA	chr7		0	-0.695916	0.188523	-3.07792	0.00672861	0.037399	-2.25677
ENSMUSG00000100632	9430060I03Rik	RIKEN cDNA 9430060I03 gene	100037260			lncRNA	chr1		0	0.0490902	-1.79356	0.154637	0.878902	0.936921	-5.5827
ENSMUSG00000097360	9430065F17Rik	RIKEN cDNA 9430065F17 gene	77857			lncRNA	chr13		0	-0.449365	-0.841237	-1.65253	0.116503	0.273358	-4.51351
ENSMUSG00000097462	9530026P05Rik	RIKEN cDNA 9530026P05 gene	330385			lncRNA	chr6		0	-0.567574	-0.703943	-1.23539	0.233241	0.428227	-5.0029
ENSMUSG00000097726	9530036O11Rik	RIKEN cDNA 9530036O11Rik	654796			lncRNA	chr5		0	-0.388282	-1.20049	-0.989135	0.336263	0.540065	-5.22307
ENSMUSG00000085982	9530051G07Rik	RIKEN cDNA 9530051G07 gene	319781			lncRNA	chrX		0	0.319957	-0.49345	1.44595	0.166108	0.344986	-4.87412
ENSMUSG00000078776	9530053A07Rik	RIKEN cDNA 9530053A07 gene	319482		PF08742	protein_coding	chr7		0	0.118616	1.58717	0.612339	0.548298	0.718569	-6.09626
ENSMUSG00000097736	9530059O14Rik	RIKEN cDNA 9530059O14 gene	319626			lncRNA	chr9		0	0.628869	-0.678696	2.14881	0.0461205	0.145783	-3.78525
ENSMUSG00000108030	9530062K07Rik	RIKEN cDNA 9530062K07 gene	78739			lncRNA	chr6		0	-0.44875	-1.75864	-1.43074	0.170362	0.350568	-4.67029
ENSMUSG00000036275	9530068E07Rik	RIKEN cDNA 9530068E07 gene	213673			protein_coding	chr11		0	0.0413585	6.8782	0.807305	0.430478	0.625819	-6.8463
ENSMUSG00000036411	9530077C05Rik	RIKEN cDNA 9530077C05 gene	68283		PF08014	protein_coding	chr9		0	0.246438	3.51846	1.20816	0.243282	0.440224	-5.90079
ENSMUSG00000044125	9530080O11Rik	RIKEN cDNA 9530080O11 gene	319247			lncRNA	chr4		0	-0.264004	1.42796	-2.13932	0.0469845	0.147558	-4.25615
ENSMUSG00000097006	9530082P21Rik	RIKEN cDNA 9530082P21 gene	638247			lncRNA	chr17		0	-1.01923	-1.10776	-2.20634	0.0411854	0.134752	-3.71437
ENSMUSG00000097825	9630001P10Rik	RIKEN cDNA 9630001P10 gene	319251			lncRNA	chr5		0	0.19684	-0.53777	0.847112	0.408527	0.60593	-5.50303
ENSMUSG00000051295	9630028B13Rik	RIKEN cDNA 9630028B13 gene	319562			lncRNA	chr1		0	0.242773	-1.52758	0.672758	0.51001	0.68994	-5.38688
ENSMUSG00000117763	9830166K06Rik	RIKEN cDNA 9830166K06 gene	402757			lncRNA	chr19		0	0.0999316	-0.0760588	0.419468	0.680049	0.814151	-5.78189
ENSMUSG00000044551	9930012K11Rik	RIKEN cDNA 9930012K11 gene	268759		PF15552	protein_coding	chr14		0	-0.879085	-1.07966	-3.07304	0.00679965	0.0376724	-2.24774
ENSMUSG00000046138	9930021J03Rik	RIKEN cDNA 9930021J03 gene	240613			protein_coding	chr19		0	-0.152804	6.0671	-1.42171	0.172931	0.353882	-6.14377
ENSMUSG00000044730	9930104L06Rik	RIKEN cDNA 9930104L06 gene	194268		PF15011	protein_coding	chr4		0	-0.187365	3.28008	-2.53217	0.0213152	0.0851421	-3.90217
ENSMUSG00000069892	9930111J21Rik2	RIKEN cDNA 9930111J21 gene 2	245240		PF05049	protein_coding	chr11		0	0.400487	-0.953478	0.932811	0.363785	0.566056	-5.27426
ENSMUSG00000084897	a	nonagouti	50518		PF00607	protein_coding	chr2		0	-0.620409	0.0751408	-2.89259	0.0100061	0.0491494	-2.65272
ENSMUSG00000110357	A030001D20Rik	RIKEN cDNA A030001D20 gene	100126243			lncRNA	chr7		0	-0.291683	1.64873	-2.03806	0.0571713	0.169168	-4.47771
ENSMUSG00000079144	A130010J15Rik	RIKEN cDNA A130010J15 gene	319266		PF14953	protein_coding	chr1		0	-0.0158848	2.57719	-0.155819	0.877984	0.936583	-6.61749
ENSMUSG00000112095	A130077B15Rik	RIKEN cDNA A130077B15 gene	319272			lncRNA	chr10		0	-0.136963	-1.31103	-0.379813	0.708718	0.833479	-5.54478
ENSMUSG00000097845	A230020J21Rik	RIKEN cDNA A230020J21 gene	100125339			lncRNA	chr1		0	-0.220422	-0.566593	-0.873714	0.39427	0.594076	-5.36464
ENSMUSG00000117172	A230051N06Rik	RIKEN cDNA A230051N06 gene	320593			lncRNA	chr17		0	-0.137491	0.00966515	-0.698394	0.494235	0.6771	-5.70111
ENSMUSG00000109394	A230057D06Rik	RIKEN cDNA A230057D06 gene	319893			lncRNA	chr7		0	0.100544	2.30866	0.701794	0.492164	0.675393	-6.24369
ENSMUSG00000084771	A230072E10Rik	RIKEN cDNA A230072E10 gene	331547			lncRNA	chrX		0	-0.233393	-0.384478	-0.894292	0.383468	0.583256	-5.40499
ENSMUSG00000100600	A230077H06Rik	RIKEN cDNA A230077H06 gene	320210			lncRNA	chr7		0	0.0898311	3.36094	1.03101	0.316769	0.521772	-6.2023
ENSMUSG00000055818	A230083G16Rik	RIKEN cDNA A230083G16 gene	442825			lncRNA	chr6		0	-0.0451397	0.739446	-0.269768	0.790538	0.885764	-6.06799
ENSMUSG00000087026	A230103J11Rik	RIKEN cDNA A230103J11 gene	320466			lncRNA	chr8		0	0.134791	0.930286	0.764279	0.455025	0.645977	-5.84716
ENSMUSG00000097292	A230107N01Rik	RIKEN cDNA A230107N01 gene	320919			lncRNA	chr13		0	-0.297303	-0.638641	-1.20726	0.24362	0.440566	-5.10322
ENSMUSG00000030111	A2m	alpha-2-macroglobulin	232345		PF07677	protein_coding	chr6		0	0.471263	1.76779	2.33346	0.0319607	0.113466	-3.94502
ENSMUSG00000047228	A2ml1	alpha-2-macroglobulin like 1	232400		PF07677	protein_coding	chr6		0	-0.259383	1.16928	-1.36756	0.188996	0.375065	-5.31382
ENSMUSG00000052479	A330008L17Rik	RIKEN cDNA A330008L17 gene	234624			lncRNA	chr8		0	0.246309	2.09441	1.76403	0.0954188	0.239429	-5.00013
ENSMUSG00000097915	A330009N23Rik	RIKEN cDNA A330009N23 gene	380977			lncRNA	chr15		0	-0.263756	1.86996	-2.05222	0.0556352	0.16579	-4.43289
ENSMUSG00000096929	A330023F24Rik	RIKEN cDNA A330023F24 gene	320977			lncRNA	chr1		0	0.28645	3.15729	2.07596	0.0531445	0.160856	-4.74762
ENSMUSG00000086213	A330040F15Rik	RIKEN cDNA A330040F15 gene	74333			lncRNA	chr19		0	-0.389166	1.47712	-2.23758	0.0387144	0.12967	-3.96852
ENSMUSG00000087466	A330041J22Rik	RIKEN cDNA A330041J22 gene	319556			lncRNA	chr9		0	-0.167037	-0.0703459	-0.701806	0.492157	0.675393	-5.66296
ENSMUSG00000052014	A330070K13Rik	RIKEN cDNA A330070K13 gene	381673			protein_coding	chr5		0	0.019679	-1.47722	0.0645306	0.949289	0.973611	-5.68889
ENSMUSG00000097960	A330074K22Rik	RIKEN cDNA A330074K22 gene	434353			lncRNA	chr8		0	0.270003	-0.208068	0.945688	0.357361	0.560309	-5.4301
ENSMUSG00000113186	A330076C08Rik	RIKEN cDNA A330076C08 gene	100503592			lncRNA	chr13		0	-0.177094	-0.64307	-0.619076	0.543953	0.715279	-5.57974
ENSMUSG00000109321	A330076H08Rik	RIKEN cDNA A330076H08 gene	320026			lncRNA	chr7		0	0.319202	1.84522	1.70471	0.106182	0.25761	-4.89361
ENSMUSG00000086363	A330102I10Rik	RIKEN cDNA A330102I10 gene	77920			lncRNA	chr13		0	0.11455	1.09936	0.607436	0.551471	0.721272	-5.98668
ENSMUSG00000028794	A3galt2	alpha 1,3-galactosyltransferase 2 (isoglobotriaosylceramide synthase)	215493		PF03414	protein_coding	chr4		0	0.0198916	-1.35295	0.0416257	0.967275	0.982842	-5.58006
ENSMUSG00000047613	A430005L14Rik	RIKEN cDNA A430005L14 gene	97159		PF15772	protein_coding	chr4		0	0.205927	2.49825	1.92779	0.0705026	0.195047	-4.88188
ENSMUSG00000056014	A430033K04Rik	RIKEN cDNA A430033K04 gene	243308		PF01352	protein_coding	chr5	zf-C2H2	1	-0.0396641	2.91314	-0.42303	0.677498	0.812151	-6.675
ENSMUSG00000087305	A430035B10Rik	RIKEN cDNA A430035B10 gene	320312			lncRNA	chr6		0	-0.0215171	0.677652	-0.13239	0.896207	0.947173	-6.09247
ENSMUSG00000090564	A430057M04Rik	RIKEN cDNA A430057M04 gene	319486			lncRNA	chr14		0	-0.527087	0.174847	-2.08556	0.0521661	0.159055	-4.06194
ENSMUSG00000116220	A430088P11Rik	RIKEN cDNA A430088P11 gene	106059			lncRNA	chr15		0	0.679526	-1.3805	1.54215	0.141174	0.310089	-4.56901
ENSMUSG00000086851	A430108G06Rik	RIKEN cDNA A430108G06 gene	319650			lncRNA	chr11		0	-0.34388	-0.291438	-1.57673	0.133009	0.298393	-4.78655
ENSMUSG00000053528	A530021J07Rik	Riken cDNA A530021J07 gene	330578			lncRNA	chr7		0	-0.3028	-0.618343	-0.877385	0.392328	0.592133	-5.38881
ENSMUSG00000087694	A530058N18Rik	RIKEN cDNA A530058N18 gene	320846			lncRNA	chr2		0	-0.292444	2.40179	-1.85966	0.0800672	0.212641	-4.8653
ENSMUSG00000085112	A530072M11Rik	RIKEN cDNA gene A530072M11	100415915			lncRNA	chr4		0	-0.813107	-1.21475	-2.59448	0.0187368	0.0775199	-3.06494
ENSMUSG00000048215	A630023P12Rik	RIKEN cDNA A630023P12 gene	231603			lncRNA	chr5		0	-0.38543	-1.76941	-0.762711	0.455935	0.646766	-5.24438
ENSMUSG00000101013	A630072M18Rik	RIKEN cDNA A630072M18 gene	320770			lncRNA	chr5		0	-0.22167	4.84887	-1.30765	0.208145	0.399063	-6.03018
ENSMUSG00000116673	A630089N07Rik	RIKEN cDNA A630089N07 gene	320586			protein_coding	chr16		0	-0.169375	1.07873	-0.860663	0.401223	0.599521	-5.90565
ENSMUSG00000044783	A730008H23Rik	RIKEN cDNA A730008H23 gene	212427		PF12346	protein_coding	chr1		0	-0.332903	4.87686	-3.76632	0.00150489	0.0127211	-1.61896
ENSMUSG00000085139	A730046J19Rik	RIKEN cDNA A730046J19 gene	319764			protein_coding	chrX		0	0.299318	1.32344	1.71409	0.104415	0.254445	-4.92396
ENSMUSG00000097756	A730056A06Rik	RIKEN cDNA A730056A06 gene	319783			lncRNA	chr7		0	0.570958	1.40603	3.10373	0.0063648	0.0359449	-2.40544
ENSMUSG00000112639	A730063M14Rik	RIKEN cDNA A730063M14 gene	100504703			lncRNA	chr10		0	0.154394	0.595355	0.779348	0.446331	0.639482	-5.672
ENSMUSG00000086693	A730081D07Rik	RIKEN cDNA A730081D07 gene	102633880			lncRNA	chr13		0	-0.0138236	0.0533507	-0.0761852	0.940148	0.969858	-5.93156
ENSMUSG00000100812	A730098A19Rik	RIKEN cDNA A730098A19 gene	102632990			lncRNA	chr8		0	0.500822	-0.0517774	2.06279	0.0545142	0.16341	-4.07884
ENSMUSG00000053181	A830005F24Rik	RIKEN cDNA A830005F24 gene	442803			protein_coding	chr13		0	-0.658678	-1.6189	-2.01474	0.0597841	0.174208	-3.94301
ENSMUSG00000097182	A830009L08Rik	RIKEN cDNA A830009L08 gene	320297			lncRNA	chr13		0	0.12017	-0.282551	0.349567	0.730893	0.848214	-5.7322
ENSMUSG00000089957	A830011K09Rik	RIKEN cDNA A830011K09 gene	319702			lncRNA	chr6		0	0.29885	1.3978	1.88023	0.0770652	0.207255	-4.62061
ENSMUSG00000057715	A830018L16Rik	RIKEN cDNA A830018L16 gene	320492		PF17824	protein_coding	chr1		0	0.448352	6.26728	6.40076	6.12469e-06	0.000211429	3.81714
ENSMUSG00000105923	A830019L24Rik	RIKEN cDNA A830019L24 gene	320072			lncRNA	chr3		0	0.380922	-1.15035	1.08148	0.294362	0.49784	-5.17821
ENSMUSG00000094707	A830019P07Rik	RIKEN cDNA A830019P07 gene	329056			lncRNA	chr19		0	-0.249226	-0.0670495	-1.0395	0.312916	0.5182	-5.38034
ENSMUSG00000103695	A830029E22Rik	RIKEN cDNA A830029E22 gene	320566			lncRNA	chr3		0	0.433725	0.565137	1.2532	0.226845	0.420872	-5.13271
ENSMUSG00000111329	A830035O19Rik	RIKEN cDNA A830035O19 gene	100101457			lncRNA	chr9		0	-0.306808	-0.293187	-1.3858	0.183455	0.36802	-4.97971
ENSMUSG00000084890	A830036E02Rik	RIKEN cDNA A830036E02 gene	353123			lncRNA	chr11		0	0.31374	3.39227	2.39231	0.0283771	0.104287	-4.17929
ENSMUSG00000112280	A830082N09Rik	RIKEN cDNA A830082N09 gene	414093			lncRNA	chr10		0	0.120775	4.40614	1.33785	0.198308	0.386788	-6.10102
ENSMUSG00000075330	A930003A15Rik	RIKEN cDNA A930003A15 gene	68162			protein_coding	chr16		0	0.252213	-0.172118	0.851091	0.406373	0.604179	-5.48689
ENSMUSG00000105076	A930003O13Rik	RIKEN cDNA A930003O13 gene	330052			lncRNA	chr5		0	-0.41622	-1.14716	-1.34548	0.195882	0.383967	-4.85982
ENSMUSG00000054057	A930004D18Rik	RIKEN cDNA A930004D18 gene	77940			protein_coding	chr2		0	-0.055963	2.54547	-0.380649	0.708109	0.833046	-6.52706
ENSMUSG00000054426	A930005H10Rik	RIKEN cDNA A930005H10 gene	68161			lncRNA	chr3		0	-0.189018	2.11201	-1.6023	0.127234	0.289742	-5.18597
ENSMUSG00000118559	A930007A09Rik	RIKEN cDNA A930007A09 gene	432999			protein_coding	chr16		0	0.155702	1.4873	1.0902	0.290612	0.493882	-5.8207
ENSMUSG00000097855	A930007I19Rik	RIKEN cDNA A930007I19 gene	77779			lncRNA	chr19		0	-0.277114	-0.661551	-1.03	0.317229	0.522481	-5.28132
ENSMUSG00000089809	A930011G23Rik	RIKEN cDNA A930011G23 gene	319818			protein_coding	chr5		0	0.449545	5.45427	2.50285	0.0226418	0.0890584	-4.107
ENSMUSG00000097610	A930012L18Rik	RIKEN cDNA A930012L18 gene	626275			lncRNA	chr18		0	-0.0845882	0.448875	-0.363758	0.720457	0.841827	-5.90608
ENSMUSG00000040705	A930016O22Rik	RIKEN cDNA A930016O22 gene	100503495			lncRNA	chr7		0	0.156118	-1.66656	0.36279	0.721166	0.842371	-5.5258
ENSMUSG00000056735	A930024E05Rik	RIKEN cDNA A930024E05 gene	109202			lncRNA	chr5		0	0.0433382	1.7195	0.300568	0.767334	0.870632	-6.31611
ENSMUSG00000090622	A930033H14Rik	RIKEN cDNA A930033H14 gene	320700			protein_coding	chr10		0	-0.313286	1.63081	-1.48963	0.15437	0.328724	-5.16083
ENSMUSG00000109408	A930037H05Rik	RIKEN cDNA A930037H05 gene	78439			lncRNA	chr11		0	-0.218137	0.687637	-1.44312	0.166892	0.346145	-5.12662
ENSMUSG00000083307	AA414768	expressed sequence AA414768	245350			processed_pseudogene	chrX		0	0.00816386	-0.551256	0.0341581	0.973143	0.985551	-5.79384
ENSMUSG00000093483	AA465934	expressed sequence AA465934	613254			lncRNA	chr11		0	-0.193103	-0.832704	-0.859411	0.401894	0.600077	-5.38685
ENSMUSG00000042510	AA986860	expressed sequence AA986860	212439			protein_coding	chr1		0	-0.598226	-0.609629	-2.8526	0.0108941	0.0521153	-2.658
ENSMUSG00000036678	Aaas	achalasia, adrenocortical insufficiency, alacrimia	223921		PF00400	protein_coding	chr15		0	-0.343275	4.12574	-4.09628	0.00073208	0.00740066	-0.796474
ENSMUSG00000029482	Aacs	acetoacetyl-CoA synthetase	78894	6.2.1.16	PF16177	protein_coding	chr5		0	0.0833854	7.40708	1.27151	0.220416	0.413478	-6.4038
ENSMUSG00000057228	Aadat	aminoadipate aminotransferase	23923	2.6.1.39	PF00155	protein_coding	chr8		0	0.043933	-0.614933	0.163955	0.871671	0.933318	-5.84929
ENSMUSG00000037257	Aagab	alpha- and gamma-adaptin binding protein	66939			protein_coding	chr9		0	-0.12027	5.84231	-2.22496	0.0396957	0.131982	-4.85594
ENSMUSG00000057230	Aak1	AP2 associated kinase 1	269774		PF00069	protein_coding	chr6		0	-0.060909	8.45258	-0.894027	0.383606	0.583311	-6.83309
ENSMUSG00000035642	Aamdc	adipogenesis associated Mth938 domain containing	66273		PF04430	protein_coding	chr7		0	-0.208455	3.48852	-2.29277	0.0346809	0.120311	-4.38714
ENSMUSG00000006299	Aamp	angio-associated migratory protein	227290		PF00400	protein_coding	chr1		0	0.0642671	6.63367	1.09407	0.288962	0.491907	-6.56785
ENSMUSG00000027628	Aar2	AAR2 splicing factor homolog	68295		PF05282	protein_coding	chr2		0	-0.0888266	4.53309	-0.972711	0.344134	0.547837	-6.55998
ENSMUSG00000068522	Aard	alanine and arginine rich domain containing protein	239435			protein_coding	chr15		0	0.0256421	1.14758	0.123978	0.902765	0.951453	-6.15504
ENSMUSG00000031960	Aars	alanyl-tRNA synthetase	234734	6.1.1.7	PF01411	protein_coding	chr8		0	-0.0284214	8.64702	-0.540783	0.595569	0.751646	-7.09593
ENSMUSG00000023938	Aars2	alanyl-tRNA synthetase 2, mitochondrial	224805	6.1.1.7	PF01411	protein_coding	chr17		0	-0.37328	3.77847	-3.90518	0.00111093	0.0101473	-1.16268
ENSMUSG00000075528	Aarsd1	alanyl-tRNA synthetase domain containing 1	69684		PF07973	protein_coding	chr11		0	0.10994	4.37067	1.55558	0.137955	0.30551	-5.75859
ENSMUSG00000055923	Aasdh	aminoadipate-semialdehyde dehydrogenase	231326		PF00550	protein_coding	chr5		0	0.00160873	2.62057	0.0161682	0.987286	0.993859	-6.67986
ENSMUSG00000025894	Aasdhppt	aminoadipate-semialdehyde dehydrogenase-phosphopantetheinyl transferase	67618		PF01648	protein_coding	chr9		0	0.0340261	4.58906	0.326761	0.747778	0.859247	-6.92335
ENSMUSG00000029695	Aass	aminoadipate-semialdehyde synthase	30956	1.5.1.9	PF05222	protein_coding	chr6		0	0.35801	-0.957525	0.753133	0.461521	0.651026	-5.38286
ENSMUSG00000018697	Aatf	apoptosis antagonizing transcription factor	56321		PF08164	protein_coding	chr11		0	0.169811	3.01177	2.09939	0.050786	0.155978	-4.72447
ENSMUSG00000025375	Aatk	apoptosis-associated tyrosine kinase	11302		PF07714	protein_coding	chr11		0	0.169157	7.45312	2.17509	0.0438021	0.140652	-5.02129
ENSMUSG00000057880	Abat	4-aminobutyrate aminotransferase	268860	2.6.1.22	PF00202	protein_coding	chr16		0	0.0343158	8.21416	0.742756	0.46762	0.656236	-6.94624
ENSMUSG00000015243	Abca1	ATP-binding cassette, sub-family A (ABC1), member 1	11303		PF00005	protein_coding	chr4		0	0.189152	5.89819	0.841931	0.411342	0.608286	-6.75631
ENSMUSG00000050296	Abca12	ATP-binding cassette, sub-family A (ABC1), member 12	74591		PF00005	protein_coding	chr1		0	0.687896	-0.069579	2.50481	0.0225508	0.088822	-3.35153
ENSMUSG00000004668	Abca13	ATP-binding cassette, sub-family A (ABC1), member 13	268379		PF00005	protein_coding	chr11		0	-0.420198	-1.72759	-1.17571	0.255674	0.454271	-4.97013
ENSMUSG00000035435	Abca17	ATP-binding cassette, sub-family A (ABC1), member 17	381072		PF00005	protein_coding	chr17		0	-0.0964838	1.67726	-0.615477	0.546272	0.717374	-6.13043
ENSMUSG00000026944	Abca2	ATP-binding cassette, sub-family A (ABC1), member 2	11305		PF00005	protein_coding	chr2		0	-0.0601102	7.80982	-1.17846	0.254609	0.452977	-6.52207
ENSMUSG00000024130	Abca3	ATP-binding cassette, sub-family A (ABC1), member 3	27410		PF00005	protein_coding	chr17		0	0.117679	8.00234	2.32386	0.0325841	0.115086	-4.75768
ENSMUSG00000028125	Abca4	ATP-binding cassette, sub-family A (ABC1), member 4	11304		PF00005	protein_coding	chr3		0	-0.622891	-0.857891	-1.60544	0.126539	0.288839	-4.585
ENSMUSG00000018800	Abca5	ATP-binding cassette, sub-family A (ABC1), member 5	217265		PF00005	protein_coding	chr11		0	0.00964879	5.8274	0.0981861	0.922916	0.961229	-7.09326
ENSMUSG00000044749	Abca6	ATP-binding cassette, sub-family A (ABC1), member 6	76184		PF00005	protein_coding	chr11		0	-0.262092	0.120523	-0.92849	0.365958	0.56809	-5.43872
ENSMUSG00000035722	Abca7	ATP-binding cassette, sub-family A (ABC1), member 7	27403		PF00005	protein_coding	chr10		0	-0.225711	4.4099	-2.08523	0.0521991	0.159127	-4.94554
ENSMUSG00000041828	Abca8a	ATP-binding cassette, sub-family A (ABC1), member 8a	217258		PF00005	protein_coding	chr11		0	0.885702	3.94431	10.013	1.31468e-08	2.04493e-06	10.0991
ENSMUSG00000020620	Abca8b	ATP-binding cassette, sub-family A (ABC1), member 8b	27404		PF00005	protein_coding	chr11		0	0.0359738	4.1037	0.396483	0.696608	0.825206	-6.87001
ENSMUSG00000041797	Abca9	ATP-binding cassette, sub-family A (ABC1), member 9	217262		PF00005	protein_coding	chr11		0	0.400703	1.4127	2.0066	0.0607223	0.176167	-4.36388
ENSMUSG00000031974	Abcb10	ATP-binding cassette, sub-family B (MDR/TAP), member 10	56199		PF00005	protein_coding	chr8		0	-0.0460347	3.52568	-0.571719	0.574884	0.73698	-6.72662
ENSMUSG00000028970	Abcb1b	ATP-binding cassette, sub-family B (MDR/TAP), member 1B	18669		PF00664	protein_coding	chr5		0	-0.147455	1.76449	-0.871463	0.395463	0.595042	-5.98496
ENSMUSG00000042476	Abcb4	ATP-binding cassette, sub-family B (MDR/TAP), member 4	18670		PF00664	protein_coding	chr5		0	-0.589371	0.715966	-2.94653	0.00891877	0.0452438	-2.60492
ENSMUSG00000026198	Abcb6	ATP-binding cassette, sub-family B (MDR/TAP), member 6	74104		PF16185	protein_coding	chr1		0	-0.156192	5.50928	-2.234	0.0389903	0.130323	-4.79569
ENSMUSG00000031333	Abcb7	ATP-binding cassette, sub-family B (MDR/TAP), member 7	11306		PF00664	protein_coding	chrX		0	0.223997	4.55019	1.94565	0.0681698	0.190588	-5.2317
ENSMUSG00000028973	Abcb8	ATP-binding cassette, sub-family B (MDR/TAP), member 8	74610		PF00005	protein_coding	chr5		0	0.000683216	5.15037	0.0109244	0.991409	0.995409	-7.07317
ENSMUSG00000029408	Abcb9	ATP-binding cassette, sub-family B (MDR/TAP), member 9	56325		PF00664	protein_coding	chr5		0	-0.00663894	4.87518	-0.0684537	0.946211	0.972134	-7.06404
ENSMUSG00000023088	Abcc1	ATP-binding cassette, sub-family C (CFTR/MRP), member 1	17250		PF00005	protein_coding	chr16		0	-0.00731271	3.70779	-0.111178	0.912758	0.956662	-6.85788
ENSMUSG00000032842	Abcc10	ATP-binding cassette, sub-family C (CFTR/MRP), member 10	224814		PF00664	protein_coding	chr17		0	-0.473091	2.18139	-3.62712	0.00204014	0.0157898	-1.52008
ENSMUSG00000036872	Abcc12	ATP-binding cassette, sub-family C (CFTR/MRP), member 12	244562		PF00664	protein_coding	chr8		0	-0.781268	-1.28785	-1.96413	0.0658299	0.186282	-4.02635
ENSMUSG00000025194	Abcc2	ATP-binding cassette, sub-family C (CFTR/MRP), member 2	12780		PF00005	protein_coding	chr19		0	-0.211048	-1.51158	-0.469716	0.644438	0.787043	-5.50022
ENSMUSG00000032849	Abcc4	ATP-binding cassette, sub-family C (CFTR/MRP), member 4	239273		PF00005	protein_coding	chr14		0	0.338136	2.39802	2.95705	0.0087205	0.0445353	-2.90424
ENSMUSG00000022822	Abcc5	ATP-binding cassette, sub-family C (CFTR/MRP), member 5	27416			protein_coding	chr16		0	0.127883	6.72043	1.98697	0.0630367	0.180572	-5.30645
ENSMUSG00000040136	Abcc8	ATP-binding cassette, sub-family C (CFTR/MRP), member 8	20927		PF00664	protein_coding	chr7		0	-0.160187	4.5256	-2.52851	0.0214768	0.0856489	-4.15423
ENSMUSG00000030249	Abcc9	ATP-binding cassette, sub-family C (CFTR/MRP), member 9	20928		PF00664	protein_coding	chr6		0	0.62557	-1.18542	2.44674	0.025401	0.096413	-3.30179
ENSMUSG00000031378	Abcd1	ATP-binding cassette, sub-family D (ALD), member 1	11666		PF06472	protein_coding	chrX		0	-0.346716	4.3019	-4.78216	0.00016651	0.00255109	0.659616
ENSMUSG00000055782	Abcd2	ATP-binding cassette, sub-family D (ALD), member 2	26874		PF06472	protein_coding	chr15		0	0.114742	3.96626	0.742492	0.467776	0.656348	-6.55716
ENSMUSG00000028127	Abcd3	ATP-binding cassette, sub-family D (ALD), member 3	19299		PF06472	protein_coding	chr3		0	0.255709	5.96588	3.48249	0.00279775	0.0198526	-2.32807
ENSMUSG00000021240	Abcd4	ATP-binding cassette, sub-family D (ALD), member 4	19300		PF06472	protein_coding	chr12		0	-0.233047	2.20798	-2.24862	0.0378745	0.127765	-4.21157
ENSMUSG00000058355	Abce1	ATP-binding cassette, sub-family E (OABP), member 1	24015		PF00037	protein_coding	chr8		0	0.163218	6.97351	1.82922	0.0846991	0.221059	-5.58917
ENSMUSG00000038762	Abcf1	ATP-binding cassette, sub-family F (GCN20), member 1	224742		PF12848	protein_coding	chr17		0	-0.503185	6.28993	-7.04846	1.79702e-06	8.23764e-05	5.06155
ENSMUSG00000028953	Abcf2	ATP-binding cassette, sub-family F (GCN20), member 2	27407		PF00005	protein_coding	chr5		0	-0.123828	5.88843	-2.31218	0.0333572	0.117157	-4.68759
ENSMUSG00000003234	Abcf3	ATP-binding cassette, sub-family F (GCN20), member 3	27406		PF12848	protein_coding	chr16		0	-0.048987	5.58593	-0.93084	0.364775	0.567079	-6.6555
ENSMUSG00000024030	Abcg1	ATP binding cassette subfamily G member 1	11307		PF01061	protein_coding	chr17		0	-0.122304	4.64784	-1.09948	0.28666	0.489487	-6.45923
ENSMUSG00000029802	Abcg2	ATP binding cassette subfamily G member 2 (Junior blood group)	26357		PF01061	protein_coding	chr6		0	-0.228159	2.64532	-1.91865	0.0717238	0.197481	-4.82528
ENSMUSG00000032131	Abcg4	ATP binding cassette subfamily G member 4	192663		PF01061	protein_coding	chr9		0	-0.0147232	6.00154	-0.194462	0.848085	0.920132	-7.13649
ENSMUSG00000006638	Abhd1	abhydrolase domain containing 1	57742		PF00561	polymorphic_pseudogene	chr5		0	-0.181915	0.914765	-1.08904	0.291112	0.494298	-5.53237
ENSMUSG00000033157	Abhd10	abhydrolase domain containing 10	213012		PF00561	protein_coding	chr16		0	0.256234	3.10673	3.03984	0.00730281	0.0395306	-2.91662
ENSMUSG00000040532	Abhd11	abhydrolase domain containing 11	68758		PF12697	protein_coding	chr5		0	0.337409	4.3445	4.06393	0.000785575	0.00778619	-0.902393
ENSMUSG00000085042	Abhd11os	abhydrolase domain containing 11, opposite strand	69812			transcribed_unitary_pseudogene	chr5		0	0.0616297	0.887616	0.31884	0.753675	0.862794	-6.09045
ENSMUSG00000032046	Abhd12	abhydrolase domain containing 12	76192		PF12146	protein_coding	chr2		0	-0.0926867	7.22239	-1.91947	0.0716141	0.197273	-5.4409
ENSMUSG00000040396	Abhd13	abhydrolase domain containing 13	68904		PF12146	protein_coding	chr8		0	0.275448	5.54597	4.79465	0.000162133	0.00249958	0.534303
ENSMUSG00000042210	Abhd14a	abhydrolase domain containing 14A	68644			protein_coding	chr9		0	0.101062	4.90838	1.29067	0.213841	0.405656	-6.19927
ENSMUSG00000042073	Abhd14b	abhydrolase domain containing 14b	76491		PF12697	protein_coding	chr9		0	0.0657882	1.54159	0.352798	0.728512	0.846933	-6.27931
ENSMUSG00000007036	Abhd16a	abhydrolase domain containing 16A	193742		PF00561	protein_coding	chr17		0	0.0705334	5.46548	1.23923	0.231848	0.426451	-6.33031
ENSMUSG00000003346	Abhd17a	abhydrolase domain containing 17A	216169		PF12146	protein_coding	chr10		0	-0.109724	6.90207	-1.41968	0.173511	0.354411	-6.17924
ENSMUSG00000047368	Abhd17b	abhydrolase domain containing 17B	226016		PF12146	protein_coding	chr19		0	0.107647	5.97969	1.85941	0.0801047	0.212708	-5.46546
ENSMUSG00000038459	Abhd17c	abhydrolase domain containing 17C	70178		PF12146	protein_coding	chr7		0	0.334633	5.93321	4.47788	0.000319884	0.00403625	-0.183046
ENSMUSG00000037818	Abhd18	abhydrolase domain containing 18	269423		PF09752	protein_coding	chr3		0	0.0100225	2.54343	0.088116	0.930799	0.965419	-6.64907
ENSMUSG00000039202	Abhd2	abhydrolase domain containing 2	54608		PF00561	protein_coding	chr7		0	0.133313	7.51987	1.7744	0.0936381	0.236406	-5.67821
ENSMUSG00000002475	Abhd3	abhydrolase domain containing 3	106861		PF12697	protein_coding	chr18		0	-0.0908633	2.35055	-0.793895	0.438037	0.632434	-6.15359
ENSMUSG00000040997	Abhd4	abhydrolase domain containing 4	105501		PF00561	protein_coding	chr14		0	0.351836	5.98232	1.67707	0.111546	0.266252	-5.75997
ENSMUSG00000032540	Abhd5	abhydrolase domain containing 5	67469		PF00561	protein_coding	chr9		0	0.100723	5.03774	1.86786	0.0788573	0.2106	-5.39403
ENSMUSG00000025277	Abhd6	abhydrolase domain containing 6	66082		PF12697	protein_coding	chr14		0	0.191759	5.35607	2.95238	0.00880798	0.0448535	-3.41149
ENSMUSG00000007950	Abhd8	abhydrolase domain containing 8	64296		PF00561	protein_coding	chr8		0	0.0341772	7.23963	0.45075	0.657781	0.797294	-7.09439
ENSMUSG00000058835	Abi1	abl-interactor 1	11308		PF00018	protein_coding	chr2		0	0.075713	7.14411	0.99016	0.335776	0.539653	-6.68973
ENSMUSG00000026782	Abi2	abl-interactor 2	329165		PF14604	protein_coding	chr1		0	-0.598378	7.82555	-9.70246	2.095e-08	3.08627e-06	9.54553
ENSMUSG00000018381	Abi3	ABI gene family, member 3	66610		PF14604	protein_coding	chr11		0	-2.18448	-3.21755	-1.17501	0.255948	0.454501	-4.742
ENSMUSG00000035258	Abi3bp	ABI gene family, member 3 (NESH) binding protein	320712		PF00041	protein_coding	chr16		0	0.00254696	0.00516209	0.00912439	0.992825	0.995779	-5.90926
ENSMUSG00000038827	Abitram	actin binding transcription modulator	230234		PF01597	protein_coding	chr4		0	-0.0959827	4.7597	-1.18901	0.250539	0.448432	-6.3135
ENSMUSG00000026842	Abl1	c-abl oncogene 1, non-receptor tyrosine kinase	11350	2.7.10.2	PF00018	protein_coding	chr2		0	-0.134795	5.27196	-2.31179	0.0333838	0.117166	-4.65454
ENSMUSG00000026596	Abl2	v-abl Abelson murine leukemia viral oncogene 2 (arg, Abelson-related gene)	11352	2.7.10.2	PF08919	protein_coding	chr1		0	-0.516722	6.45825	-6.64805	3.80924e-06	0.000146881	4.29781
ENSMUSG00000025085	Ablim1	actin-binding LIM protein 1	226251		PF16182	protein_coding	chr19		0	0.245313	6.7249	3.02982	0.00746156	0.0401271	-3.31573
ENSMUSG00000029095	Ablim2	actin-binding LIM protein 2	231148		PF02209	protein_coding	chr5		0	0.109219	5.85099	2.35388	0.0306722	0.11007	-4.60862
ENSMUSG00000032735	Ablim3	actin binding LIM protein family, member 3	319713		PF16182	protein_coding	chr18		0	0.535225	6.7827	7.0833	1.68503e-06	7.82837e-05	5.1116
ENSMUSG00000017631	Abr	active BCR-related gene	109934		PF00620	protein_coding	chr11		0	0.260361	8.61968	6.19145	9.21427e-06	0.000281591	3.32731
ENSMUSG00000078453	Abracl	ABRA C-terminal like	73112		PF14705	protein_coding	chr10		0	0.390019	1.88737	2.64609	0.0168282	0.0717948	-3.41709
ENSMUSG00000035234	Abraxas1	BRCA1 A complex subunit	70681			protein_coding	chr5		0	-0.221361	0.668983	-1.48346	0.155984	0.330898	-5.16333
ENSMUSG00000030965	Abraxas2	BRISC complex subunit	109359			protein_coding	chr7		0	-0.209242	4.67599	-3.7241	0.00165043	0.0136109	-1.70494
ENSMUSG00000036376	Abt1	activator of basal transcription 1	30946			protein_coding	chr13		0	-0.0516101	3.77043	-0.626349	0.539283	0.712212	-6.55723
ENSMUSG00000030083	Abtb1	ankyrin repeat and BTB (POZ) domain containing 1	80283		PF12796	protein_coding	chr6		0	-0.354637	3.0954	-3.68946	0.00178024	0.0143658	-1.57721
ENSMUSG00000032724	Abtb2	ankyrin repeat and BTB (POZ) domain containing 2	99382		PF12796	protein_coding	chr2		0	-0.0130747	2.87054	-0.103021	0.919134	0.959372	-6.49523
ENSMUSG00000036138	Acaa1a	acetyl-Coenzyme A acyltransferase 1A	113868	2.3.1.16	PF02803	protein_coding	chr9		0	-0.396482	4.6101	-6.85085	2.59653e-06	0.000109422	4.79917
ENSMUSG00000010651	Acaa1b	acetyl-Coenzyme A acyltransferase 1B	235674	2.3.1.16	PF02803	protein_coding	chr9		0	-0.0692586	-0.515984	-0.141489	0.889122	0.942783	-5.74104
ENSMUSG00000036880	Acaa2	acetyl-Coenzyme A acyltransferase 2 (mitochondrial 3-oxoacyl-Coenzyme A thiolase)	52538	2.3.1.16	PF00108	protein_coding	chr18		0	0.117777	4.17713	1.34716	0.195352	0.383369	-6.03676
ENSMUSG00000020532	Acaca	acetyl-Coenzyme A carboxylase alpha	107476	6.3.4.14	PF02785	protein_coding	chr11		0	0.266227	7.75977	3.39399	0.00339289	0.0226598	-2.59344
ENSMUSG00000042010	Acacb	acetyl-Coenzyme A carboxylase beta	100705	6.3.4.14	PF08326	protein_coding	chr5		0	-0.660067	-1.07082	-1.46003	0.162247	0.339585	-4.74725
ENSMUSG00000029456	Acad10	acyl-Coenzyme A dehydrogenase family, member 10	71985		PF01636	protein_coding	chr5		0	-0.427843	0.0363941	-1.63191	0.120809	0.279774	-4.67124
ENSMUSG00000090150	Acad11	acyl-Coenzyme A dehydrogenase family, member 11	102632		PF02770	protein_coding	chr9		0	-0.39398	3.96585	-4.4004	0.000378175	0.00457617	-0.140304
ENSMUSG00000042647	Acad12	acyl-Coenzyme A dehydrogenase family, member 12	338350		PF00441	protein_coding	chr5		0	-0.169074	1.10399	-1.35373	0.193288	0.380789	-5.34348
ENSMUSG00000031969	Acad8	acyl-Coenzyme A dehydrogenase family, member 8	66948	1.3.99.-	PF02770	protein_coding	chr9		0	-0.30091	3.52226	-3.68888	0.00178251	0.0143701	-1.60474
ENSMUSG00000027710	Acad9	acyl-Coenzyme A dehydrogenase family, member 9	229211		PF00441	protein_coding	chr3		0	-0.0377316	4.77644	-0.639935	0.53062	0.705368	-6.82161
ENSMUSG00000026003	Acadl	acyl-Coenzyme A dehydrogenase, long-chain	11363	1.3.99.13	PF02770	protein_coding	chr1		0	0.192934	3.9639	1.0869	0.292027	0.495363	-6.26033
ENSMUSG00000062908	Acadm	acyl-Coenzyme A dehydrogenase, medium chain	11364	1.3.99.3	PF00441	protein_coding	chr3		0	-0.0144799	4.07777	-0.208693	0.837132	0.9146	-6.91871
ENSMUSG00000029545	Acads	acyl-Coenzyme A dehydrogenase, short chain	11409	1.3.99.2	PF02771	protein_coding	chr5		0	0.342097	1.64411	1.28763	0.214875	0.40663	-5.45653
ENSMUSG00000030861	Acadsb	acyl-Coenzyme A dehydrogenase, short/branched chain	66885	1.3.99.12	PF02770	protein_coding	chr7		0	0.0786798	5.38616	1.09026	0.29059	0.493882	-6.50519
ENSMUSG00000018574	Acadvl	acyl-Coenzyme A dehydrogenase, very long chain	11370	1.3.99.-	PF02771	protein_coding	chr11		0	-0.232694	4.60359	-2.16644	0.0445536	0.142208	-4.80413
ENSMUSG00000030607	Acan	aggrecan	11595		PF00084	protein_coding	chr7		0	-0.683924	5.54759	-3.57287	0.00229684	0.0172649	-1.93725
ENSMUSG00000049076	Acap2	ArfGAP with coiled-coil, ankyrin repeat and PH domains 2	78618		PF00169	protein_coding	chr16		0	-0.158195	5.83169	-1.72553	0.102291	0.251081	-5.68034
ENSMUSG00000029033	Acap3	ArfGAP with coiled-coil, ankyrin repeat and PH domains 3	140500		PF00169	protein_coding	chr4		0	0.21027	7.50947	3.85898	0.00122894	0.0109273	-1.56742
ENSMUSG00000032047	Acat1	acetyl-Coenzyme A acetyltransferase 1	110446	2.3.1.9	PF02803	protein_coding	chr9		0	0.0789973	6.98699	1.41607	0.174552	0.35575	-6.20009
ENSMUSG00000023832	Acat2	acetyl-Coenzyme A acetyltransferase 2	110460	2.3.1.9	PF00108	protein_coding	chr17		0	-0.543708	6.87944	-3.58068	0.002258	0.0170677	-2.1605
ENSMUSG00000026499	Acbd3	acyl-Coenzyme A binding domain containing 3	170760		PF00887	protein_coding	chr1		0	0.218135	5.1486	3.41188	0.00326327	0.0220831	-2.42665
ENSMUSG00000056938	Acbd4	acyl-Coenzyme A binding domain containing 4	67131		PF00887	protein_coding	chr11		0	-0.477842	2.45893	-3.32239	0.0039647	0.0255409	-2.183
ENSMUSG00000026781	Acbd5	acyl-Coenzyme A binding domain containing 5	74159		PF00887	protein_coding	chr2		0	0.0437457	5.81117	0.61206	0.548478	0.718629	-6.94064
ENSMUSG00000033701	Acbd6	acyl-Coenzyme A binding domain containing 6	72482		PF12796	protein_coding	chr1		0	-0.185268	5.52695	-3.31057	0.00406783	0.0260256	-2.6541
ENSMUSG00000026644	Acbd7	acyl-Coenzyme A binding domain containing 7	78245		PF00887	protein_coding	chr2		0	0.910637	-1.26334	2.1652	0.0446617	0.142395	-3.71528
ENSMUSG00000040272	Accs	1-aminocyclopropane-1-carboxylate synthase (non-functional)	329470		PF00155	protein_coding	chr2		0	0.108935	-0.424859	0.258103	0.79938	0.891093	-5.80751
ENSMUSG00000038000	Acd	adrenocortical dysplasia	497652			protein_coding	chr8		0	0.0877555	5.51704	1.19836	0.246975	0.44458	-6.34518
ENSMUSG00000020681	Ace	angiotensin I converting enzyme (peptidyl-dipeptidase A) 1	11421	3.4.15.1	PF01401	protein_coding	chr11		0	-0.14107	4.42649	-0.593746	0.560385	0.726568	-6.7459
ENSMUSG00000038007	Acer2	alkaline ceramidase 2	230379	3.5.1.23	PF05875	protein_coding	chr4		0	-0.159905	-0.441671	-0.557728	0.584193	0.743439	-5.75329
ENSMUSG00000030760	Acer3	alkaline ceramidase 3	66190	3.5.1.-	PF05875	protein_coding	chr7		0	-0.431784	3.43581	-5.11635	8.20918e-05	0.00148968	1.4655
ENSMUSG00000023328	Ache	acetylcholinesterase	11423	3.1.1.7	PF00135	protein_coding	chr5		0	-1.10324	6.12311	-10.12	1.12247e-08	1.84256e-06	10.2148
ENSMUSG00000022185	Acin1	apoptotic chromatin condensation inducer 1	56215		PF16294	protein_coding	chr14		0	0.0783108	6.3317	1.09575	0.288246	0.491075	-6.55993
ENSMUSG00000037872	Ackr1	atypical chemokine receptor 1 (Duffy blood group)	13349			protein_coding	chr1		0	-0.175438	4.86074	-1.73806	0.100009	0.24731	-5.56432
ENSMUSG00000044337	Ackr3	atypical chemokine receptor 3	12778		PF00001	protein_coding	chr1		0	-0.45124	1.08654	-3.09317	0.00651132	0.0365078	-2.51354
ENSMUSG00000079355	Ackr4	atypical chemokine receptor 4	252837		PF00001	protein_coding	chr9		0	0.719971	-0.751912	3.11855	0.00616471	0.0351296	-2.16684
ENSMUSG00000020917	Acly	ATP citrate lyase	104112	2.3.3.8	PF16114	protein_coding	chr11		0	0.145697	9.38965	0.897318	0.381897	0.58215	-6.86308
ENSMUSG00000028405	Aco1	aconitase 1	11428	4.2.1.3	PF00330	protein_coding	chr4		0	0.225079	5.0355	2.47237	0.0241034	0.0930241	-4.35721
ENSMUSG00000022477	Aco2	aconitase 2, mitochondrial	11429	4.2.1.3	PF00330	protein_coding	chr15		0	0.0611752	9.02298	1.4384	0.168208	0.347776	-6.23208
ENSMUSG00000072949	Acot1	acyl-CoA thioesterase 1	26897	3.1.2.2	PF08840	protein_coding	chr12		0	0.0180567	3.01496	0.110544	0.913253	0.956851	-6.62962
ENSMUSG00000034853	Acot11	acyl-CoA thioesterase 11	329910		PF03061	protein_coding	chr4		0	0.336306	2.94345	1.18641	0.251537	0.449368	-5.93199
ENSMUSG00000006717	Acot13	acyl-CoA thioesterase 13	66834		PF03061	protein_coding	chr13		0	0.0372558	4.51853	0.582934	0.567478	0.730997	-6.80186
ENSMUSG00000021226	Acot2	acyl-CoA thioesterase 2	171210	3.1.2.2	PF08840	protein_coding	chr12		0	-0.217758	2.91585	-1.35581	0.192638	0.379804	-5.78511
ENSMUSG00000021228	Acot3	acyl-CoA thioesterase 3	171281	3.1.2.2	PF04775	protein_coding	chr12		0	-0.90921	-0.347546	-3.46474	0.00290817	0.0204342	-1.53582
ENSMUSG00000052392	Acot4	acyl-CoA thioesterase 4	171282	3.1.2.2	PF04775	protein_coding	chr12		0	-0.548507	1.75598	-4.53165	0.000284872	0.00369141	0.487883
ENSMUSG00000042540	Acot5	acyl-CoA thioesterase 5	217698	3.1.2.2	PF04775	protein_coding	chr12		0	-0.286354	-1.60617	-0.914373	0.37312	0.574513	-5.32637
ENSMUSG00000043487	Acot6	acyl-CoA thioesterase 6	217700		PF04775	protein_coding	chr12		0	-0.462902	1.46933	-3.2387	0.00475442	0.0290387	-2.20857
ENSMUSG00000028937	Acot7	acyl-CoA thioesterase 7	70025	3.1.2.2	PF03061	protein_coding	chr4		0	0.155885	8.59515	2.06684	0.0540889	0.162701	-5.24005
ENSMUSG00000017307	Acot8	acyl-CoA thioesterase 8	170789	3.1.2.27		protein_coding	chr2		0	-0.164836	3.33137	-1.89185	0.0754134	0.204022	-5.00069
ENSMUSG00000025287	Acot9	acyl-CoA thioesterase 9	56360			protein_coding	chrX		0	-0.0390222	4.3648	-0.489157	0.630889	0.77727	-6.8019
ENSMUSG00000020777	Acox1	acyl-Coenzyme A oxidase 1, palmitoyl	11430	1.3.3.6	PF01756	protein_coding	chr11		0	0.205395	7.59001	4.55767	0.000269351	0.00357137	-0.0588409
ENSMUSG00000029098	Acox3	acyl-Coenzyme A oxidase 3, pristanoyl	80911	1.3.3.6	PF02770	protein_coding	chr5		0	-0.0355358	4.08525	-0.288173	0.776647	0.876639	-6.87291
ENSMUSG00000044573	Acp1	acid phosphatase 1, soluble	11431	3.1.3.48	PF01451	protein_coding	chr12		0	-0.492356	4.97253	-7.093	1.65517e-06	7.7313e-05	5.21284
ENSMUSG00000002103	Acp2	acid phosphatase 2, lysosomal	11432	3.1.3.2	PF00328	protein_coding	chr2		0	-0.0557303	6.16726	-1.10082	0.286092	0.488771	-6.54405
ENSMUSG00000028093	Acp6	acid phosphatase 6, lysophosphatidic	66659	3.1.3.2	PF00328	protein_coding	chr3		0	-0.741544	2.14805	-5.50148	3.68899e-05	0.000818319	2.41063
ENSMUSG00000022622	Acr	acrosin prepropeptide	11434		PF00089	protein_coding	chr15		0	-0.344024	-0.958753	-1.07762	0.296036	0.499508	-5.22405
ENSMUSG00000072770	Acrbp	proacrosin binding protein	54137		PF07222	protein_coding	chr6		0	-0.138005	-0.286754	-0.529817	0.602989	0.756826	-5.77035
ENSMUSG00000032281	Acsbg1	acyl-CoA synthetase bubblegum family member 1	94180		PF00501	protein_coding	chr9		0	0.379003	5.42011	1.54638	0.140152	0.30871	-5.90011
ENSMUSG00000024209	Acsbg3	acyl-CoA synthetase bubblegum family member 3	78625		PF00501	protein_coding	chr17		0	0.315007	-1.37053	0.919235	0.370643	0.572489	-5.21119
ENSMUSG00000076435	Acsf2	acyl-CoA synthetase family member 2	264895		PF00501	protein_coding	chr11		0	0.272307	2.38042	1.0222	0.320803	0.526242	-5.95407
ENSMUSG00000015016	Acsf3	acyl-CoA synthetase family member 3	257633		PF00501	protein_coding	chr8		0	0.132838	3.33597	1.24577	0.229496	0.423919	-5.99299
ENSMUSG00000018796	Acsl1	acyl-CoA synthetase long-chain family member 1	14081	6.2.1.3	PF00501	protein_coding	chr8		0	-0.195892	6.10147	-2.90944	0.00965344	0.0479639	-3.52677
ENSMUSG00000032883	Acsl3	acyl-CoA synthetase long-chain family member 3	74205	6.2.1.3	PF00501	protein_coding	chr1		0	-0.016515	7.68187	-0.135562	0.893736	0.945446	-7.20655
ENSMUSG00000031278	Acsl4	acyl-CoA synthetase long-chain family member 4	50790	6.2.1.3	PF00501	protein_coding	chrX		0	0.187047	8.45308	1.40943	0.176472	0.35845	-6.24305
ENSMUSG00000024981	Acsl5	acyl-CoA synthetase long-chain family member 5	433256	6.2.1.3	PF00501	protein_coding	chr19		0	-0.300858	2.80147	-1.5229	0.145896	0.316802	-5.47509
ENSMUSG00000020333	Acsl6	acyl-CoA synthetase long-chain family member 6	216739	6.2.1.3	PF00501	protein_coding	chr11		0	-0.715213	6.04594	-11.1892	2.46595e-09	5.51988e-07	11.7285
ENSMUSG00000027452	Acss1	acyl-CoA synthetase short-chain family member 1	68738	6.2.1.1	PF00501	protein_coding	chr2		0	0.0117862	2.28617	0.0994728	0.921909	0.960767	-6.45784
ENSMUSG00000027605	Acss2	acyl-CoA synthetase short-chain family member 2	60525	6.2.1.1	PF16177	protein_coding	chr2		0	0.0384772	5.36412	0.342976	0.735759	0.851281	-7.02892
ENSMUSG00000035948	Acss3	acyl-CoA synthetase short-chain family member 3	380660	6.2.1.17	PF13193	protein_coding	chr10		0	-0.307636	-2.25401	-0.535398	0.599207	0.753918	-5.42743
ENSMUSG00000031972	Acta1	actin, alpha 1, skeletal muscle	11459		PF00022	protein_coding	chr8		0	-1.48861	-0.314893	-4.11733	0.000699261	0.00717408	-0.334399
ENSMUSG00000035783	Acta2	actin, alpha 2, smooth muscle, aorta	11475		PF00022	protein_coding	chr19		0	0.382126	0.179333	1.28102	0.217135	0.409333	-5.23777
ENSMUSG00000029580	Actb	actin, beta	11461		PF00022	protein_coding	chr5		0	0.280737	10.8215	4.74648	0.000179685	0.00267217	0.251324
ENSMUSG00000074978	Actg-ps1	actin, gamma, pseudogene 1	621269			processed_pseudogene	chr8		0	0.34166	-1.00543	1.1227	0.276943	0.478295	-5.09141
ENSMUSG00000062825	Actg1	actin, gamma, cytoplasmic 1	11465		PF00022	protein_coding	chr11		0	0.11159	11.4811	1.76301	0.0955956	0.239733	-5.83375
ENSMUSG00000027671	Actl6a	actin-like 6A	56456		PF00022	protein_coding	chr3		0	0.046683	2.14948	0.463203	0.649007	0.790829	-6.40039
ENSMUSG00000029712	Actl6b	actin-like 6B	83766		PF00022	protein_coding	chr5		0	0.0225033	6.45738	0.415013	0.683246	0.816446	-7.07327
ENSMUSG00000015143	Actn1	actinin, alpha 1	109711		PF00307	protein_coding	chr12		0	0.170169	6.36538	2.03545	0.0574583	0.169726	-5.19299
ENSMUSG00000052374	Actn2	actinin alpha 2	11472		PF08726	protein_coding	chr13		0	-0.117641	3.82258	-1.69664	0.107725	0.260272	-5.49721
ENSMUSG00000006457	Actn3	actinin alpha 3	11474		PF08726	protein_coding	chr19		0	-0.863777	0.85238	-4.07785	0.000762086	0.00760969	-0.359845
ENSMUSG00000054808	Actn4	actinin alpha 4	60595		PF00307	protein_coding	chr7		0	0.03044	7.10766	0.454715	0.654982	0.794948	-7.08135
ENSMUSG00000021076	Actr10	ARP10 actin-related protein 10	56444		PF00022	protein_coding	chr12		0	-0.0836173	6.5416	-1.50292	0.150937	0.323737	-6.05551
ENSMUSG00000025228	Actr1a	ARP1 actin-related protein 1A, centractin alpha	54130		PF00022	protein_coding	chr19		0	0.242754	8.19028	4.66072	0.000215873	0.00306743	0.14248
ENSMUSG00000037351	Actr1b	ARP1 actin-related protein 1B, centractin beta	226977		PF00022	protein_coding	chr1		0	-0.228872	7.35581	-4.26975	0.000501955	0.00560049	-0.669825
ENSMUSG00000020152	Actr2	ARP2 actin-related protein 2	66713		PF00022	protein_coding	chr11		0	0.22304	8.14044	3.57962	0.00226321	0.0170801	-2.20006
ENSMUSG00000026341	Actr3	ARP3 actin-related protein 3	74117		PF00022	protein_coding	chr1		0	0.129413	7.77253	1.843	0.0825734	0.217291	-5.59052
ENSMUSG00000056367	Actr3b	ARP3 actin-related protein 3B	242894		PF00022	protein_coding	chr5		0	0.19098	6.37548	3.95747	0.000991021	0.00931147	-1.3215
ENSMUSG00000037761	Actr5	ARP5 actin-related protein 5	109275		PF00022	protein_coding	chr2		0	0.0045527	2.00706	0.0371709	0.970775	0.984176	-6.46768
ENSMUSG00000019948	Actr6	ARP6 actin-related protein 6	67019		PF00022	protein_coding	chr10		0	0.219447	3.89073	2.26766	0.0364649	0.124431	-4.56546
ENSMUSG00000015971	Actr8	ARP8 actin-related protein 8	56249		PF00022	protein_coding	chr14		0	-0.16194	4.58113	-2.28781	0.0350269	0.121082	-4.62708
ENSMUSG00000037737	Actrt3	actin related protein T3	76652		PF00022	protein_coding	chr3		0	-0.357702	-1.48702	-0.920763	0.369867	0.572014	-5.32047
ENSMUSG00000026836	Acvr1	activin A receptor, type 1	11477	2.7.11.30	PF01064	protein_coding	chr2		0	0.0794559	5.84412	0.836083	0.414535	0.611238	-6.7529
ENSMUSG00000000532	Acvr1b	activin A receptor, type 1B	11479	2.7.11.30	PF00069	protein_coding	chr15		0	-0.436867	6.5143	-6.5612	4.49635e-06	0.000168628	4.11093
ENSMUSG00000026834	Acvr1c	activin A receptor, type IC	269275	2.7.11.30	PF07714	protein_coding	chr2		0	-0.00514171	2.20634	-0.029737	0.976618	0.987588	-6.55553
ENSMUSG00000052155	Acvr2a	activin receptor IIA	11480	2.7.11.30	PF01064	protein_coding	chr2		0	0.489545	6.56035	4.69035	0.000202599	0.00291974	0.252811
ENSMUSG00000061393	Acvr2b	activin receptor IIB	11481	2.7.11.30	PF01064	protein_coding	chr9		0	-0.0989924	0.726235	-0.561229	0.581856	0.74183	-6.06389
ENSMUSG00000000530	Acvrl1	activin A receptor, type II-like 1	11482		PF07714	protein_coding	chr15		0	0.540022	-2.0854	0.823986	0.42119	0.616738	-5.20336
ENSMUSG00000023262	Acy1	aminoacylase 1	109652	3.5.1.14	PF07687	protein_coding	chr9		0	-0.628396	0.695756	-2.73099	0.0140861	0.0629638	-2.99993
ENSMUSG00000024866	Acy3	aspartoacylase (aminoacylase) 3	71670	3.5.1.15	PF04952	protein_coding	chr19		0	0.0530316	0.135793	0.233301	0.818272	0.903854	-5.88447
ENSMUSG00000008822	Acyp1	acylphosphatase 1, erythrocyte (common) type	66204	3.6.1.7	PF00708	protein_coding	chr12		0	-0.117495	2.65846	-0.983627	0.338889	0.54265	-6.09287
ENSMUSG00000060923	Acyp2	acylphosphatase 2, muscle type	75572	3.6.1.7	PF00708	protein_coding	chr11		0	0.271793	2.60849	2.02592	0.0585191	0.171945	-4.6647
ENSMUSG00000017697	Ada	adenosine deaminase	11486	3.5.4.4	PF00962	protein_coding	chr2		0	0.108456	0.66873	0.494162	0.627422	0.774604	-5.98699
ENSMUSG00000027259	Adal	adenosine deaminase-like	75894		PF00962	protein_coding	chr2		0	0.0784995	3.60326	0.633859	0.534484	0.708494	-6.61096
ENSMUSG00000054693	Adam10	a disintegrin and metallopeptidase domain 10	11487	3.4.24.81	PF00200	protein_coding	chr9		0	-0.114291	6.08667	-2.10187	0.0505415	0.155449	-5.10011
ENSMUSG00000020926	Adam11	a disintegrin and metallopeptidase domain 11	11488		PF07974	protein_coding	chr11		0	-0.543347	6.70811	-7.03326	1.84827e-06	8.36138e-05	5.01901
ENSMUSG00000054555	Adam12	a disintegrin and metallopeptidase domain 12 (meltrin alpha)	11489		PF01421	protein_coding	chr7		0	0.498202	3.56489	7.00618	1.94339e-06	8.70032e-05	5.16174
ENSMUSG00000028041	Adam15	a disintegrin and metallopeptidase domain 15 (metargidin)	11490		PF00200	protein_coding	chr3		0	0.0151938	7.1705	0.205777	0.839373	0.916066	-7.1631
ENSMUSG00000052593	Adam17	a disintegrin and metallopeptidase domain 17	11491	3.4.24.86	PF16698	protein_coding	chr12		0	0.199886	2.9056	1.94122	0.0687426	0.191661	-4.89529
ENSMUSG00000011256	Adam19	a disintegrin and metallopeptidase domain 19 (meltrin beta)	11492		PF01562	protein_coding	chr11		0	0.170324	5.5015	2.36566	0.029951	0.108362	-4.56484
ENSMUSG00000072647	Adam1a	a disintegrin and metallopeptidase domain 1a	280668		PF01421	protein_coding	chr5		0	0.0515264	1.47568	0.252213	0.803855	0.893484	-6.3584
ENSMUSG00000008438	Adam21	a disintegrin and metallopeptidase domain 21	56622		PF08516	protein_coding	chr12		0	0.294733	-1.56016	1.08765	0.291705	0.494965	-5.09106
ENSMUSG00000040537	Adam22	a disintegrin and metallopeptidase domain 22	11496		PF00200	protein_coding	chr5		0	0.161206	7.27159	2.72005	0.0144138	0.063964	-3.97109
ENSMUSG00000025964	Adam23	a disintegrin and metallopeptidase domain 23	23792		PF00200	protein_coding	chr1		0	-0.303881	7.11392	-4.54034	0.000279591	0.00365354	-0.0863492
ENSMUSG00000025473	Adam8	a disintegrin and metallopeptidase domain 8	11501		PF00200	protein_coding	chr7		0	-0.100528	0.680919	-0.383372	0.706125	0.831729	-6.0115
ENSMUSG00000031555	Adam9	a disintegrin and metallopeptidase domain 9 (meltrin gamma)	11502		PF01562	protein_coding	chr8		0	-1.18744	5.31112	-13.7529	9.8715e-11	4.25363e-08	14.8893
ENSMUSG00000022893	Adamts1	a disintegrin-like and metallopeptidase (reprolysin type) with thrombospondin type 1 motif, 1	11504		PF05986	protein_coding	chr16		0	0.0771496	5.9448	0.583662	0.566999	0.73084	-6.83854
ENSMUSG00000024299	Adamts10	a disintegrin-like and metallopeptidase (reprolysin type) with thrombospondin type 1 motif, 10	224697		PF00090	protein_coding	chr17		0	-0.200739	2.89014	-1.9555	0.0669142	0.188257	-4.86334
ENSMUSG00000047497	Adamts12	a disintegrin-like and metallopeptidase (reprolysin type) with thrombospondin type 1 motif, 12	239337		PF01562	protein_coding	chr15		0	0.381708	0.44523	1.68258	0.110459	0.2645	-4.71635
ENSMUSG00000014852	Adamts13	a disintegrin-like and metallopeptidase (reprolysin type) with thrombospondin type 1 motif, 13	279028		PF00090	protein_coding	chr2		0	-0.10741	1.06983	-0.823192	0.421629	0.617167	-5.84806
ENSMUSG00000059901	Adamts14	a disintegrin-like and metallopeptidase (reprolysin type) with thrombospondin type 1 motif, 14	237360		PF01562	protein_coding	chr10		0	-0.13106	-1.64564	-0.399063	0.694741	0.824164	-5.4945
ENSMUSG00000033453	Adamts15	a disintegrin-like and metallopeptidase (reprolysin type) with thrombospondin type 1 motif, 15	235130		PF01421	protein_coding	chr9		0	-0.297941	4.71157	-2.72599	0.0142352	0.0633181	-3.74784
ENSMUSG00000049538	Adamts16	a disintegrin-like and metallopeptidase (reprolysin type) with thrombospondin type 1 motif, 16	271127		PF01562	protein_coding	chr13		0	-0.249807	0.439734	-0.865584	0.398591	0.597746	-5.81295
ENSMUSG00000058145	Adamts17	a disintegrin-like and metallopeptidase (reprolysin type) with thrombospondin type 1 motif, 17	233332		PF17771	protein_coding	chr7		0	0.303851	4.51275	3.30884	0.00408322	0.0260951	-2.55678
ENSMUSG00000053399	Adamts18	a disintegrin-like and metallopeptidase (reprolysin type) with thrombospondin type 1 motif, 18	208936		PF08686	protein_coding	chr8		0	1.16474	2.46209	7.00873	1.9342e-06	8.68174e-05	5.2373
ENSMUSG00000036545	Adamts2	a disintegrin-like and metallopeptidase (reprolysin type) with thrombospondin type 1 motif, 2	216725		PF00090	protein_coding	chr11		0	0.490598	1.32158	3.12179	0.00612171	0.0349963	-2.45774
ENSMUSG00000022449	Adamts20	a disintegrin-like and metallopeptidase (reprolysin type) with thrombospondin type 1 motif, 20	223838		PF01562	protein_coding	chr15		0	-0.452885	1.69906	-2.77419	0.012861	0.0589104	-3.10407
ENSMUSG00000043635	Adamts3	a disintegrin-like and metallopeptidase (reprolysin type) with thrombospondin type 1 motif, 3	330119		PF01562	protein_coding	chr5		0	-0.00391535	4.74081	-0.0227322	0.982125	0.990573	-7.04333
ENSMUSG00000006403	Adamts4	a disintegrin-like and metallopeptidase (reprolysin type) with thrombospondin type 1 motif, 4	240913		PF00090	protein_coding	chr1		0	-0.408395	1.35858	-2.22906	0.0393743	0.131217	-4.0848
ENSMUSG00000022894	Adamts5	a disintegrin-like and metallopeptidase (reprolysin type) with thrombospondin type 1 motif, 5 (aggrecanase-2)	23794		PF05986	protein_coding	chr16		0	0.163213	1.51426	0.712163	0.485881	0.670776	-5.84601
ENSMUSG00000046169	Adamts6	a disintegrin-like and metallopeptidase (reprolysin type) with thrombospondin type 1 motif, 6	108154		PF05986	protein_coding	chr13		0	0.346519	1.01907	1.86354	0.0794921	0.211602	-4.5259
ENSMUSG00000032363	Adamts7	a disintegrin-like and metallopeptidase (reprolysin type) with thrombospondin type 1 motif, 7	108153		PF17771	protein_coding	chr9		0	0.110224	0.425661	0.488456	0.631376	0.777702	-5.9107
ENSMUSG00000031994	Adamts8	a disintegrin-like and metallopeptidase (reprolysin type) with thrombospondin type 1 motif, 8	30806		PF17771	protein_coding	chr9		0	-0.394089	4.53654	-4.58757	0.000252577	0.00342519	0.295775
ENSMUSG00000030022	Adamts9	a disintegrin-like and metallopeptidase (reprolysin type) with thrombospondin type 1 motif, 9	101401		PF00090	protein_coding	chr6		0	-0.289746	1.63061	-1.24119	0.23114	0.425589	-5.47883
ENSMUSG00000066113	Adamtsl1	ADAMTS-like 1	77739		PF08686	protein_coding	chr4		0	0.783389	3.24054	5.16736	7.37685e-05	0.00137904	1.63411
ENSMUSG00000036040	Adamtsl2	ADAMTS-like 2	77794		PF05986	protein_coding	chr2		0	0.467565	3.04142	4.36543	0.000407905	0.00481551	-0.0727203
ENSMUSG00000070469	Adamtsl3	ADAMTS-like 3	269959		PF00090	protein_coding	chr7		0	0.93214	-1.13979	2.70005	0.015032	0.0660274	-2.8864
ENSMUSG00000015850	Adamtsl4	ADAMTS-like 4	229595		PF05986	protein_coding	chr3		0	0.115653	1.15606	0.55745	0.584379	0.743605	-6.03925
ENSMUSG00000043822	Adamtsl5	ADAMTS-like 5	66548		PF00090	protein_coding	chr10		0	0.162954	-1.02146	0.432723	0.670575	0.807276	-5.57899
ENSMUSG00000056413	Adap1	ArfGAP with dual PH domains 1	231821		PF00169	protein_coding	chr5		0	0.263154	8.14848	4.24599	0.000528532	0.00581723	-0.751898
ENSMUSG00000027951	Adar	adenosine deaminase, RNA-specific	56417	3.5.4.-	PF02295	protein_coding	chr3		0	-0.106312	7.62583	-2.28681	0.0350965	0.121178	-4.80071
ENSMUSG00000020262	Adarb1	adenosine deaminase, RNA-specific, B1	110532		PF02137	protein_coding	chr10		0	0.345186	6.87177	5.12749	8.01963e-05	0.00146737	1.18726
ENSMUSG00000052551	Adarb2	adenosine deaminase, RNA-specific, B2	94191		PF00035	protein_coding	chr13		0	-0.0434334	4.76155	-0.492514	0.628563	0.775347	-6.88628
ENSMUSG00000031949	Adat1	adenosine deaminase, tRNA-specific 1	30947		PF02137	protein_coding	chr8		0	-0.0596855	1.71037	-0.522755	0.607791	0.760003	-6.3241
ENSMUSG00000019808	Adat2	adenosine deaminase, tRNA-specific 2	66757		PF00383	protein_coding	chr10		0	-0.349597	1.66071	-2.68916	0.015379	0.0672156	-3.2858
ENSMUSG00000113640	Adat3	adenosine deaminase, tRNA-specific 3	100113398		PF00383	protein_coding	chr10		0	0.274726	0.42337	1.07482	0.297255	0.501123	-5.42986
ENSMUSG00000021044	Adck1	aarF domain containing kinase 1	72113		PF03109	protein_coding	chr12		0	-0.198037	4.24989	-2.61342	0.0180134	0.0753222	-3.97284
ENSMUSG00000046947	Adck2	aarF domain containing kinase 2	57869		PF03109	protein_coding	chr6		0	-0.239882	3.99632	-3.45644	0.00296127	0.0206725	-2.19101
ENSMUSG00000022550	Adck5	aarF domain containing kinase 5	268822		PF03109	protein_coding	chr15		0	0.0958513	2.63115	0.830693	0.417492	0.613787	-6.25077
ENSMUSG00000020431	Adcy1	adenylate cyclase 1	432530	4.6.1.1	PF00211	protein_coding	chr11		0	0.0763663	9.60912	0.763464	0.455497	0.646541	-6.98049
ENSMUSG00000026567	Adcy10	adenylate cyclase 10	271639	4.6.1.1	PF00211	protein_coding	chr1		0	0.856306	-1.935	2.49291	0.0231089	0.0904213	-3.21563
ENSMUSG00000021536	Adcy2	adenylate cyclase 2	210044	4.6.1.1	PF06327	protein_coding	chr13		0	0.170171	6.41345	2.11987	0.0488023	0.151669	-5.06454
ENSMUSG00000020654	Adcy3	adenylate cyclase 3	104111	4.6.1.1	PF00211	protein_coding	chr12		0	-0.604364	5.7316	-10.0614	1.2239e-08	1.95326e-06	10.1265
ENSMUSG00000022840	Adcy5	adenylate cyclase 5	224129	4.6.1.1	PF16214	protein_coding	chr16		0	0.344168	7.52809	5.29474	5.65543e-05	0.0011243	1.51742
ENSMUSG00000022994	Adcy6	adenylate cyclase 6	11512	4.6.1.1	PF06327	protein_coding	chr15		0	0.365156	5.03756	4.67508	0.000209335	0.00299672	0.29898
ENSMUSG00000031659	Adcy7	adenylate cyclase 7	11513	4.6.1.1	PF00211	protein_coding	chr8		0	-0.642651	1.22551	-3.0249	0.0075408	0.0403769	-2.52264
ENSMUSG00000022376	Adcy8	adenylate cyclase 8	11514	4.6.1.1	PF16214	protein_coding	chr15		0	0.373057	5.21382	3.4016	0.00333711	0.022403	-2.35116
ENSMUSG00000005580	Adcy9	adenylate cyclase 9	11515	4.6.1.1	PF00211	protein_coding	chr16		0	0.279666	4.74881	4.2474	0.00052692	0.00581061	-0.585593
ENSMUSG00000024256	Adcyap1	adenylate cyclase activating polypeptide 1	11516		PF00123	protein_coding	chr17		0	0.146171	4.95776	0.358869	0.724046	0.844075	-6.77234
ENSMUSG00000029778	Adcyap1r1	adenylate cyclase activating polypeptide 1 receptor 1	11517		PF00002	protein_coding	chr6		0	0.173376	7.31334	1.60223	0.127249	0.289742	-5.94786
ENSMUSG00000029106	Add1	adducin 1 (alpha)	11518		PF00596	protein_coding	chr5		0	0.276059	8.41821	5.13136	7.95473e-05	0.0014617	1.14271
ENSMUSG00000030000	Add2	adducin 2 (beta)	11519		PF00596	protein_coding	chr6		0	0.0603262	7.98087	0.919698	0.370407	0.572355	-6.80322
ENSMUSG00000025026	Add3	adducin 3 (gamma)	27360		PF00596	protein_coding	chr19		0	0.471101	6.84496	7.86284	4.16823e-07	2.98106e-05	6.5178
ENSMUSG00000050994	Adgb	androglobin	215772			protein_coding	chr10		0	0.563432	-1.99952	1.06943	0.299607	0.503611	-5.02908
ENSMUSG00000025475	Adgra1	adhesion G protein-coupled receptor A1	52389		PF00002	protein_coding	chr7		0	0.0639359	6.72462	0.856932	0.403225	0.601246	-6.79163
ENSMUSG00000031486	Adgra2	adhesion G protein-coupled receptor A2	78560		PF00002	protein_coding	chr8		0	-0.0379558	3.13257	-0.297873	0.769356	0.871893	-6.54048
ENSMUSG00000029090	Adgra3	adhesion G protein-coupled receptor A3	70693		PF07679	protein_coding	chr5		0	0.104097	4.85161	1.62506	0.122272	0.282238	-5.7607
ENSMUSG00000034730	Adgrb1	adhesion G protein-coupled receptor B1	107831		PF16489	protein_coding	chr15		0	-0.0399719	8.60773	-0.598502	0.557279	0.724816	-7.0541
ENSMUSG00000028782	Adgrb2	adhesion G protein-coupled receptor B2	230775		PF00090	protein_coding	chr4		0	0.086597	8.54402	1.23097	0.234846	0.430343	-6.48446
ENSMUSG00000033569	Adgrb3	adhesion G protein-coupled receptor B3	210933		PF02793	protein_coding	chr1		0	0.255495	6.5682	4.48622	0.000314179	0.00397591	-0.189972
ENSMUSG00000044017	Adgrd1	adhesion G protein-coupled receptor D1	243277		PF01825	protein_coding	chr5		0	0.532692	1.10389	2.97936	0.00831402	0.0432932	-2.58186
ENSMUSG00000004730	Adgre1	adhesion G protein-coupled receptor E1	13733		PF01825	protein_coding	chr17		0	0.0158029	-0.45038	0.0706206	0.944512	0.971627	-5.79513
ENSMUSG00000002885	Adgre5	adhesion G protein-coupled receptor E5	26364		PF01825	protein_coding	chr8		0	0.17512	1.06724	0.602181	0.554884	0.723154	-5.94955
ENSMUSG00000023918	Adgrf4	adhesion G protein-coupled receptor F4	78249		PF00002	protein_coding	chr17		0	0.381027	-1.56564	1.22757	0.23609	0.432067	-4.97152
ENSMUSG00000056492	Adgrf5	adhesion G protein-coupled receptor F5	224792		PF07679	protein_coding	chr17		0	-0.10366	-1.89978	-0.247467	0.807467	0.895938	-5.53934
ENSMUSG00000031785	Adgrg1	adhesion G protein-coupled receptor G1	14766		PF18587	protein_coding	chr8		0	0.414599	6.61736	5.423	4.33594e-05	0.000934178	1.8287
ENSMUSG00000031298	Adgrg2	adhesion G protein-coupled receptor G2	237175		PF01825	protein_coding	chrX		0	-0.0516813	0.951158	-0.144619	0.886688	0.941242	-6.13677
ENSMUSG00000053852	Adgrg4	adhesion G protein-coupled receptor G4	236798			protein_coding	chrX		0	0.75571	-1.70997	1.3821	0.18457	0.369482	-4.64637
ENSMUSG00000039116	Adgrg6	adhesion G protein-coupled receptor G6	215798		PF00431	protein_coding	chr10		0	0.199617	1.72898	0.906449	0.37718	0.577977	-5.9189
ENSMUSG00000013033	Adgrl1	adhesion G protein-coupled receptor L1	330814		PF16489	protein_coding	chr8		0	0.14438	9.43326	2.86428	0.0106271	0.0513213	-3.74908
ENSMUSG00000028184	Adgrl2	adhesion G protein-coupled receptor L2	99633		PF00002	protein_coding	chr3		0	0.357834	6.65982	2.28749	0.0350488	0.121087	-4.77109
ENSMUSG00000037605	Adgrl3	adhesion G protein-coupled receptor L3	319387		PF02140	protein_coding	chr5		0	0.351922	6.65969	5.90013	1.6427e-05	0.000429684	2.79654
ENSMUSG00000069170	Adgrv1	adhesion G protein-coupled receptor V1	110789		PF00002	protein_coding	chr13		0	0.370344	1.24572	2.63151	0.0173478	0.0732679	-3.28111
ENSMUSG00000028138	Adh5	alcohol dehydrogenase 5 (class III), chi polypeptide	11532	1.1.1.1	PF00107	protein_coding	chr3		0	0.159946	5.4333	2.50856	0.0223774	0.0884154	-4.28152
ENSMUSG00000074206	Adh6b	alcohol dehydrogenase 6B (class V)	100417514		PF08240	protein_coding	chr3		0	0.615386	-2.14304	1.63206	0.120778	0.279774	-4.4683
ENSMUSG00000055301	Adh7	alcohol dehydrogenase 7 (class IV), mu or sigma polypeptide	11529	1.1.1.1	PF00107	protein_coding	chr3		0	0.661066	-1.52853	1.74848	0.0981448	0.243996	-4.33752
ENSMUSG00000025911	Adhfe1	alcohol dehydrogenase, iron containing, 1	76187		PF00465	protein_coding	chr1		0	0.427375	1.67281	2.04196	0.0567443	0.16828	-4.39441
ENSMUSG00000020629	Adi1	acireductone dioxygenase 1	104923	1.13.11.54	PF03079	protein_coding	chr12		0	0.0435381	3.15401	0.559747	0.582845	0.742492	-6.55089
ENSMUSG00000026457	Adipor1	adiponectin receptor 1	72674		PF03006	protein_coding	chr1		0	0.00535614	6.71442	0.0863719	0.932165	0.966177	-7.17321
ENSMUSG00000030168	Adipor2	adiponectin receptor 2	68465		PF03006	protein_coding	chr6		0	-0.00828024	6.52848	-0.0748744	0.941176	0.970048	-7.15571
ENSMUSG00000039197	Adk	adenosine kinase	11534	2.7.1.20	PF00294	protein_coding	chr14		0	0.335867	4.40836	6.41737	5.93081e-06	0.000206096	3.98363
ENSMUSG00000030790	Adm	adrenomedullin	11535		PF00214	protein_coding	chr7		0	-0.148222	1.27613	-0.442384	0.663705	0.801858	-5.9407
ENSMUSG00000051149	Adnp	activity-dependent neuroprotective protein	11538		PF00046	protein_coding	chr2	Homeobox	1	0.30234	6.46343	5.01793	0.000100981	0.00173051	0.957716
ENSMUSG00000053950	Adnp2	ADNP homeobox 2	240442			protein_coding	chr18	Others	1	-0.165571	5.0535	-2.27698	0.0357934	0.122914	-4.67547
ENSMUSG00000057134	Ado	2-aminoethanethiol (cysteamine) dioxygenase	211488	1.13.11.19	PF07847	protein_coding	chr10		0	0.227512	6.08145	3.60702	0.00213172	0.0163499	-2.05434
ENSMUSG00000042429	Adora1	adenosine A1 receptor	11539			protein_coding	chr1		0	0.00548789	8.01558	0.135322	0.893923	0.945446	-7.21241
ENSMUSG00000020178	Adora2a	adenosine A2a receptor	11540		PF00001	protein_coding	chr10		0	0.050834	-0.847416	0.202741	0.841708	0.916815	-5.6251
ENSMUSG00000025236	Adpgk	ADP-dependent glucokinase	72141	2.7.1.147	PF04587	protein_coding	chr9		0	0.205657	4.97808	1.22465	0.237161	0.433204	-6.23736
ENSMUSG00000002844	Adprh	ADP-ribosylarginine hydrolase	11544		PF03747	protein_coding	chr16		0	-0.168663	5.82743	-3.05794	0.00702411	0.0384708	-3.21441
ENSMUSG00000042558	Adprhl2	ADP-ribosylhydrolase like 2	100206		PF03747	protein_coding	chr4		0	-0.0270431	3.55913	-0.329472	0.745764	0.857847	-6.76987
ENSMUSG00000020910	Adprm	ADP-ribose/CDP-alcohol diphosphatase, manganese dependent	66358	3.6.1.53	PF00149	protein_coding	chr11		0	-0.247616	2.13621	-1.94219	0.0686162	0.191463	-4.77682
ENSMUSG00000045875	Adra1a	adrenergic receptor, alpha 1a	11549		PF00001	protein_coding	chr14		0	-0.34982	3.03578	-1.85488	0.0807786	0.213805	-4.91558
ENSMUSG00000050541	Adra1b	adrenergic receptor, alpha 1b	11548		PF00001	protein_coding	chr11		0	-0.316512	3.18726	-1.81934	0.0862533	0.223895	-5.06424
ENSMUSG00000027335	Adra1d	adrenergic receptor, alpha 1d	11550		PF00001	protein_coding	chr2		0	-0.632608	2.31522	-3.64642	0.00195586	0.0153233	-1.52049
ENSMUSG00000033717	Adra2a	adrenergic receptor, alpha 2a	11551		PF00001	protein_coding	chr19		0	0.416075	5.66237	4.27683	0.000494293	0.00554302	-0.567066
ENSMUSG00000045318	Adra2c	adrenergic receptor, alpha 2c	11553		PF00001	protein_coding	chr5		0	-0.285651	3.38791	-2.68857	0.0153979	0.0672746	-3.74599
ENSMUSG00000035283	Adrb1	adrenergic receptor, beta 1	11554		PF00001	protein_coding	chr19		0	0.039575	3.99469	0.315533	0.756141	0.863903	-6.83706
ENSMUSG00000045730	Adrb2	adrenergic receptor, beta 2	11555		PF00001	protein_coding	chr18		0	-0.00549224	-1.57331	-0.0145778	0.988536	0.994292	-5.54968
ENSMUSG00000031489	Adrb3	adrenergic receptor, beta 3	11556		PF00001	protein_coding	chr8		0	-0.29867	-0.548463	-0.934019	0.363179	0.56524	-5.38626
ENSMUSG00000039041	Adrm1	adhesion regulating molecule 1	56436		PF04683	protein_coding	chr2		0	0.0332284	6.54542	0.505705	0.619462	0.768519	-7.03374
ENSMUSG00000022407	Adsl	adenylosuccinate lyase	11564	4.3.2.2	PF10397	protein_coding	chr15		0	0.10255	4.01125	1.35072	0.19423	0.381901	-6.00388
ENSMUSG00000015961	Adss	adenylosuccinate synthetase, non muscle	11566	6.3.4.4	PF00709	protein_coding	chr1		0	0.317943	5.75043	6.86697	2.51925e-06	0.000107214	4.73919
ENSMUSG00000011148	Adssl1	adenylosuccinate synthetase like 1	11565	6.3.4.4	PF00709	protein_coding	chr12		0	-0.97417	1.62565	-4.86925	0.000138336	0.00222007	1.19701
ENSMUSG00000020473	Aebp1	AE binding protein 1	11568		PF00754	protein_coding	chr11		0	0.344395	1.64783	1.30799	0.208033	0.398945	-5.48363
ENSMUSG00000030232	Aebp2	AE binding protein 2	11569			protein_coding	chr6	zf-C2H2	1	-0.277012	5.30486	-3.47646	0.00283477	0.0200575	-2.24911
ENSMUSG00000030609	Aen	apoptosis enhancing nuclease	68048		PF00929	protein_coding	chr7		0	0.13765	6.24666	1.9123	0.0725832	0.199237	-5.41056
ENSMUSG00000029094	Afap1	actin filament associated protein 1	70292		PF00169	protein_coding	chr5		0	0.160796	6.78771	2.13848	0.0470616	0.147645	-5.05093
ENSMUSG00000033032	Afap1l1	actin filament associated protein 1-like 1	106877		PF00169	protein_coding	chr18		0	-0.281495	1.49785	-2.03611	0.0573856	0.169569	-4.43534
ENSMUSG00000025083	Afap1l2	actin filament associated protein 1-like 2	226250		PF00169	protein_coding	chr19		0	0.271798	1.92531	1.17477	0.256043	0.454501	-5.67202
ENSMUSG00000068036	Afdn	afadin, adherens junction formation factor	17356		PF00595	protein_coding	chr17		0	0.0364488	6.62663	0.456027	0.654057	0.794344	-7.07301
ENSMUSG00000029313	Aff1	AF4/FMR2 family, member 1	17355		PF05110	protein_coding	chr5	AF-4	1	-0.319029	4.49793	-2.93659	0.00911023	0.0460481	-3.10586
ENSMUSG00000031189	Aff2	AF4/FMR2 family, member 2	14266		PF05110	protein_coding	chrX	AF-4	1	0.429299	4.31408	3.32367	0.00395373	0.0254944	-2.4706
ENSMUSG00000037138	Aff3	AF4/FMR2 family, member 3	16764		PF05110	protein_coding	chr1	AF-4	1	0.284597	6.12677	3.95828	0.000989267	0.00930913	-1.30282
ENSMUSG00000049470	Aff4	AF4/FMR2 family, member 4	93736		PF05110	protein_coding	chr11	AF-4	1	0.0529236	8.28846	0.599446	0.556664	0.724498	-7.04633
ENSMUSG00000038302	Afg1l	AFG1 like ATPase	215951		PF03969	protein_coding	chr10		0	-0.301513	3.19708	-2.84436	0.0110864	0.0528304	-3.29894
ENSMUSG00000031967	Afg3l1	AFG3-like AAA ATPase 1	114896		PF17862	protein_coding	chr8		0	0.118082	4.74605	2.15455	0.0456047	0.144626	-4.85345
ENSMUSG00000024527	Afg3l2	AFG3-like AAA ATPase 2	69597		PF06480	protein_coding	chr18		0	-0.0391651	6.24379	-0.687192	0.501093	0.682592	-6.90632
ENSMUSG00000017718	Afmid	arylformamidase	71562	3.5.1.9	PF07859	protein_coding	chr11		0	-0.467994	0.644032	-1.86439	0.0793671	0.211396	-4.48761
ENSMUSG00000049659	Aftph	aftiphilin	216549		PF15045	protein_coding	chr11		0	-0.19309	5.786	-2.60107	0.0184821	0.0768719	-4.12119
ENSMUSG00000031521	Aga	aspartylglucosaminidase	11593	3.5.1.26	PF01112	protein_coding	chr8		0	0.337455	0.763764	1.40695	0.177195	0.359395	-5.13541
ENSMUSG00000055013	Agap1	ArfGAP with GTPase domain, ankyrin repeat and PH domain 1	347722		PF01412	protein_coding	chr1		0	0.28281	7.71223	4.90629	0.000127875	0.00208323	0.684133
ENSMUSG00000025422	Agap2	ArfGAP with GTPase domain, ankyrin repeat and PH domain 2	216439		PF00071	protein_coding	chr10		0	0.149826	9.69368	2.87877	0.0103047	0.0502439	-3.72281
ENSMUSG00000023353	Agap3	ArfGAP with GTPase domain, ankyrin repeat and PH domain 3	213990		PF00071	protein_coding	chr5		0	0.252433	8.32716	3.95231	0.00100226	0.00939878	-1.39566
ENSMUSG00000040812	Agbl2	ATP/GTP binding protein-like 2	271813		PF18027	protein_coding	chr2		0	0.86195	-0.545248	2.91134	0.00961429	0.0478659	-2.54121
ENSMUSG00000038836	Agbl3	ATP/GTP binding protein-like 3	76223		PF18027	protein_coding	chr6		0	0.0609284	2.90375	0.656855	0.519938	0.697689	-6.44303
ENSMUSG00000061298	Agbl4	ATP/GTP binding protein-like 4	78933		PF00246	protein_coding	chr4		0	-0.32389	1.92491	-2.20882	0.040984	0.134373	-4.19353
ENSMUSG00000029165	Agbl5	ATP/GTP binding protein-like 5	231093		PF18027	protein_coding	chr5		0	0.331107	3.73469	4.65566	0.000218229	0.00308816	0.427444
ENSMUSG00000026159	Agfg1	ArfGAP with FG repeats 1	15463		PF01412	protein_coding	chr1		0	0.0572337	7.08215	0.964759	0.347991	0.551588	-6.72023
ENSMUSG00000029722	Agfg2	ArfGAP with FG repeats 2	231801		PF01412	protein_coding	chr5		0	-0.423319	5.65016	-4.10019	0.000725862	0.00735939	-0.980696
ENSMUSG00000021681	Aggf1	angiogenic factor with G patch and FHA domains 1	66549		PF17780	protein_coding	chr13		0	0.0311643	5.29283	0.422803	0.67766	0.812204	-6.99692
ENSMUSG00000029916	Agk	acylglycerol kinase	69923	2.7.1.94	PF00781	protein_coding	chr6		0	-0.010657	5.20516	-0.184638	0.855666	0.924018	-7.0751
ENSMUSG00000033400	Agl	amylo-1,6-glucosidase, 4-alpha-glucanotransferase	77559	3.2.1.33	PF06202	protein_coding	chr3		0	-0.157756	4.80443	-2.15388	0.0456643	0.144709	-4.86114
ENSMUSG00000050103	Agmo	alkylglycerol monooxygenase	319660		PF04116	protein_coding	chr12		0	0.692614	-1.34099	2.4284	0.0263695	0.098956	-3.3285
ENSMUSG00000041530	Ago1	argonaute RISC catalytic subunit 1	236511		PF08699	protein_coding	chr4		0	0.092386	6.84249	1.43391	0.16947	0.349525	-6.17272
ENSMUSG00000036698	Ago2	argonaute RISC catalytic subunit 2	239528			protein_coding	chr15		0	0.0551349	7.8473	0.571334	0.575139	0.737088	-7.04532
ENSMUSG00000028842	Ago3	argonaute RISC catalytic subunit 3	214150		PF08699	protein_coding	chr4		0	-0.411131	4.55704	-2.7524	0.0134655	0.0607886	-3.64263
ENSMUSG00000042500	Ago4	argonaute RISC catalytic subunit 4	76850		PF16488	protein_coding	chr4		0	0.324151	2.0029	2.408	0.0274873	0.101864	-3.96388
ENSMUSG00000034254	Agpat1	1-acylglycerol-3-phosphate O-acyltransferase 1 (lysophosphatidic acid acyltransferase, alpha)	55979	2.3.1.51	PF01553	protein_coding	chr17		0	-0.167941	7.67783	-2.5033	0.0226211	0.089038	-4.40703
ENSMUSG00000026922	Agpat2	1-acylglycerol-3-phosphate O-acyltransferase 2 (lysophosphatidic acid acyltransferase, beta)	67512	2.3.1.51	PF01553	protein_coding	chr2		0	-0.218363	-1.00956	-0.557217	0.584534	0.743605	-5.49845
ENSMUSG00000001211	Agpat3	1-acylglycerol-3-phosphate O-acyltransferase 3	28169	2.3.1.-	PF01553	protein_coding	chr10		0	0.0839551	7.97266	1.29687	0.211749	0.403371	-6.38207
ENSMUSG00000023827	Agpat4	1-acylglycerol-3-phosphate O-acyltransferase 4 (lysophosphatidic acid acyltransferase, delta)	68262	2.3.1.-	PF16076	protein_coding	chr17		0	-0.3517	6.35461	-5.90214	1.63611e-05	0.000429224	2.82398
ENSMUSG00000031467	Agpat5	1-acylglycerol-3-phosphate O-acyltransferase 5 (lysophosphatidic acid acyltransferase, epsilon)	52123		PF16076	protein_coding	chr8		0	0.126442	6.06656	2.52016	0.0218495	0.0868734	-4.30672
ENSMUSG00000042410	Agps	alkylglycerone phosphate synthase	228061	2.5.1.26	PF02913	protein_coding	chr2		0	0.215739	5.76929	2.70435	0.0148969	0.0656347	-3.93498
ENSMUSG00000041936	Agrn	agrin	11603		PF00008	protein_coding	chr4		0	0.0897087	7.20261	1.56083	0.136713	0.303933	-6.00168
ENSMUSG00000031980	Agt	angiotensinogen (serpin peptidase inhibitor, clade A, member 8)	11606		PF00079	protein_coding	chr8		0	0.371652	-0.74014	1.18897	0.250556	0.448432	-5.12834
ENSMUSG00000021557	Agtpbp1	ATP/GTP binding protein 1	67269		PF18027	protein_coding	chr13		0	-0.043506	7.97533	-0.480493	0.636911	0.781783	-7.10591
ENSMUSG00000068122	Agtr2	angiotensin II receptor, type 2	11609		PF00001	protein_coding	chrX		0	0.705391	-1.25029	1.97125	0.0649469	0.184316	-4.02889
ENSMUSG00000029007	Agtrap	angiotensin II, type I receptor-associated protein	11610		PF06396	protein_coding	chr4		0	-0.0657383	1.93836	-0.307998	0.76177	0.867312	-6.3187
ENSMUSG00000026491	Ahctf1	AT hook containing transcription factor 1	226747		PF13934	protein_coding	chr1	Others	1	-0.152921	4.84638	-1.28826	0.214659	0.406422	-6.20445
ENSMUSG00000027597	Ahcy	S-adenosylhomocysteine hydrolase	269378	3.3.1.1	PF00670	protein_coding	chr2		0	-0.89231	3.94676	-13.761	9.77933e-11	4.25363e-08	14.7779
ENSMUSG00000027893	Ahcyl1	S-adenosylhomocysteine hydrolase-like 1	229709	3.3.1.1	PF00670	protein_coding	chr3		0	0.0357407	7.62593	0.623984	0.540799	0.713397	-7.00058
ENSMUSG00000029772	Ahcyl2	S-adenosylhomocysteine hydrolase-like 2	74340	3.3.1.1	PF05221	protein_coding	chr6		0	-1.06957	6.61258	-10.5492	6.02509e-09	1.14119e-06	10.8263
ENSMUSG00000037692	Ahdc1	AT hook, DNA binding motif, containing 1	230793		PF15735	protein_coding	chr4		0	0.339018	6.41081	3.66521	0.00187716	0.0149169	-1.96464
ENSMUSG00000019986	Ahi1	Abelson helper integration site 1	52906		PF00018	protein_coding	chr10		0	0.392843	7.63515	5.76562	2.15344e-05	0.000535594	2.49356
ENSMUSG00000069833	Ahnak	AHNAK nucleoprotein (desmoyokin)	66395		PF00595	protein_coding	chr19		0	0.120595	2.46115	0.602007	0.554997	0.723154	-6.3533
ENSMUSG00000072812	Ahnak2	AHNAK nucleoprotein 2	100041194			protein_coding	chr12		0	-0.0342755	1.8235	-0.192463	0.849626	0.920958	-6.43932
ENSMUSG00000019256	Ahr	aryl-hydrocarbon receptor	11622		PF08447	protein_coding	chr12	bHLH	1	0.119927	5.0105	1.03485	0.315023	0.52004	-6.46803
ENSMUSG00000021575	Ahrr	aryl-hydrocarbon receptor repressor	11624		PF00989	protein_coding	chr13	bHLH	1	-0.678489	-1.05382	-1.81125	0.0875426	0.225915	-4.31443
ENSMUSG00000021037	Ahsa1	AHA1, activator of heat shock protein ATPase 1	217737		PF08327	protein_coding	chr12		0	0.0498924	6.22022	0.594806	0.559692	0.726146	-6.97314
ENSMUSG00000020288	Ahsa2	AHA1, activator of heat shock protein ATPase 2	268390		PF08327	protein_coding	chr11		0	0.0213442	5.08266	0.183712	0.85638	0.924261	-7.05372
ENSMUSG00000097745	AI115009	expressed sequence AI115009	99542			lncRNA	chr3		0	0.345443	1.06606	2.2316	0.0391764	0.130785	-4.07773
ENSMUSG00000035875	AI182371	expressed sequence AI182371	98870		PF17790	protein_coding	chr2		0	0.13845	-1.77355	0.405717	0.689936	0.82063	-5.45992
ENSMUSG00000114780	AI197445	expressed sequence AI197445	105120			lncRNA	chr13		0	0.16975	-1.33387	0.383053	0.706358	0.831871	-5.51003
ENSMUSG00000062753	AI413582	expressed sequence AI413582	106672			protein_coding	chr17		0	0.0424926	4.75381	0.435861	0.668341	0.805671	-6.93504
ENSMUSG00000074384	AI429214	expressed sequence AI429214	621080		PF15379	protein_coding	chr8		0	-0.0466612	0.46792	-0.256103	0.800899	0.891902	-6.13712
ENSMUSG00000056145	AI504432	expressed sequence AI504432	229694			lncRNA	chr3		0	0.113141	5.78786	1.12003	0.278048	0.479643	-6.48974
ENSMUSG00000105987	AI506816	expressed sequence AI506816	433855			lncRNA	chr5		0	-0.140537	3.90278	-1.89573	0.0748692	0.203092	-5.13273
ENSMUSG00000078307	AI593442	expressed sequence AI593442	330941			protein_coding	chr9		0	0.0853813	7.01884	1.394	0.181007	0.364705	-6.22996
ENSMUSG00000010290	AI597479	expressed sequence AI597479	98404		PF15323	protein_coding	chr1		0	0.0929656	4.67229	1.62552	0.122173	0.282048	-5.76894
ENSMUSG00000047423	AI837181	expressed sequence AI837181	107242		PF08939	protein_coding	chr19		0	-0.0513874	5.13651	-0.537072	0.598075	0.753099	-6.94682
ENSMUSG00000053297	AI854703	expressed sequence AI854703	243373			protein_coding	chr6	zf-C2H2	1	-0.407225	3.97358	-5.09559	8.57511e-05	0.0015412	1.32117
ENSMUSG00000056383	AI987944	expressed sequence AI987944	233168		PF00096	protein_coding	chr7	zf-C2H2	1	-0.38463	2.31254	-3.64979	0.00194151	0.0152594	-1.49846
ENSMUSG00000042901	Aida	axin interactor, dorsalization associated	108909		PF14186	protein_coding	chr1		0	0.0875062	5.74013	1.46909	0.159801	0.33651	-6.06316
ENSMUSG00000001864	Aif1l	allograft inflammatory factor 1-like	108897			protein_coding	chr2		0	0.160766	0.23653	0.85901	0.402109	0.600117	-5.60182
ENSMUSG00000036932	Aifm1	apoptosis-inducing factor, mitochondrion-associated 1	26926	1.-.-.-	PF14721	protein_coding	chrX		0	-0.236993	3.83329	-2.0289	0.0581854	0.171228	-4.96112
ENSMUSG00000020085	Aifm2	apoptosis-inducing factor, mitochondrion-associated 2	71361		PF07992	protein_coding	chr10		0	-0.311625	1.782	-1.49089	0.154041	0.328568	-5.3057
ENSMUSG00000022763	Aifm3	apoptosis-inducing factor, mitochondrion-associated 3	72168		PF07992	protein_coding	chr16		0	-0.912031	1.1248	-4.86201	0.00014048	0.00225029	1.18532
ENSMUSG00000019806	Aig1	androgen-induced 1	66253		PF04750	protein_coding	chr10		0	-0.134103	5.76908	-2.51667	0.0220072	0.0872592	-4.29573
ENSMUSG00000037860	Aim2	absent in melanoma 2	383619		PF02758	protein_coding	chr1		0	-0.0320603	-1.59828	-0.0933563	0.926696	0.963356	-5.53874
ENSMUSG00000028029	Aimp1	aminoacyl tRNA synthetase complex-interacting multifunctional protein 1	13722		PF01588	protein_coding	chr3		0	-0.0989186	4.37356	-1.43353	0.169575	0.349573	-5.9429
ENSMUSG00000029610	Aimp2	aminoacyl tRNA synthetase complex-interacting multifunctional protein 2	231872		PF16780	protein_coding	chr5		0	-0.0183994	4.28791	-0.267606	0.792175	0.886561	-6.93917
ENSMUSG00000024847	Aip	aryl-hydrocarbon receptor-interacting protein	11632		PF00254	protein_coding	chr19		0	0.0808409	4.97795	1.02046	0.321604	0.526934	-6.52624
ENSMUSG00000078247	Airn	antisense Igf2r RNA	104103			lncRNA	chr17		0	0.448966	2.01309	3.40598	0.0033055	0.0222852	-1.82514
ENSMUSG00000039546	Ajap1	adherens junction associated protein 1	230959		PF15298	protein_coding	chr4		0	0.253599	4.91216	2.23249	0.0391078	0.130632	-4.77491
ENSMUSG00000029419	Ajm1	apical junction component 1	381353			protein_coding	chr2		0	0.0297679	6.51925	0.522011	0.608298	0.760251	-7.03602
ENSMUSG00000022178	Ajuba	ajuba LIM protein	16475		PF00412	protein_coding	chr14		0	0.530277	1.07982	2.17842	0.0435166	0.14004	-4.05429
ENSMUSG00000026817	Ak1	adenylate kinase 1	11636	2.7.4.3		protein_coding	chr2		0	0.138251	6.70055	2.79767	0.0122388	0.056691	-3.79152
ENSMUSG00000028792	Ak2	adenylate kinase 2	11637	2.7.4.3	PF05191	protein_coding	chr4		0	0.0510197	3.71602	0.706501	0.489306	0.673348	-6.58639
ENSMUSG00000024782	Ak3	adenylate kinase 3	56248	2.7.4.10	PF05191	protein_coding	chr19		0	-0.322639	5.28969	-5.16324	7.44076e-05	0.00138948	1.34954
ENSMUSG00000028527	Ak4	adenylate kinase 4	11639	2.7.4.3	PF05191	protein_coding	chr4		0	0.318083	5.80255	2.15256	0.0457826	0.144977	-4.97481
ENSMUSG00000039058	Ak5	adenylate kinase 5	229949	2.7.4.3		protein_coding	chr3		0	0.109398	7.44028	1.92003	0.0715378	0.197158	-5.45625
ENSMUSG00000041323	Ak7	adenylate kinase 7	78801	2.7.4.3	PF05186	protein_coding	chr12		0	0.401423	-0.803925	0.910842	0.374926	0.576109	-5.3442
ENSMUSG00000026807	Ak8	adenylate kinase 8	68870			protein_coding	chr2		0	-0.358658	0.242629	-1.67519	0.111919	0.266663	-4.69414
ENSMUSG00000091415	Ak9	adenylate kinase 9	633979			protein_coding	chr10		0	0.661287	1.14256	2.74654	0.0136327	0.061431	-3.10755
ENSMUSG00000091636	Akain1	A kinase (PRKA) anchor inhibitor 1	320722			protein_coding	chr17		0	-1.09128	1.84612	-6.78152	2.95819e-06	0.000119688	4.78643
ENSMUSG00000018428	Akap1	A kinase (PRKA) anchor protein 1	11640		PF00013	protein_coding	chr11		0	0.187362	5.38106	3.07739	0.00673637	0.037418	-3.17185
ENSMUSG00000047804	Akap10	A kinase (PRKA) anchor protein 10	56697		PF00615	protein_coding	chr11		0	-0.323492	4.01009	-3.80756	0.00137516	0.0118251	-1.45302
ENSMUSG00000022016	Akap11	A kinase (PRKA) anchor protein 11	219181			protein_coding	chr14		0	-0.0196133	8.15263	-0.22296	0.826185	0.907968	-7.21276
ENSMUSG00000038587	Akap12	A kinase (PRKA) anchor protein (gravin) 12	83397		PF03832	protein_coding	chr10		0	0.235348	5.34656	2.04338	0.0565895	0.167995	-5.13145
ENSMUSG00000066406	Akap13	A kinase (PRKA) anchor protein 13	75547		PF00621	protein_coding	chr7		0	0.124988	5.4648	0.85236	0.405688	0.603577	-6.67077
ENSMUSG00000059708	Akap17b	A kinase (PRKA) anchor protein 17B	338351			protein_coding	chrX		0	-0.166834	4.17853	-1.39638	0.180304	0.363645	-5.9502
ENSMUSG00000030344	Akap3	A kinase (PRKA) anchor protein 3	11642		PF05716	protein_coding	chr6		0	-1.18787	-1.10255	-3.63882	0.00198861	0.0154813	-1.24334
ENSMUSG00000021057	Akap5	A kinase (PRKA) anchor protein 5	238276		PF03832	protein_coding	chr12		0	-0.156114	5.44961	-1.70559	0.106016	0.2574	-5.71478
ENSMUSG00000061603	Akap6	A kinase (PRKA) anchor protein 6	238161		PF00435	protein_coding	chr12		0	-0.104349	8.01469	-1.07991	0.295045	0.498368	-6.63934
ENSMUSG00000039166	Akap7	A kinase (PRKA) anchor protein 7	432442		PF10470	protein_coding	chr10		0	-0.648084	4.30257	-5.43374	4.24091e-05	0.000918295	1.99563
ENSMUSG00000024045	Akap8	A kinase (PRKA) anchor protein 8	56399		PF04988	protein_coding	chr17		0	0.146941	5.22254	2.16976	0.044264	0.141477	-4.91147
ENSMUSG00000002625	Akap8l	A kinase (PRKA) anchor protein 8-like	54194		PF04988	protein_coding	chr17		0	-0.0210809	5.70716	-0.269405	0.790813	0.885872	-7.07283
ENSMUSG00000040407	Akap9	A kinase (PRKA) anchor protein (yotiao) 9	100986		PF10495	protein_coding	chr5		0	0.369209	6.34726	2.40073	0.0278963	0.102981	-4.5608
ENSMUSG00000031023	Akip1	A kinase (PRKA) interacting protein 1	57373			protein_coding	chr7		0	0.104051	0.868561	0.590777	0.562327	0.727522	-6.07195
ENSMUSG00000023075	Akirin1	akirin 1	68050			protein_coding	chr4		0	-0.306149	6.29849	-4.55999	0.000268012	0.00356714	0.0171751
ENSMUSG00000028291	Akirin2	akirin 2	433693			protein_coding	chr4		0	0.14487	6.20976	2.85715	0.0107894	0.0518588	-3.64051
ENSMUSG00000039158	Akna	AT-hook transcription factor	100182		PF12443	protein_coding	chr4	Others	1	-0.00219922	1.50821	-0.0090023	0.992921	0.995779	-6.29935
ENSMUSG00000028692	Akr1a1	aldo-keto reductase family 1, member A1 (aldehyde reductase)	58810	1.1.1.2	PF00248	protein_coding	chr4		0	-0.0271993	8.51333	-0.537727	0.597632	0.752926	-7.09105
ENSMUSG00000061758	Akr1b10	aldo-keto reductase family 1, member B10 (aldose reductase)	67861		PF00248	protein_coding	chr6		0	-0.0509691	2.78169	-0.253437	0.802925	0.893163	-6.5393
ENSMUSG00000001642	Akr1b3	aldo-keto reductase family 1, member B3 (aldose reductase)	11677	1.1.1.21	PF00248	protein_coding	chr6		0	-0.0227272	5.10719	-0.377883	0.710125	0.834453	-6.99652
ENSMUSG00000029762	Akr1b8	aldo-keto reductase family 1, member B8	14187	1.1.1.21	PF00248	protein_coding	chr6		0	0.2859	-0.444862	0.96956	0.345659	0.549407	-5.33645
ENSMUSG00000033715	Akr1c14	aldo-keto reductase family 1, member C14	105387		PF00248	protein_coding	chr13		0	0.371657	-1.64009	0.92878	0.365813	0.568031	-5.19438
ENSMUSG00000021214	Akr1c18	aldo-keto reductase family 1, member C18	105349	1.1.1.149	PF00248	protein_coding	chr13		0	-0.0365368	1.4499	-0.183367	0.856647	0.924383	-6.21404
ENSMUSG00000045410	Akr1e1	aldo-keto reductase family 1, member E1	56043		PF00248	protein_coding	chr13		0	-0.394287	3.42132	-4.29791	0.00047219	0.00537561	-0.26015
ENSMUSG00000028743	Akr7a5	aldo-keto reductase family 7, member A5 (aflatoxin aldehyde reductase)	110198		PF00248	protein_coding	chr4		0	0.0628116	4.0926	0.721499	0.480264	0.666441	-6.64706
ENSMUSG00000001729	Akt1	thymoma viral proto-oncogene 1	11651	2.7.11.1	PF00169	protein_coding	chr12		0	0.239489	7.51325	4.11283	0.000706156	0.00722386	-1.02485
ENSMUSG00000011096	Akt1s1	AKT1 substrate 1 (proline-rich)	67605		PF15798	protein_coding	chr7		0	0.0557354	6.36748	0.68368	0.503254	0.6837	-6.91465
ENSMUSG00000004056	Akt2	thymoma viral proto-oncogene 2	11652	2.7.11.1	PF00169	protein_coding	chr7		0	0.119817	5.94068	1.95777	0.0666271	0.187614	-5.31959
ENSMUSG00000019699	Akt3	thymoma viral proto-oncogene 3	23797	2.7.11.1	PF00433	protein_coding	chr1		0	0.122781	7.68555	1.86473	0.079318	0.211337	-5.55925
ENSMUSG00000031667	Aktip	thymoma viral proto-oncogene 1 interacting protein	14339		PF00179	protein_coding	chr8		0	0.0644562	5.82069	1.38307	0.184277	0.369196	-6.16889
ENSMUSG00000028393	Alad	aminolevulinate, delta-, dehydratase	17025	4.2.1.24	PF00490	protein_coding	chr4		0	0.0702893	3.30017	0.773666	0.449597	0.64147	-6.44445
ENSMUSG00000032786	Alas1	aminolevulinic acid synthase 1	11655	2.3.1.37	PF00155	protein_coding	chr9		0	0.104848	5.35352	1.11432	0.280419	0.481981	-6.48898
ENSMUSG00000022636	Alcam	activated leukocyte cell adhesion molecule	11658		PF08205	protein_coding	chr16		0	0.82571	7.32473	6.04291	1.2356e-05	0.000352597	3.06676
ENSMUSG00000007833	Aldh16a1	aldehyde dehydrogenase 16 family, member A1	69748		PF00171	protein_coding	chr7		0	0.0176121	1.97584	0.161742	0.873387	0.934488	-6.38622
ENSMUSG00000025007	Aldh18a1	aldehyde dehydrogenase 18 family, member A1	56454	1.2.1.41	PF00171	protein_coding	chr19		0	-0.160671	6.31652	-1.96036	0.0663008	0.187123	-5.32347
ENSMUSG00000053279	Aldh1a1	aldehyde dehydrogenase family 1, subfamily A1	11668	1.2.1.3	PF00171	protein_coding	chr19		0	0.227397	0.517343	1.07196	0.2985	0.50248	-5.48068
ENSMUSG00000013584	Aldh1a2	aldehyde dehydrogenase family 1, subfamily A2	19378	1.2.1.36	PF00171	protein_coding	chr9		0	0.206038	0.666213	0.422338	0.677993	0.812479	-5.83898
ENSMUSG00000015134	Aldh1a3	aldehyde dehydrogenase family 1, subfamily A3	56847	1.2.1.5	PF00171	protein_coding	chr7		0	0.249509	0.38463	0.58315	0.567335	0.730947	-5.65155
ENSMUSG00000024747	Aldh1a7	aldehyde dehydrogenase family 1, subfamily A7	26358	1.2.1.36	PF00171	protein_coding	chr19		0	0.00950088	-1.74565	0.0244457	0.980778	0.989966	-5.51274
ENSMUSG00000035561	Aldh1b1	aldehyde dehydrogenase 1 family, member B1	72535	1.2.1.3	PF00171	protein_coding	chr4		0	-0.0476749	3.38422	-0.490744	0.629789	0.776359	-6.74504
ENSMUSG00000030088	Aldh1l1	aldehyde dehydrogenase 1 family, member L1	107747	1.5.1.6	PF00551	protein_coding	chr6		0	0.328893	4.8711	1.19292	0.249046	0.446958	-6.28557
ENSMUSG00000020256	Aldh1l2	aldehyde dehydrogenase 1 family, member L2	216188	1.5.1.6	PF00550	protein_coding	chr10		0	0.367458	5.42823	1.34346	0.196522	0.384635	-6.19115
ENSMUSG00000029455	Aldh2	aldehyde dehydrogenase 2, mitochondrial	11669	1.2.1.3	PF00171	protein_coding	chr5		0	-0.142744	4.32654	-0.8419	0.411359	0.608286	-6.5551
ENSMUSG00000019102	Aldh3a1	aldehyde dehydrogenase family 3, subfamily A1	11670	1.2.1.5	PF00171	protein_coding	chr11		0	0.168192	-0.838779	0.685572	0.502089	0.683189	-5.53615
ENSMUSG00000010025	Aldh3a2	aldehyde dehydrogenase family 3, subfamily A2	11671	1.2.1.3	PF00171	protein_coding	chr11		0	-0.0725545	5.4414	-1.4719	0.159048	0.335395	-6.04658
ENSMUSG00000024885	Aldh3b1	aldehyde dehydrogenase 3 family, member B1	67689	1.2.1.5	PF00171	protein_coding	chr19		0	0.181088	-0.0835558	0.579125	0.569988	0.733305	-5.69671
ENSMUSG00000075296	Aldh3b2	aldehyde dehydrogenase 3 family, member B2	621603		PF00171	protein_coding	chr19		0	0.350252	2.41124	2.56902	0.0197524	0.0805803	-3.63832
ENSMUSG00000028737	Aldh4a1	aldehyde dehydrogenase 4 family, member A1	212647	1.5.1.12	PF00171	protein_coding	chr4		0	0.499453	5.47444	5.26388	6.03043e-05	0.00117852	1.53666
ENSMUSG00000035936	Aldh5a1	aldhehyde dehydrogenase family 5, subfamily A1	214579	1.2.1.24	PF00171	protein_coding	chr13		0	-0.0625593	6.46171	-1.21371	0.241209	0.437583	-6.42503
ENSMUSG00000021238	Aldh6a1	aldehyde dehydrogenase family 6, subfamily A1	104776	1.2.1.27	PF00171	protein_coding	chr12		0	-0.0756218	4.48834	-0.551794	0.588164	0.746289	-6.81678
ENSMUSG00000053644	Aldh7a1	aldehyde dehydrogenase family 7, member A1	110695	1.2.1.3	PF00171	protein_coding	chr18		0	-0.0707536	4.95371	-0.813931	0.426773	0.622161	-6.69742
ENSMUSG00000037542	Aldh8a1	aldehyde dehydrogenase 8 family, member A1	237320		PF00171	protein_coding	chr10		0	0.230047	-1.78571	0.529252	0.603372	0.757004	-5.30314
ENSMUSG00000026687	Aldh9a1	aldehyde dehydrogenase 9, subfamily A1	56752	1.2.1.3	PF00171	protein_coding	chr1		0	0.102981	4.6068	1.1828	0.252926	0.450821	-6.32055
ENSMUSG00000030695	Aldoa	aldolase A, fructose-bisphosphate	11674	4.1.2.13	PF00274	protein_coding	chr7		0	-0.144451	10.2496	-2.33559	0.0318239	0.11312	-4.80382
ENSMUSG00000028307	Aldob	aldolase B, fructose-bisphosphate	230163	4.1.2.13	PF00274	protein_coding	chr4		0	0.260355	-1.34703	0.804972	0.431786	0.627087	-5.3314
ENSMUSG00000017390	Aldoc	aldolase C, fructose-bisphosphate	11676	4.1.2.13	PF00274	protein_coding	chr11		0	0.28821	5.16995	1.56305	0.136191	0.30332	-5.8667
ENSMUSG00000039427	Alg1	asparagine-linked glycosylation 1 (beta-1,4-mannosyltransferase)	208211	2.4.1.142	PF00534	protein_coding	chr16		0	-0.0725572	4.4828	-0.831194	0.417216	0.613631	-6.63353
ENSMUSG00000075470	Alg10b	asparagine-linked glycosylation 10B (alpha-1,2-glucosyltransferase)	380959	2.4.1.-	PF04922	protein_coding	chr15		0	0.460913	6.19871	7.71062	5.44064e-07	3.62065e-05	6.26894
ENSMUSG00000063362	Alg11	asparagine-linked glycosylation 11 (alpha-1,2-mannosyltransferase)	207958	2.4.1.-	PF00534	protein_coding	chr8		0	-0.198172	4.91688	-2.67276	0.0159162	0.0689904	-3.95731
ENSMUSG00000035845	Alg12	asparagine-linked glycosylation 12 (alpha-1,6-mannosyltransferase)	223774	2.4.1.130	PF03901	protein_coding	chr15		0	-0.384848	2.15846	-2.78834	0.0124825	0.0576479	-3.16423
ENSMUSG00000041718	Alg13	asparagine-linked glycosylation 13	67574	2.4.1.141	PF04101	protein_coding	chrX		0	-0.185656	3.05973	-1.31841	0.204595	0.394364	-5.66933
ENSMUSG00000039887	Alg14	asparagine-linked glycosylation 14	66789	2.4.1.141	PF08660	protein_coding	chr3		0	-0.0620121	3.27786	-0.864167	0.399348	0.59838	-6.36516
ENSMUSG00000039740	Alg2	asparagine-linked glycosylation 2 (alpha-1,3-mannosyltransferase)	56737	2.4.1.-	PF00534	protein_coding	chr4		0	-0.595396	7.58711	-10.251	9.26513e-09	1.58113e-06	10.3748
ENSMUSG00000033809	Alg3	asparagine-linked glycosylation 3 (alpha-1,3-mannosyltransferase)	208624	2.4.1.130	PF05208	protein_coding	chr16		0	-0.107029	3.33981	-1.07793	0.295902	0.499379	-6.18592
ENSMUSG00000036632	Alg5	asparagine-linked glycosylation 5 (dolichyl-phosphate beta-glucosyltransferase)	66248	2.4.1.117	PF00535	protein_coding	chr3		0	-0.0216133	3.58315	-0.218425	0.82966	0.909819	-6.81776
ENSMUSG00000073792	Alg6	asparagine-linked glycosylation 6 (alpha-1,3,-glucosyltransferase)	320438	2.4.1.-	PF03155	protein_coding	chr4		0	-0.240562	2.58379	-2.28172	0.0354558	0.121955	-4.2466
ENSMUSG00000035704	Alg8	asparagine-linked glycosylation 8 (alpha-1,3-glucosyltransferase)	381903	2.4.1.-	PF03155	protein_coding	chr7		0	-0.3448	2.52029	-3.62098	0.00206769	0.015927	-1.56491
ENSMUSG00000032059	Alg9	asparagine-linked glycosylation 9 (alpha 1,2 mannosyltransferase)	102580	2.4.1.-	PF03901	protein_coding	chr9		0	0.0967184	5.04492	1.46087	0.162018	0.339396	-6.01198
ENSMUSG00000055471	Alk	anaplastic lymphoma kinase	11682		PF00629	protein_coding	chr17		0	0.0258983	3.26936	0.230691	0.820268	0.904899	-6.67255
ENSMUSG00000054204	Alkal2	ALK and LTK ligand 2	100294583		PF15129	protein_coding	chr12		0	-1.04109	4.35003	-4.15322	0.000646679	0.00673891	-0.465367
ENSMUSG00000079036	Alkbh1	alkB homolog 1, histone H2A dioxygenase	211064		PF13532	protein_coding	chr12		0	0.146642	3.52075	1.83284	0.0841357	0.220155	-5.15615
ENSMUSG00000044339	Alkbh2	alkB homolog 2, alpha-ketoglutarate-dependent dioxygenase	231642		PF13532	protein_coding	chr5		0	-0.18924	0.785073	-1.02808	0.318105	0.523374	-5.60834
ENSMUSG00000040174	Alkbh3	alkB homolog 3, alpha-ketoglutarate-dependent dioxygenase	69113		PF13532	protein_coding	chr2		0	-0.253242	2.1868	-2.08884	0.0518361	0.158244	-4.43475
ENSMUSG00000039754	Alkbh4	alkB homolog 4, lysine demethylase	72041			protein_coding	chr5		0	-0.0114478	2.44924	-0.107223	0.915849	0.957862	-6.52673
ENSMUSG00000042650	Alkbh5	alkB homolog 5, RNA demethylase	268420		PF13532	protein_coding	chr11		0	-0.0431821	6.21782	-0.776232	0.44812	0.641022	-6.81106
ENSMUSG00000042831	Alkbh6	alkB homolog 6	233065		PF13532	protein_coding	chr7		0	-0.107317	4.52288	-1.45218	0.164391	0.342534	-5.90916
ENSMUSG00000002661	Alkbh7	alkB homolog 7	66400		PF13532	protein_coding	chr17		0	0.242233	2.56235	2.45427	0.0250133	0.0953194	-3.92141
ENSMUSG00000025899	Alkbh8	alkB homolog 8, tRNA methyltransferase	67667		PF08241	protein_coding	chr9		0	-0.713349	4.9106	-7.56219	7.07538e-07	4.2989e-05	6.06123
ENSMUSG00000063810	Alms1	ALMS1, centrosome and basal body associated	236266		PF15309	protein_coding	chr6		0	0.166136	2.78395	1.35559	0.192705	0.379857	-5.75498
ENSMUSG00000025701	Alox5	arachidonate 5-lipoxygenase	11689	1.13.11.34	PF00305	protein_coding	chr6		0	-0.284771	-1.25693	-0.615246	0.54642	0.717515	-5.42686
ENSMUSG00000020892	Aloxe3	arachidonate lipoxygenase 3	23801		PF01477	protein_coding	chr11		0	-0.224748	3.04788	-1.48307	0.156088	0.330914	-5.42633
ENSMUSG00000028028	Alpk1	alpha-kinase 1	71481		PF02816	protein_coding	chr3		0	-0.616758	1.62687	-1.96206	0.0660878	0.18685	-4.42601
ENSMUSG00000028766	Alpl	alkaline phosphatase, liver/bone/kidney	11647	3.1.3.1	PF00245	protein_coding	chr4		0	-0.560159	-0.51051	-1.31238	0.20658	0.396903	-4.92183
ENSMUSG00000026024	Als2	alsin Rho guanine nucleotide exchange factor	74018		PF00621	protein_coding	chr1		0	-0.056291	5.68388	-0.967028	0.346887	0.550548	-6.6647
ENSMUSG00000044037	Als2cl	ALS2 C-terminal like	235633		PF02493	protein_coding	chr9		0	-0.44265	-0.582652	-1.37945	0.185369	0.370286	-4.94012
ENSMUSG00000040310	Alx4	aristaless-like homeobox 4	11695		PF03826	protein_coding	chr2	Homeobox	1	-0.161766	-0.730139	-0.513339	0.614223	0.765284	-5.57052
ENSMUSG00000025134	Alyref	Aly/REF export factor	21681		PF00076	protein_coding	chr11		0	0.170247	4.11737	2.03757	0.0572256	0.169262	-4.99666
ENSMUSG00000060244	Alyref2	Aly/REF export factor 2	56009		PF00076	protein_coding	chr1		0	-0.0655153	1.09147	-0.44509	0.661787	0.800236	-6.22424
ENSMUSG00000022244	Amacr	alpha-methylacyl-CoA racemase	17117	5.1.99.4	PF02515	protein_coding	chr15		0	-0.163635	2.31506	-1.19051	0.249964	0.447852	-5.85574
ENSMUSG00000040506	Ambra1	autophagy/beclin 1 regulator 1	228361			protein_coding	chr2		0	0.0352185	6.08166	0.668472	0.512675	0.692459	-6.92439
ENSMUSG00000075232	Amd1	S-adenosylmethionine decarboxylase 1	11702	4.1.1.50	PF01536	protein_coding	chr10		0	0.173368	6.31725	1.49066	0.154101	0.328568	-6.05221
ENSMUSG00000063953	Amd2	S-adenosylmethionine decarboxylase 2	100041585		PF01536	protein_coding	chr10		0	-0.166921	-0.857005	-0.346246	0.733343	0.84997	-5.62498
ENSMUSG00000015890	Amdhd1	amidohydrolase domain containing 1	71761	3.5.2.7	PF01979	protein_coding	chr10		0	0.123608	0.158157	0.405634	0.689996	0.820644	-5.83127
ENSMUSG00000036820	Amdhd2	amidohydrolase domain containing 2	245847	3.5.1.25	PF01979	protein_coding	chr17		0	-0.149044	3.80645	-1.65548	0.115897	0.272784	-5.50525
ENSMUSG00000050332	Amer1	APC membrane recruitment 1	72345		PF09422	protein_coding	chrX		0	0.117015	4.2605	1.55594	0.137869	0.305408	-5.8045
ENSMUSG00000021986	Amer2	APC membrane recruitment 2	72125		PF09422	protein_coding	chr14		0	0.251132	7.06039	2.78422	0.0125915	0.058044	-3.81952
ENSMUSG00000045174	Amer3	APC membrane recruitment 3	211383		PF09422	protein_coding	chr1		0	-0.057682	5.22077	-1.12518	0.275918	0.47753	-6.48305
ENSMUSG00000031751	Amfr	autocrine motility factor receptor	23802	6.3.2.19	PF18442	protein_coding	chr8		0	-0.279735	7.34864	-3.55445	0.00239112	0.0177951	-2.22639
ENSMUSG00000035262	Amh	anti-Mullerian hormone	11705		PF00019	protein_coding	chr10		0	-0.59533	-0.645866	-1.57129	0.134267	0.300353	-4.69801
ENSMUSG00000050947	Amigo1	adhesion molecule with Ig like domain 1	229715		PF13855	protein_coding	chr3		0	-0.458192	5.82686	-8.0929	2.80272e-07	2.11039e-05	6.9607
ENSMUSG00000048218	Amigo2	adhesion molecule with Ig like domain 2	105827		PF13855	protein_coding	chr15		0	-0.431207	3.54686	-3.75963	0.00152706	0.0128466	-1.3822
ENSMUSG00000032593	Amigo3	adhesion molecule with Ig like domain 3	320844		PF00560	protein_coding	chr9		0	-0.371475	2.09908	-1.88965	0.0757229	0.204827	-4.58381
ENSMUSG00000042225	Ammecr1	Alport syndrome, mental retardation, midface hypoplasia and elliptocytosis chromosomal region gene 1	56068		PF01871	protein_coding	chrX		0	0.801578	1.49429	3.75364	0.0015472	0.0129769	-1.00658
ENSMUSG00000041915	Ammecr1l	AMME chromosomal region gene 1-like	225339		PF01871	protein_coding	chr18		0	0.0767049	5.07219	0.955693	0.352424	0.5556	-6.58641
ENSMUSG00000021278	Amn	amnionless	93835		PF14828	protein_coding	chr12		0	-0.354393	-1.24187	-0.994967	0.333499	0.537515	-5.1301
ENSMUSG00000068250	Amn1	antagonist of mitotic exit network 1	232566		PF13516	protein_coding	chr6		0	0.137166	3.78563	1.52456	0.145485	0.316414	-5.736
ENSMUSG00000041688	Amot	angiomotin	27494		PF12240	protein_coding	chrX		0	-0.099715	4.27109	-0.745361	0.466084	0.654935	-6.64034
ENSMUSG00000013076	Amotl1	angiomotin-like 1	75723		PF12240	protein_coding	chr9		0	-0.0422373	3.62008	-0.387565	0.703076	0.829876	-6.74879
ENSMUSG00000032531	Amotl2	angiomotin-like 2	56332		PF12240	protein_coding	chr9		0	-0.224715	3.79601	-2.03243	0.0577927	0.170334	-4.82733
ENSMUSG00000027889	Ampd2	adenosine monophosphate deaminase 2	109674	3.5.4.6	PF00962	protein_coding	chr3		0	-0.0404553	5.71995	-0.474662	0.640979	0.784458	-7.00574
ENSMUSG00000005686	Ampd3	adenosine monophosphate deaminase 3	11717	3.5.4.6	PF00962	protein_coding	chr7		0	-0.0417981	2.19016	-0.178683	0.860268	0.92668	-6.43283
ENSMUSG00000021314	Amph	amphiphysin	218038		PF03114	protein_coding	chr13		0	0.320577	8.47915	4.39805	0.000380099	0.00459102	-0.434375
ENSMUSG00000032607	Amt	aminomethyltransferase	434437	2.1.2.10	PF08669	protein_coding	chr9		0	-0.204399	2.82595	-2.29283	0.0346764	0.120311	-4.27824
ENSMUSG00000074264	Amy1	amylase 1, salivary	11722	3.2.1.1	PF02806	protein_coding	chr3		0	0.500055	2.39827	3.20675	0.00509507	0.0305943	-2.38462
ENSMUSG00000050022	Amz1	archaelysin family metallopeptidase 1	231842			protein_coding	chr5		0	0.213714	2.846	1.73206	0.101097	0.249286	-5.31898
ENSMUSG00000020610	Amz2	archaelysin family metallopeptidase 2	13929		PF07998	protein_coding	chr11		0	-0.831492	6.00232	-16.3697	5.98929e-12	6.88209e-09	17.6324
ENSMUSG00000014355	Anapc1	anaphase promoting complex subunit 1	17222		PF01851	protein_coding	chr2		0	0.013138	6.34761	0.195993	0.846905	0.91957	-7.15424
ENSMUSG00000036977	Anapc10	anaphase promoting complex subunit 10	68999		PF03256	protein_coding	chr8		0	0.196312	3.43449	1.86015	0.0799946	0.212513	-5.18249
ENSMUSG00000025135	Anapc11	anaphase promoting complex subunit 11	66156		PF12861	protein_coding	chr11		0	-0.244383	5.62348	-2.83156	0.0113914	0.053866	-3.64792
ENSMUSG00000035048	Anapc13	anaphase promoting complex subunit 13	69010		PF05839	protein_coding	chr9		0	-0.0823561	3.44221	-0.915101	0.372748	0.574145	-6.33432
ENSMUSG00000030649	Anapc15	anaphase promoting complex C subunit 15	75430		PF15243	protein_coding	chr7		0	0.0839876	3.91156	1.08569	0.292549	0.495955	-6.28753
ENSMUSG00000020107	Anapc16	anaphase promoting complex subunit 16	52717		PF17256	protein_coding	chr10		0	-0.159571	5.57403	-2.40763	0.0275079	0.101919	-4.47453
ENSMUSG00000026965	Anapc2	anaphase promoting complex subunit 2	99152		PF08672	protein_coding	chr2		0	0.0572969	6.13152	0.936455	0.361959	0.564234	-6.70584
ENSMUSG00000029176	Anapc4	anaphase promoting complex subunit 4	52206		PF12896	protein_coding	chr5		0	-0.0763135	5.72237	-1.22067	0.238626	0.434499	-6.38225
ENSMUSG00000029472	Anapc5	anaphase-promoting complex subunit 5	59008		PF12862	protein_coding	chr5		0	0.241693	8.10887	4.93395	0.000120596	0.00199481	0.737393
ENSMUSG00000029466	Anapc7	anaphase promoting complex subunit 7	56317		PF13181	protein_coding	chr5		0	0.0905347	4.5442	1.22036	0.23874	0.43457	-6.27367
ENSMUSG00000021257	Angel1	angel homolog 1	68737		PF03372	protein_coding	chr12		0	0.198414	3.42391	1.81258	0.0873303	0.225591	-5.21396
ENSMUSG00000026634	Angel2	angel homolog 2	52477		PF03372	protein_coding	chr1		0	-0.097149	5.06115	-1.4105	0.176163	0.357932	-6.08673
ENSMUSG00000022309	Angpt1	angiopoietin 1	11600		PF00147	protein_coding	chr15		0	0.515337	3.1664	2.61284	0.0180352	0.0753587	-3.70014
ENSMUSG00000031465	Angpt2	angiopoietin 2	11601		PF00147	protein_coding	chr8		0	0.265824	0.0943641	1.6423	0.118622	0.276816	-4.75489
ENSMUSG00000033544	Angptl1	angiopoietin-like 1	72713		PF00147	protein_coding	chr1		0	0.0803539	-1.79951	0.13783	0.891971	0.944459	-5.28618
ENSMUSG00000004105	Angptl2	angiopoietin-like 2	26360		PF00147	protein_coding	chr2		0	0.552268	1.5991	1.56182	0.136479	0.303636	-5.11876
ENSMUSG00000002289	Angptl4	angiopoietin-like 4	57875		PF00147	protein_coding	chr17		0	0.109528	-1.30414	0.394709	0.697893	0.826042	-5.60496
ENSMUSG00000038742	Angptl6	angiopoietin-like 6	70726		PF00147	protein_coding	chr9		0	-0.00421577	3.1569	-0.0232724	0.9817	0.990434	-6.68691
ENSMUSG00000022265	Ank	progressive ankylosis	11732		PF07260	protein_coding	chr15		0	0.0893746	7.92014	1.7045	0.106223	0.257613	-5.81351
ENSMUSG00000031543	Ank1	ankyrin 1, erythroid	11733		PF00791	protein_coding	chr8		0	0.0560906	5.42668	1.03208	0.31628	0.521217	-6.54599
ENSMUSG00000032826	Ank2	ankyrin 2, brain	109676		PF00531	protein_coding	chr3		0	0.155679	9.6221	1.09735	0.287565	0.490497	-6.67634
ENSMUSG00000069601	Ank3	ankyrin 3, epithelial	11735		PF00531	protein_coding	chr10		0	-0.00743283	8.70934	-0.0545553	0.957119	0.977653	-7.25713
ENSMUSG00000074771	Ankef1	ankyrin repeat and EF-hand domain containing 1	319196		PF12796	protein_coding	chr2		0	0.236816	-0.778958	1.01846	0.322524	0.527768	-5.27596
ENSMUSG00000047773	Ankfn1	ankyrin-repeat and fibronectin type III domain containing 1	382543			protein_coding	chr11		0	-0.193591	-0.203207	-0.830085	0.417826	0.613952	-5.59528
ENSMUSG00000020790	Ankfy1	ankyrin repeat and FYVE domain containing 1	11736		PF00023	protein_coding	chr11		0	0.0448721	5.85145	0.895835	0.382666	0.58283	-6.73059
ENSMUSG00000024483	Ankhd1	ankyrin repeat and KH domain containing 1	108857		PF00013	protein_coding	chr18		0	-0.199342	5.11359	-2.08671	0.0520497	0.158812	-5.04954
ENSMUSG00000040351	Ankib1	ankyrin repeat and IBR domain containing 1	70797		PF01485	protein_coding	chr5		0	0.165073	6.55888	1.88849	0.0758872	0.20513	-5.4689
ENSMUSG00000029501	Ankle2	ankyrin repeat and LEM domain containing 2	71782		PF03020	protein_coding	chr5		0	-0.0576794	4.51711	-0.916414	0.372079	0.573627	-6.59066
ENSMUSG00000034212	Ankmy1	ankyrin repeat and MYND domain containing 1	241158		PF01753	protein_coding	chr1		0	-0.603254	-1.73344	-1.26893	0.221314	0.414493	-4.77769
ENSMUSG00000036188	Ankmy2	ankyrin repeat and MYND domain containing 2	217473		PF12796	protein_coding	chr12		0	0.0361675	5.37759	0.586682	0.565013	0.729317	-6.93463
ENSMUSG00000021661	Ankra2	ankyrin repeat, family A (RFXANK-like), 2	68558		PF12796	protein_coding	chr13		0	0.109995	5.32401	1.74431	0.0988869	0.245382	-5.63165
ENSMUSG00000031508	Ankrd10	ankyrin repeat domain 10	102334		PF12796	protein_coding	chr8		0	0.295518	5.31446	4.12985	0.00068044	0.00703171	-0.879739
ENSMUSG00000035569	Ankrd11	ankyrin repeat domain 11	77087		PF12796	protein_coding	chr8		0	-0.111931	7.75801	-1.67688	0.111584	0.26627	-5.84737
ENSMUSG00000034647	Ankrd12	ankyrin repeat domain 12	106585		PF00023	protein_coding	chr17		0	0.183708	6.67285	1.71273	0.104668	0.254811	-5.76151
ENSMUSG00000041870	Ankrd13a	ankyrin repeat domain 13a	68420		PF11904	protein_coding	chr5		0	0.0912657	5.35773	1.4293	0.170769	0.351071	-6.05037
ENSMUSG00000037907	Ankrd13b	ankyrin repeat domain 13b	268445		PF11904	protein_coding	chr11		0	0.0182958	7.88486	0.281005	0.782048	0.880393	-7.18205
ENSMUSG00000039988	Ankrd13c	ankyrin repeat domain 13c	433667		PF11904	protein_coding	chr3		0	0.112832	7.13997	1.38173	0.184679	0.369489	-6.23686
ENSMUSG00000005986	Ankrd13d	ankyrin repeat domain 13 family, member D	68423		PF12796	protein_coding	chr19		0	-0.0399921	5.73925	-0.719516	0.481454	0.667123	-6.85379
ENSMUSG00000047909	Ankrd16	ankyrin repeat domain 16	320816		PF00023	protein_coding	chr2		0	0.00343508	3.03951	0.0386691	0.969598	0.983833	-6.73175
ENSMUSG00000055204	Ankrd17	ankyrin repeat domain 17	81702		PF00013	protein_coding	chr5		0	0.155986	7.81681	2.37591	0.0293358	0.106854	-4.65343
ENSMUSG00000067653	Ankrd23	ankyrin repeat domain 23	78321		PF12796	protein_coding	chr1		0	-0.336799	0.11876	-1.66661	0.113637	0.269152	-4.75675
ENSMUSG00000054708	Ankrd24	ankyrin repeat domain 24	70615		PF12796	protein_coding	chr10		0	-0.22762	4.28368	-2.44305	0.0255929	0.096864	-4.26665
ENSMUSG00000007827	Ankrd26	ankyrin repeat domain 26	232339		PF14915	protein_coding	chr6		0	-0.104722	2.86732	-0.801024	0.434008	0.62917	-6.44298
ENSMUSG00000034867	Ankrd27	ankyrin repeat domain 27 (VPS9 domain)	245886		PF02204	protein_coding	chr7		0	-0.0675785	4.31474	-0.991093	0.335334	0.539322	-6.54504
ENSMUSG00000014496	Ankrd28	ankyrin repeat domain 28	105522		PF00023	protein_coding	chr14		0	0.137501	6.23054	1.67337	0.112282	0.267268	-5.7551
ENSMUSG00000057766	Ankrd29	ankyrin repeat domain 29	225187		PF12796	protein_coding	chr18		0	-0.792419	3.70317	-7.84742	4.2817e-07	3.04956e-05	6.68151
ENSMUSG00000109561	Ankrd31	ankyrin repeat domain 31	625662			protein_coding	chr13		0	0.273224	-0.0131558	0.957048	0.351759	0.554958	-5.365
ENSMUSG00000022237	Ankrd33b	ankyrin repeat domain 33B	67434		PF12796	protein_coding	chr15		0	-0.217241	5.7221	-1.90297	0.0738628	0.201375	-5.23946
ENSMUSG00000049097	Ankrd34a	ankyrin repeat domain 34A	545554		PF12796	protein_coding	chr3		0	-0.111677	5.89334	-1.82225	0.0857925	0.223203	-5.55158
ENSMUSG00000045034	Ankrd34b	ankyrin repeat domain 34B	218440		PF12796	protein_coding	chr13		0	0.0862724	4.60875	0.800003	0.434584	0.629664	-6.62795
ENSMUSG00000047606	Ankrd34c	ankyrin repeat domain 34C	330998		PF12796	protein_coding	chr9		0	-0.565984	1.71524	-2.34737	0.0310774	0.1112	-3.82172
ENSMUSG00000038354	Ankrd35	ankyrin repeat domain 35	213121		PF12796	protein_coding	chr3		0	-0.110279	2.45387	-1.10746	0.283291	0.48561	-5.95969
ENSMUSG00000050914	Ankrd37	ankyrin repeat domain 37	654824		PF12796	protein_coding	chr8		0	-0.296462	1.00733	-1.46585	0.160672	0.337396	-5.21886
ENSMUSG00000079610	Ankrd39	ankyrin repeat domain 39	109346		PF12796	protein_coding	chr1		0	-0.294627	1.97259	-2.64731	0.0167854	0.0716833	-3.45064
ENSMUSG00000020864	Ankrd40	ankyrin repeat domain 40	71452			protein_coding	chr11		0	-0.446202	5.70383	-7.8444	4.30425e-07	3.053e-05	6.53054
ENSMUSG00000041343	Ankrd42	ankyrin repeat domain 42	73845		PF12796	protein_coding	chr7		0	-0.0802976	3.78951	-0.848359	0.407851	0.605489	-6.46021
ENSMUSG00000052331	Ankrd44	ankyrin repeat domain 44	329154		PF12796	protein_coding	chr1		0	-0.230044	4.58584	-2.30639	0.0337476	0.117986	-4.50202
ENSMUSG00000044835	Ankrd45	ankyrin repeat domain 45	73844		PF12796	protein_coding	chr1		0	-0.815496	3.34454	-8.09265	2.8039e-07	2.11039e-05	7.10747
ENSMUSG00000048307	Ankrd46	ankyrin repeat domain 46	68839		PF12796	protein_coding	chr15		0	0.0897607	7.35287	1.48042	0.156787	0.331947	-6.12227
ENSMUSG00000031931	Ankrd49	ankyrin repeat domain 49	56503		PF12796	protein_coding	chr9		0	-0.435469	2.79459	-4.49092	0.000311011	0.00395323	0.207781
ENSMUSG00000044864	Ankrd50	ankyrin repeat domain 50	99696			protein_coding	chr3		0	0.161191	6.71105	1.98417	0.0633727	0.181173	-5.30034
ENSMUSG00000014498	Ankrd52	ankyrin repeat domain 52	237615		PF12796	protein_coding	chr10		0	0.182552	7.42885	3.05818	0.0070205	0.0384633	-3.27629
ENSMUSG00000033055	Ankrd54	ankyrin repeat domain 54	223690			protein_coding	chr15		0	0.0946182	3.77014	0.989477	0.336101	0.540042	-6.35515
ENSMUSG00000049985	Ankrd55	ankyrin repeat domain 55	77318		PF12796	protein_coding	chr13		0	0.0582351	1.62038	0.387494	0.703128	0.829876	-6.26207
ENSMUSG00000040183	Ankrd6	ankyrin repeat domain 6	140577		PF12796	protein_coding	chr4		0	0.213169	3.80934	2.58681	0.0190372	0.0783114	-3.96434
ENSMUSG00000029607	Ankrd61	ankyrin repeat domain 61	66729			protein_coding	chr5		0	0.0665688	-1.89858	0.147994	0.884063	0.939613	-5.56447
ENSMUSG00000078137	Ankrd63	ankyrin repeat domain 63	383787		PF12796	protein_coding	chr2		0	-1.54643	-0.593529	-4.94271	0.000118379	0.00196568	1.26154
ENSMUSG00000096140	Ankrd66	ankyrin repeat domain 66	100043332		PF12796	protein_coding	chr17		0	0.323578	-1.75364	1.01727	0.323076	0.528138	-5.10228
ENSMUSG00000037904	Ankrd9	ankyrin repeat domain 9	74251			protein_coding	chr12		0	-0.0847966	2.76817	-0.630993	0.536313	0.709867	-6.33418
ENSMUSG00000024219	Anks1	ankyrin repeat and SAM domain containing 1	224650		PF00536	protein_coding	chr17		0	0.399769	5.2679	7.82991	4.41441e-07	3.11831e-05	6.54488
ENSMUSG00000058589	Anks1b	ankyrin repeat and sterile alpha motif domain containing 1B	77531		PF00640	protein_coding	chr10		0	-0.0834904	8.23543	-1.96063	0.0662677	0.187085	-5.41467
ENSMUSG00000022515	Anks3	ankyrin repeat and sterile alpha motif domain containing 3	72615		PF12796	protein_coding	chr16		0	-0.114141	4.01243	-1.15678	0.263123	0.462997	-6.23299
ENSMUSG00000030909	Anks4b	ankyrin repeat and sterile alpha motif domain containing 4B	72074		PF12796	protein_coding	chr7		0	0.491746	-0.3398	2.61199	0.0180671	0.0754738	-3.17523
ENSMUSG00000066191	Anks6	ankyrin repeat and sterile alpha motif domain containing 6	75691		PF00536	protein_coding	chr4		0	0.00779008	2.63108	0.0732974	0.942412	0.970414	-6.69339
ENSMUSG00000026199	Ankzf1	ankyrin repeat and zinc finger domain containing 1	52231		PF00023	protein_coding	chr1		0	-0.100787	3.69356	-1.45228	0.164361	0.342514	-5.82222
ENSMUSG00000036777	Anln	anillin, actin binding protein	68743		PF16018	protein_coding	chr9		0	-0.142546	3.23422	-0.975286	0.342892	0.546572	-6.30795
ENSMUSG00000031075	Ano1	anoctamin 1, calcium activated chloride channel	101772		PF04547	protein_coding	chr7		0	0.0872789	-2.3502	0.184167	0.856029	0.924063	-5.55119
ENSMUSG00000037949	Ano10	anoctamin 10	102566		PF04547	protein_coding	chr9		0	-0.133395	4.73477	-1.91609	0.0720691	0.19821	-5.28264
ENSMUSG00000038115	Ano2	anoctamin 2	243634		PF04547	protein_coding	chr6		0	0.213617	0.801069	1.27374	0.219642	0.412794	-5.39318
ENSMUSG00000074968	Ano3	anoctamin 3	228432		PF04547	protein_coding	chr2		0	0.0879385	3.26197	0.751598	0.46242	0.651649	-6.49263
ENSMUSG00000035189	Ano4	anoctamin 4	320091		PF04547	protein_coding	chr10		0	0.254861	3.38414	2.52969	0.0214247	0.0854731	-3.94524
ENSMUSG00000055489	Ano5	anoctamin 5	233246		PF16178	protein_coding	chr7		0	-0.570074	-0.638755	-1.99861	0.0616545	0.177834	-4.07704
ENSMUSG00000064210	Ano6	anoctamin 6	105722		PF16178	protein_coding	chr15		0	0.236009	5.28226	2.62403	0.0176201	0.0741453	-4.01743
ENSMUSG00000034863	Ano8	anoctamin 8	382014		PF04547	protein_coding	chr8		0	-0.000862374	5.73714	-0.0142822	0.988769	0.994292	-7.12456
ENSMUSG00000032249	Anp32a	acidic (leucine-rich) nuclear phosphoprotein 32 family, member A	11737			protein_coding	chr9		0	0.216582	6.74755	2.43298	0.0261242	0.0982921	-4.5138
ENSMUSG00000028333	Anp32b	acidic (leucine-rich) nuclear phosphoprotein 32 family, member B	67628			protein_coding	chr4		0	0.184309	5.14736	2.68113	0.0156396	0.0681062	-3.92657
ENSMUSG00000015749	Anp32e	acidic (leucine-rich) nuclear phosphoprotein 32 family, member E	66471			protein_coding	chr3		0	0.102149	6.69553	1.2984	0.211232	0.402681	-6.32659
ENSMUSG00000039062	Anpep	alanyl (membrane) aminopeptidase	16790	3.4.11.2	PF01433	protein_coding	chr7		0	-0.219273	-0.764941	-0.704433	0.49056	0.674398	-5.48415
ENSMUSG00000057411	Antkmt	adenine nucleotide translocase lysine methyltransferase	214917			protein_coding	chr17		0	-0.125345	4.14057	-1.46465	0.160995	0.337861	-5.84361
ENSMUSG00000033420	Antxr1	anthrax toxin receptor 1	69538		PF00092	protein_coding	chr6		0	0.242542	2.54912	1.97284	0.0647522	0.183982	-4.71901
ENSMUSG00000029338	Antxr2	anthrax toxin receptor 2	71914		PF05586	protein_coding	chr5		0	0.0888785	1.08966	0.453844	0.655596	0.795469	-5.84969
ENSMUSG00000024659	Anxa1	annexin A1	16952		PF00191	protein_coding	chr19		0	0.197662	-0.536978	0.742058	0.468032	0.65649	-5.58628
ENSMUSG00000021866	Anxa11	annexin A11	11744		PF00191	protein_coding	chr14		0	-0.436673	0.853666	-1.81156	0.0874936	0.225839	-4.6286
ENSMUSG00000032231	Anxa2	annexin A2	12306		PF00191	protein_coding	chr9		0	0.342134	2.96528	2.22983	0.0393143	0.131096	-4.37481
ENSMUSG00000029484	Anxa3	annexin A3	11745		PF00191	protein_coding	chr5		0	0.497755	1.05312	2.99703	0.00800529	0.0421053	-2.54501
ENSMUSG00000029994	Anxa4	annexin A4	11746		PF00191	protein_coding	chr6		0	0.166071	0.918807	0.771952	0.450585	0.642178	-5.85964
ENSMUSG00000027712	Anxa5	annexin A5	11747		PF00191	protein_coding	chr3		0	0.403152	4.10262	3.04727	0.00718707	0.0390846	-3.01082
ENSMUSG00000018340	Anxa6	annexin A6	11749		PF00191	protein_coding	chr11		0	-0.251077	6.1009	-4.42605	0.000357772	0.00440826	-0.287511
ENSMUSG00000021814	Anxa7	annexin A7	11750		PF00191	protein_coding	chr14		0	-0.0252816	5.79139	-0.552019	0.588013	0.746192	-6.98331
ENSMUSG00000078651	Aoc2	amine oxidase, copper containing 2 (retina-specific)	237940	1.4.3.21	PF02728	protein_coding	chr11		0	-0.504549	1.99468	-2.62418	0.0176148	0.0741411	-3.35188
ENSMUSG00000021458	Aopep	aminopeptidase O	72061		PF01433	protein_coding	chr13		0	-0.260551	3.20516	-1.9704	0.0650528	0.184537	-4.87523
ENSMUSG00000063558	Aox1	aldehyde oxidase 1	11761	1.2.3.1	PF01315	protein_coding	chr1		0	0.481989	2.16638	2.66865	0.0160537	0.0694162	-3.37346
ENSMUSG00000038242	Aox4	aldehyde oxidase 4	71872		PF01799	protein_coding	chr1		0	-0.0251223	1.25551	-0.15854	0.875871	0.93568	-6.2475
ENSMUSG00000074238	Ap1ar	adaptor-related protein complex 1 associated regulatory protein	211556		PF15745	protein_coding	chr3		0	0.0804737	5.89225	1.36178	0.19078	0.377574	-6.21743
ENSMUSG00000009090	Ap1b1	adaptor protein complex AP-1, beta 1 subunit	11764		PF01602	protein_coding	chr11		0	-0.092575	7.15405	-1.59714	0.128381	0.291653	-5.95011
ENSMUSG00000031731	Ap1g1	adaptor protein complex AP-1, gamma 1 subunit	11765		PF01602	protein_coding	chr8		0	0.0690663	7.0768	0.944608	0.357897	0.560537	-6.74221
ENSMUSG00000040701	Ap1g2	adaptor protein complex AP-1, gamma 2 subunit	11766		PF02883	protein_coding	chr14		0	0.258245	2.48146	1.63231	0.120725	0.279755	-5.25841
ENSMUSG00000003033	Ap1m1	adaptor-related protein complex AP-1, mu subunit 1	11767		PF00928	protein_coding	chr8		0	0.300933	6.33851	5.83081	1.8881e-05	0.000478579	2.66856
ENSMUSG00000003309	Ap1m2	adaptor protein complex AP-1, mu 2 subunit	11768		PF01217	protein_coding	chr9		0	-0.141135	-1.46866	-0.344393	0.734712	0.850698	-5.53862
ENSMUSG00000004849	Ap1s1	adaptor protein complex AP-1, sigma 1	11769		PF01217	protein_coding	chr5		0	-0.19819	6.71484	-3.66929	0.00186049	0.014846	-1.95376
ENSMUSG00000031367	Ap1s2	adaptor-related protein complex 1, sigma 2 subunit	108012		PF01217	protein_coding	chrX		0	0.285849	6.62228	2.42527	0.0265378	0.0994777	-4.50357
ENSMUSG00000054702	Ap1s3	adaptor-related protein complex AP-1, sigma 3	252903		PF01217	protein_coding	chr1		0	-0.721622	1.70913	-4.8567	0.000142075	0.00226532	1.16148
ENSMUSG00000060279	Ap2a1	adaptor-related protein complex 2, alpha 1 subunit	11771		PF02883	protein_coding	chr7		0	0.0105364	8.56166	0.194921	0.847731	0.919945	-7.22602
ENSMUSG00000002957	Ap2a2	adaptor-related protein complex 2, alpha 2 subunit	11772		PF02883	protein_coding	chr7		0	0.25457	8.80171	5.67454	2.59006e-05	0.000624367	2.27406
ENSMUSG00000035152	Ap2b1	adaptor-related protein complex 2, beta 1 subunit	71770		PF09066	protein_coding	chr11		0	0.0988823	9.80538	1.61739	0.123925	0.284952	-6.00202
ENSMUSG00000022841	Ap2m1	adaptor-related protein complex 2, mu 1 subunit	11773		PF00928	protein_coding	chr16		0	0.144301	9.87733	3.03971	0.00730477	0.0395306	-3.39661
ENSMUSG00000008036	Ap2s1	adaptor-related protein complex 2, sigma 1 subunit	232910		PF01217	protein_coding	chr7		0	0.0417937	7.0902	0.705609	0.489847	0.673717	-6.93415
ENSMUSG00000021686	Ap3b1	adaptor-related protein complex 3, beta 1 subunit	11774		PF14796	protein_coding	chr13		0	0.0743426	5.79795	0.761981	0.456359	0.647072	-6.83109
ENSMUSG00000062444	Ap3b2	adaptor-related protein complex 3, beta 2 subunit	11775		PF01602	protein_coding	chr7		0	-0.0273875	7.74526	-0.403382	0.691621	0.821952	-7.13717
ENSMUSG00000020198	Ap3d1	adaptor-related protein complex 3, delta 1 subunit	11776		PF01602	protein_coding	chr10		0	-0.236986	8.17652	-3.4687	0.0028832	0.0203084	-2.43928
ENSMUSG00000021824	Ap3m1	adaptor-related protein complex 3, mu 1 subunit	55946		PF00928	protein_coding	chr14		0	0.0112665	6.17389	0.224878	0.824715	0.907277	-7.12539
ENSMUSG00000031539	Ap3m2	adaptor-related protein complex 3, mu 2 subunit	64933		PF00928	protein_coding	chr8		0	0.0411035	6.88449	0.826918	0.41957	0.615561	-6.83812
ENSMUSG00000024480	Ap3s1	adaptor-related protein complex 3, sigma 1 subunit	11777		PF01217	protein_coding	chr18		0	0.361924	6.65778	5.02494	9.94989e-05	0.00171154	0.97857
ENSMUSG00000063801	Ap3s2	adaptor-related protein complex 3, sigma 2 subunit	11778		PF01217	protein_coding	chr7		0	-0.0507921	6.37204	-0.961269	0.349693	0.553065	-6.69427
ENSMUSG00000032952	Ap4b1	adaptor-related protein complex AP-4, beta 1	67489		PF09066	protein_coding	chr3		0	-0.273961	3.55193	-3.12481	0.00608205	0.0348389	-2.80701
ENSMUSG00000001998	Ap4e1	adaptor-related protein complex AP-4, epsilon 1	108011		PF14807	protein_coding	chr2		0	-0.156227	2.93069	-1.49069	0.154093	0.328568	-5.62416
ENSMUSG00000019518	Ap4m1	adaptor-related protein complex AP-4, mu 1	11781		PF00928	protein_coding	chr5		0	-0.0292883	3.99221	-0.447438	0.660124	0.79901	-6.81316
ENSMUSG00000020955	Ap4s1	adaptor-related protein complex AP-4, sigma 1	11782		PF01217	protein_coding	chr12		0	0.0215322	4.24328	0.274761	0.786762	0.883487	-6.86759
ENSMUSG00000049562	Ap5b1	adaptor-related protein complex 5, beta 1 subunit	381201			protein_coding	chr19		0	-0.833061	1.68795	-6.90581	2.34265e-06	0.000101198	5.05679
ENSMUSG00000036291	Ap5m1	adaptor-related protein complex 5, mu 1 subunit	74385		PF00928	protein_coding	chr14		0	-0.00364816	4.44763	-0.0452761	0.964407	0.981432	-6.93638
ENSMUSG00000068264	Ap5s1	adaptor-related protein 5 complex, sigma 1 subunit	69596		PF15001	protein_coding	chr2		0	-0.276542	3.34437	-2.78011	0.0127012	0.0583935	-3.48977
ENSMUSG00000039623	Ap5z1	adaptor-related protein complex 5, zeta 1 subunit	231855		PF14764	protein_coding	chr5		0	-0.205541	3.62216	-2.82661	0.0115115	0.0542658	-3.44293
ENSMUSG00000019979	Apaf1	apoptotic peptidase activating factor 1	11783		PF00619	protein_coding	chr10		0	0.410693	4.87519	4.04416	0.000820185	0.0080231	-1.05955
ENSMUSG00000024897	Apba1	amyloid beta (A4) precursor protein binding, family A, member 1	319924		PF00595	protein_coding	chr19		0	0.143345	9.0419	3.07347	0.00679333	0.0376494	-3.30366
ENSMUSG00000030519	Apba2	amyloid beta (A4) precursor protein-binding, family A, member 2	11784		PF00640	protein_coding	chr7		0	0.00121149	8.27489	0.0275931	0.978303	0.988592	-7.23929
ENSMUSG00000004931	Apba3	amyloid beta (A4) precursor protein-binding, family A, member 3	57267		PF00640	protein_coding	chr10		0	-0.126256	4.09151	-1.12594	0.275605	0.477189	-6.22932
ENSMUSG00000037032	Apbb1	amyloid beta (A4) precursor protein-binding, family B, member 1	11785		PF00397	protein_coding	chr7		0	-0.0599347	8.38793	-1.16619	0.259403	0.458478	-6.55478
ENSMUSG00000026786	Apbb1ip	amyloid beta (A4) precursor protein-binding, family B, member 1 interacting protein	54519		PF00788	protein_coding	chr2		0	-0.634593	-0.902266	-1.88349	0.0765983	0.206418	-4.20893
ENSMUSG00000029207	Apbb2	amyloid beta (A4) precursor protein-binding, family B, member 2	11787		PF00640	protein_coding	chr5		0	0.31621	5.93998	4.41567	0.00036589	0.00446634	-0.300203
ENSMUSG00000117679	Apbb3	amyloid beta (A4) precursor protein-binding, family B, member 3	225372		PF00640	protein_coding	chr18		0	-0.191541	4.5618	-2.4393	0.0257897	0.0974165	-4.30626
ENSMUSG00000005871	Apc	APC, WNT signaling pathway regulator	11789		PF05924	protein_coding	chr18		0	0.224278	9.99668	1.66299	0.114367	0.270217	-5.94608
ENSMUSG00000020135	Apc2	APC regulator of WNT signaling pathway 2	23805		PF05956	protein_coding	chr10		0	0.275418	8.23662	3.69689	0.00175156	0.0142405	-1.95787
ENSMUSG00000071847	Apcdd1	adenomatosis polyposis coli down-regulated 1	494504		PF14921	protein_coding	chr18		0	0.0484843	3.8523	0.270587	0.789918	0.88553	-6.82525
ENSMUSG00000032590	Apeh	acylpeptide hydrolase	235606		PF00326	protein_coding	chr9		0	-0.490418	3.45076	-3.88527	0.00116034	0.0105095	-1.12616
ENSMUSG00000035960	Apex1	apurinic/apyrimidinic endonuclease 1	11792	4.2.99.18	PF03372	protein_coding	chr14		0	0.0462719	4.55907	0.614358	0.546994	0.717776	-6.85867
ENSMUSG00000025269	Apex2	apurinic/apyrimidinic endonuclease 2	77622	4.2.99.18	PF03372	protein_coding	chrX		0	-0.160716	2.34413	-1.29175	0.213476	0.405333	-5.66936
ENSMUSG00000015750	Aph1a	aph1 homolog A, gamma secretase subunit	226548		PF06105	protein_coding	chr3		0	-0.567402	5.01539	-4.01762	0.000869079	0.00837187	-1.08244
ENSMUSG00000032375	Aph1b	aph1 homolog B, gamma secretase subunit	208117		PF06105	protein_coding	chr9		0	0.319328	5.02092	3.93499	0.0010409	0.00968005	-1.31171
ENSMUSG00000053040	Aph1c	aph1 homolog C, gamma secretase subunit	68318		PF06105	protein_coding	chr9		0	-0.234866	1.77628	-1.86531	0.0792317	0.211268	-4.82229
ENSMUSG00000027193	Api5	apoptosis inhibitor 5	11800		PF05918	protein_coding	chr2		0	-0.054647	5.85543	-0.917952	0.371295	0.572829	-6.69523
ENSMUSG00000010911	Apip	APAF1 interacting protein	56369	4.2.1.109	PF00596	protein_coding	chr2		0	-0.353325	2.94755	-4.37312	0.000401169	0.00476775	-0.00112137
ENSMUSG00000030051	Aplf	aprataxin and PNKP like factor	72103		PF10283	protein_coding	chr6		0	-0.254768	2.57043	-2.56795	0.019796	0.0807393	-3.71143
ENSMUSG00000037010	Apln	apelin	30878		PF15360	protein_coding	chrX		0	0.390698	-0.0711002	1.32561	0.202249	0.391813	-5.02492
ENSMUSG00000006651	Aplp1	amyloid beta (A4) precursor-like protein 1	11803		PF12925	protein_coding	chr7		0	0.123624	10.0919	2.04057	0.0568971	0.16853	-5.3329
ENSMUSG00000031996	Aplp2	amyloid beta (A4) precursor-like protein 2	11804		PF12925	protein_coding	chr9		0	-0.355064	9.24542	-5.96223	1.45087e-05	0.000397843	2.85302
ENSMUSG00000033096	Apmap	adipocyte plasma membrane associated protein	71881		PF03088	protein_coding	chr2		0	-0.107621	5.35868	-1.22129	0.238398	0.434313	-6.31487
ENSMUSG00000005681	Apoa2	apolipoprotein A-II	11807		PF04711	protein_coding	chr1		0	0.0981726	-0.0609472	0.411084	0.68607	0.818064	-5.79789
ENSMUSG00000040613	Apobec1	apolipoprotein B mRNA editing enzyme, catalytic polypeptide 1	11810		PF18774	protein_coding	chr6		0	0.419098	1.52454	2.07866	0.0528679	0.16036	-4.31501
ENSMUSG00000009585	Apobec3	apolipoprotein B mRNA editing enzyme, catalytic polypeptide 3	80287			protein_coding	chr15		0	0.0225491	0.693095	0.111921	0.912178	0.956521	-5.96266
ENSMUSG00000042759	Apobr	apolipoprotein B receptor	171504			protein_coding	chr7		0	-1.71992	-1.82877	-2.48716	0.0233837	0.0911034	-3.25126
ENSMUSG00000040564	Apoc1	apolipoprotein C-I	11812		PF04691	protein_coding	chr7		0	0.57221	-1.82544	1.25289	0.226956	0.420937	-4.86321
ENSMUSG00000022548	Apod	apolipoprotein D	11815		PF08212	protein_coding	chr16		0	0.100998	3.78373	0.31325	0.757845	0.864978	-6.76912
ENSMUSG00000002985	Apoe	apolipoprotein E	11816		PF01442	protein_coding	chr7		0	0.303549	8.58602	1.9461	0.0681126	0.190521	-5.44308
ENSMUSG00000071716	Apol7e	apolipoprotein L 7e	666348		PF05461	protein_coding	chr15		0	0.336334	-0.806441	1.00182	0.33027	0.534307	-5.30207
ENSMUSG00000090698	Apold1	apolipoprotein L domain containing 1	381823		PF05461	protein_coding	chr6		0	-1.27731	1.24979	-3.44446	0.00303965	0.0210831	-1.58992
ENSMUSG00000079508	Apoo	apolipoprotein O	68316		PF09769	protein_coding	chrX		0	0.215418	4.84989	2.90614	0.00972147	0.0481697	-3.42326
ENSMUSG00000025525	Apool	apolipoprotein O-like	68117		PF09769	protein_coding	chrX		0	0.0243737	-0.165357	0.113711	0.910779	0.955902	-5.89041
ENSMUSG00000022892	App	amyloid beta (A4) precursor protein	11820		PF02177	protein_coding	chr16		0	0.174923	10.9229	4.2528	0.000520769	0.00576902	-0.818036
ENSMUSG00000018481	Appbp2	amyloid beta precursor protein (cytoplasmic tail) binding protein 2	66884			protein_coding	chr11		0	0.102056	7.1624	1.38669	0.183189	0.367745	-6.24104
ENSMUSG00000040760	Appl1	adaptor protein, phosphotyrosine interaction, PH domain and leucine zipper containing 1	72993		PF00169	protein_coding	chr14		0	0.221276	6.5274	2.47478	0.023985	0.0926502	-4.42018
ENSMUSG00000020263	Appl2	adaptor protein, phosphotyrosine interaction, PH domain and leucine zipper containing 2	216190		PF00640	protein_coding	chr10		0	0.0272323	3.88727	0.1693	0.867529	0.930812	-6.81657
ENSMUSG00000006589	Aprt	adenine phosphoribosyl transferase	11821	2.4.2.7	PF00156	protein_coding	chr8		0	-0.198916	4.94143	-2.17342	0.0439467	0.140973	-4.83597
ENSMUSG00000028411	Aptx	aprataxin	66408		PF17913	protein_coding	chr4		0	-0.277646	4.48447	-4.76974	0.000170981	0.00259421	0.583545
ENSMUSG00000004655	Aqp1	aquaporin 1	11826		PF00230	protein_coding	chr6		0	-0.0334582	-1.37066	-0.0736843	0.942109	0.970348	-5.61152
ENSMUSG00000042797	Aqp11	aquaporin 11	66333		PF00230	protein_coding	chr7		0	-0.276229	4.29083	-2.62892	0.0174417	0.0735384	-3.93328
ENSMUSG00000024411	Aqp4	aquaporin 4	11829		PF00230	protein_coding	chr18		0	0.396248	5.48824	1.50526	0.15034	0.322899	-5.96631
ENSMUSG00000044217	Aqp5	aquaporin 5	11830		PF00230	protein_coding	chr15		0	-0.36282	-1.77489	-0.757788	0.458801	0.648667	-5.27213
ENSMUSG00000032204	Aqp9	aquaporin 9	64008		PF00230	protein_coding	chr9		0	0.458417	-0.568539	1.00627	0.328186	0.532738	-5.17005
ENSMUSG00000040383	Aqr	aquarius	11834		PF13086	protein_coding	chr2		0	-0.014594	4.82751	-0.185538	0.85497	0.923497	-7.04397
ENSMUSG00000046532	Ar	androgen receptor	11835		PF02166	protein_coding	chrX	ESR-like	1	-0.327495	1.1685	-1.90777	0.0732015	0.200207	-4.64557
ENSMUSG00000001127	Araf	Araf proto-oncogene, serine/threonine kinase	11836	2.7.11.1	PF00130	protein_coding	chrX		0	0.0517399	6.72743	1.10908	0.28261	0.484828	-6.55641
ENSMUSG00000032812	Arap1	ArfGAP with RhoGAP domain, ankyrin repeat and PH domain 1	69710		PF00620	protein_coding	chr7		0	0.172068	2.66383	1.01269	0.325198	0.529984	-6.06104
ENSMUSG00000037999	Arap2	ArfGAP with RhoGAP domain, ankyrin repeat and PH domain 2	212285		PF00620	protein_coding	chr5		0	0.0440092	4.72964	0.329213	0.745956	0.858012	-6.96793
ENSMUSG00000024451	Arap3	ArfGAP with RhoGAP domain, ankyrin repeat and PH domain 3	106952		PF01412	protein_coding	chr18		0	-1.39828	-1.63676	-2.00699	0.0606763	0.176063	-3.92897
ENSMUSG00000022602	Arc	activity regulated cytoskeletal-associated protein	11838		PF18162	protein_coding	chr15		0	-0.408951	6.5869	-1.62135	0.123069	0.283509	-5.53415
ENSMUSG00000032096	Arcn1	archain 1	213827		PF00928	protein_coding	chr9		0	-0.0164252	7.11309	-0.306064	0.763217	0.868234	-7.15034
ENSMUSG00000029378	Areg	amphiregulin	11839			protein_coding	chr5		0	-0.68185	-0.956594	-1.72894	0.101667	0.250098	-4.27154
ENSMUSG00000042350	Arel1	apoptosis resistant E3 ubiquitin protein ligase 1	68497		PF00632	protein_coding	chr12		0	-0.143955	6.83298	-2.97371	0.00841528	0.0436228	-3.44091
ENSMUSG00000048076	Arf1	ADP-ribosylation factor 1	11840		PF00025	protein_coding	chr11		0	0.17078	8.77249	4.04152	0.000824923	0.00805574	-1.21601
ENSMUSG00000062421	Arf2	ADP-ribosylation factor 2	11841		PF00025	protein_coding	chr11		0	-0.192312	6.49352	-2.88399	0.0101909	0.0498685	-3.58588
ENSMUSG00000051853	Arf3	ADP-ribosylation factor 3	11842		PF00025	protein_coding	chr15		0	0.200734	10.1427	4.04927	0.000811096	0.00795678	-1.23975
ENSMUSG00000021877	Arf4	ADP-ribosylation factor 4	11843		PF00025	protein_coding	chr14		0	0.252267	7.44666	4.9201	0.000124185	0.00204437	0.739216
ENSMUSG00000020440	Arf5	ADP-ribosylation factor 5	11844		PF00025	protein_coding	chr6		0	-0.021758	6.57554	-0.303831	0.76489	0.868921	-7.12757
ENSMUSG00000044147	Arf6	ADP-ribosylation factor 6	11845		PF00025	protein_coding	chr12		0	0.237611	5.67122	4.77527	0.000168973	0.00257054	0.519936
ENSMUSG00000027575	Arfgap1	ADP-ribosylation factor GTPase activating protein 1	228998		PF01412	protein_coding	chr2		0	-0.0977431	5.79828	-1.50018	0.151639	0.324803	-6.02483
ENSMUSG00000027255	Arfgap2	ADP-ribosylation factor GTPase activating protein 2	77038			protein_coding	chr2		0	-0.105076	5.59041	-1.53706	0.142411	0.311972	-5.93042
ENSMUSG00000054277	Arfgap3	ADP-ribosylation factor GTPase activating protein 3	66251		PF01412	protein_coding	chr15		0	0.101882	4.012	1.26323	0.223305	0.416517	-6.15911
ENSMUSG00000067851	Arfgef1	ADP-ribosylation factor guanine nucleotide-exchange factor 1(brefeldin A-inhibited)	211673		PF12783	protein_coding	chr1		0	0.205627	7.10468	1.92204	0.0712692	0.196629	-5.44035
ENSMUSG00000074582	Arfgef2	ADP-ribosylation factor guanine nucleotide-exchange factor 2 (brefeldin A-inhibited)	99371		PF09324	protein_coding	chr2		0	-0.0760216	5.78211	-1.14913	0.266178	0.466387	-6.4722
ENSMUSG00000019852	Arfgef3	ARFGEF family member 3	215821		PF16213	protein_coding	chr10		0	0.000446581	7.78277	0.00305616	0.997597	0.998466	-7.22364
ENSMUSG00000102805	Arfip1	ADP-ribosylation factor interacting protein 1	99889		PF06456	protein_coding	chr3		0	-1.07126	-3.06724	-0.792086	0.439063	0.633428	-4.93972
ENSMUSG00000074513	Arfip1	ADP-ribosylation factor interacting protein 1	99889		PF06456	protein_coding	chr3		0	0.0941238	3.16813	0.764303	0.45501	0.645977	-6.42452
ENSMUSG00000030881	Arfip2	ADP-ribosylation factor interacting protein 2	76932		PF06456	protein_coding	chr7		0	-0.141907	6.45168	-2.86751	0.0105545	0.0510575	-3.63463
ENSMUSG00000038671	Arfrp1	ADP-ribosylation factor related protein 1	76688		PF00025	protein_coding	chr2		0	-0.0645624	3.83491	-0.908745	0.376001	0.576906	-6.40864
ENSMUSG00000021125	Arg2	arginase type II	11847	3.5.3.1	PF00491	protein_coding	chr12		0	0.0266748	1.544	0.14885	0.883397	0.939471	-6.24331
ENSMUSG00000040459	Arglu1	arginine and glutamate rich 1	234023		PF15346	protein_coding	chr8		0	0.0625861	5.64051	0.948586	0.355926	0.559025	-6.6633
ENSMUSG00000027247	Arhgap1	Rho GTPase activating protein 1	228359		PF00620	protein_coding	chr2		0	0.221408	7.01638	2.82512	0.0115479	0.0543705	-3.74002
ENSMUSG00000037148	Arhgap10	Rho GTPase activating protein 10	78514		PF00169	protein_coding	chr8		0	0.0273735	3.73558	0.283962	0.779818	0.878819	-6.7632
ENSMUSG00000041219	Arhgap11a	Rho GTPase activating protein 11A	228482		PF00620	protein_coding	chr2		0	0.157907	2.42807	0.640358	0.530351	0.705256	-6.26016
ENSMUSG00000041225	Arhgap12	Rho GTPase activating protein 12	75415		PF00169	protein_coding	chr18		0	0.142099	5.20613	1.96132	0.066181	0.186999	-5.29921
ENSMUSG00000049744	Arhgap15	Rho GTPase activating protein 15	76117		PF00169	protein_coding	chr2		0	0.0610102	1.1575	0.337938	0.739486	0.853989	-6.18854
ENSMUSG00000030766	Arhgap17	Rho GTPase activating protein 17	70497		PF00620	protein_coding	chr7		0	-0.0950426	2.83151	-0.606612	0.552006	0.721577	-6.28789
ENSMUSG00000039031	Arhgap18	Rho GTPase activating protein 18	73910		PF00620	protein_coding	chr10		0	0.360899	1.67722	1.93645	0.0693624	0.193082	-4.61356
ENSMUSG00000025154	Arhgap19	Rho GTPase activating protein 19	71085		PF00620	protein_coding	chr19		0	0.0197292	1.71895	0.160136	0.874634	0.935301	-6.36586
ENSMUSG00000053199	Arhgap20	Rho GTPase activating protein 20	244867		PF00788	protein_coding	chr9		0	0.286505	6.85524	3.70166	0.00173342	0.0141531	-1.89113
ENSMUSG00000036591	Arhgap21	Rho GTPase activating protein 21	71435		PF15410	protein_coding	chr2		0	-0.134593	7.93572	-1.16967	0.258034	0.456922	-6.53596
ENSMUSG00000063506	Arhgap22	Rho GTPase activating protein 22	239027		PF00620	protein_coding	chr14		0	-0.318755	-0.846006	-0.900384	0.380309	0.580653	-5.36731
ENSMUSG00000049807	Arhgap23	Rho GTPase activating protein 23	58996		PF15410	protein_coding	chr11		0	0.074204	7.68035	1.44205	0.167191	0.346484	-6.18232
ENSMUSG00000057315	Arhgap24	Rho GTPase activating protein 24	231532		PF00620	protein_coding	chr5		0	-0.0032817	2.65394	-0.0237202	0.981348	0.990271	-6.58154
ENSMUSG00000030047	Arhgap25	Rho GTPase activating protein 25	232201		PF00620	protein_coding	chr6		0	-0.521347	-1.76874	-1.62043	0.123267	0.283815	-4.5489
ENSMUSG00000036452	Arhgap26	Rho GTPase activating protein 26	71302		PF00169	protein_coding	chr18		0	-0.0125933	6.29172	-0.173122	0.86457	0.929102	-7.14958
ENSMUSG00000034255	Arhgap27	Rho GTPase activating protein 27	544817		PF00169	protein_coding	chr11		0	-0.120662	-0.21338	-0.493676	0.627759	0.774853	-5.72947
ENSMUSG00000024043	Arhgap28	Rho GTPase activating protein 28	268970		PF00620	protein_coding	chr17		0	0.792109	0.192915	4.00021	0.000902741	0.0086203	-0.530638
ENSMUSG00000039831	Arhgap29	Rho GTPase activating protein 29	214137		PF00130	protein_coding	chr3		0	0.382707	2.68219	2.76822	0.0130238	0.0594173	-3.28177
ENSMUSG00000022799	Arhgap31	Rho GTPase activating protein 31	12549		PF00620	protein_coding	chr16		0	0.340955	3.41697	4.53501	0.000282816	0.00367895	0.322531
ENSMUSG00000041444	Arhgap32	Rho GTPase activating protein 32	330914		PF14604	protein_coding	chr9		0	0.0397579	7.64588	0.465911	0.647105	0.789238	-7.10139
ENSMUSG00000036882	Arhgap33	Rho GTPase activating protein 33	233071		PF00620	protein_coding	chr7		0	0.189008	8.62911	2.13704	0.0471946	0.147926	-5.11762
ENSMUSG00000058230	Arhgap35	Rho GTPase activating protein 35	232906		PF01846	protein_coding	chr7		0	0.0663058	8.40214	1.003	0.329716	0.533813	-6.73195
ENSMUSG00000036198	Arhgap36	Rho GTPase activating protein 36	75404		PF00620	protein_coding	chrX		0	0.00746314	0.743244	0.0355133	0.972078	0.985051	-6.08713
ENSMUSG00000033697	Arhgap39	Rho GTPase activating protein 39	223666		PF00620	protein_coding	chr15		0	-0.0565455	6.47796	-1.13737	0.270929	0.471786	-6.51884
ENSMUSG00000031389	Arhgap4	Rho GTPase activating protein 4	171207		PF00620	protein_coding	chrX		0	0.643559	0.316968	3.22179	0.0049318	0.0297531	-2.0391
ENSMUSG00000050730	Arhgap42	Rho GTPase activating protein 42	71544		PF14604	protein_coding	chr9		0	-0.0115415	3.27824	-0.129502	0.898458	0.948559	-6.69933
ENSMUSG00000033389	Arhgap44	Rho GTPase activating protein 44	216831		PF03114	protein_coding	chr11		0	-0.0405353	7.01771	-0.678733	0.506308	0.686267	-6.9552
ENSMUSG00000035133	Arhgap5	Rho GTPase activating protein 5	11855		PF01846	protein_coding	chr12		0	-0.340029	6.6576	-3.82351	0.00132803	0.0115069	-1.623
ENSMUSG00000031355	Arhgap6	Rho GTPase activating protein 6	11856		PF00620	protein_coding	chrX		0	0.0470758	0.235626	0.219692	0.828689	0.909531	-5.92926
ENSMUSG00000025132	Arhgdia	Rho GDP dissociation inhibitor (GDI) alpha	192662		PF02115	protein_coding	chr11		0	-0.502036	8.64803	-8.54539	1.30955e-07	1.22008e-05	7.66707
ENSMUSG00000030220	Arhgdib	Rho, GDP dissociation inhibitor (GDI) beta	11857		PF02115	protein_coding	chr6		0	-0.368507	2.42691	-1.55769	0.137455	0.304874	-5.27609
ENSMUSG00000073433	Arhgdig	Rho GDP dissociation inhibitor (GDI) gamma	14570		PF02115	protein_coding	chr17		0	0.00829054	6.19617	0.137817	0.89198	0.944459	-7.1444
ENSMUSG00000040940	Arhgef1	Rho guanine nucleotide exchange factor (GEF) 1	16801		PF17838	protein_coding	chr7		0	-0.260959	3.82785	-2.70082	0.0150076	0.0659705	-3.72635
ENSMUSG00000071176	Arhgef10	Rho guanine nucleotide exchange factor (GEF) 10	234094		PF00621	protein_coding	chr8		0	0.479506	3.09305	4.28916	0.000481241	0.00544985	-0.286887
ENSMUSG00000040964	Arhgef10l	Rho guanine nucleotide exchange factor (GEF) 10-like	72754		PF00621	protein_coding	chr4		0	-0.341494	4.41111	-2.88574	0.0101532	0.0497159	-3.39671
ENSMUSG00000041977	Arhgef11	Rho guanine nucleotide exchange factor (GEF) 11	213498		PF00595	protein_coding	chr3		0	-0.0815498	6.41969	-1.64395	0.118279	0.276277	-5.85385
ENSMUSG00000059495	Arhgef12	Rho guanine nucleotide exchange factor (GEF) 12	69632		PF17820	protein_coding	chr9		0	0.0749996	7.98556	1.15336	0.264488	0.464369	-6.55084
ENSMUSG00000052921	Arhgef15	Rho guanine nucleotide exchange factor (GEF) 15	442801		PF00621	protein_coding	chr11		0	-0.865336	-0.320385	-1.80384	0.0887405	0.22808	-4.38647
ENSMUSG00000032875	Arhgef17	Rho guanine nucleotide exchange factor (GEF) 17	207212		PF00621	protein_coding	chr7		0	-0.356382	6.61515	-6.14074	1.01816e-05	0.000301528	3.27672
ENSMUSG00000004568	Arhgef18	rho/rac guanine nucleotide exchange factor (GEF) 18	102098		PF17838	protein_coding	chr8		0	-0.0837875	4.97735	-1.24317	0.23043	0.425052	-6.30473
ENSMUSG00000028919	Arhgef19	Rho guanine nucleotide exchange factor (GEF) 19	213649		PF00018	protein_coding	chr4		0	0.606337	2.22881	1.69614	0.107821	0.260349	-5.05727
ENSMUSG00000028059	Arhgef2	rho/rac guanine nucleotide exchange factor (GEF) 2	16800		PF17838	protein_coding	chr3		0	-0.411081	6.16526	-2.83048	0.0114174	0.0539594	-3.70464
ENSMUSG00000019467	Arhgef25	Rho guanine nucleotide exchange factor (GEF) 25	52666		PF00621	protein_coding	chr10		0	-0.749344	5.20442	-9.29681	3.91284e-08	4.81726e-06	8.98041
ENSMUSG00000036885	Arhgef26	Rho guanine nucleotide exchange factor (GEF) 26	622434		PF00018	protein_coding	chr3		0	0.252783	4.68687	2.38311	0.0289116	0.105733	-4.47557
ENSMUSG00000021662	Arhgef28	Rho guanine nucleotide exchange factor (GEF) 28	110596		PF17838	protein_coding	chr13		0	0.415593	4.78611	5.29332	5.67206e-05	0.00112631	1.66099
ENSMUSG00000021895	Arhgef3	Rho guanine nucleotide exchange factor (GEF) 3	71704		PF00621	protein_coding	chr14		0	-0.0624378	5.15521	-0.563082	0.580621	0.741083	-6.83987
ENSMUSG00000054901	Arhgef33	Rho guanine nucleotide exchange factor (GEF) 33	381112		PF00621	protein_coding	chr17		0	-0.564729	-0.509357	-2.21297	0.0406493	0.133581	-3.75356
ENSMUSG00000045094	Arhgef37	Rho guanine nucleotide exchange factor (GEF) 37	328967		PF03114	protein_coding	chr18		0	-0.807074	0.0988895	-3.69252	0.00176838	0.0143205	-1.10606
ENSMUSG00000037509	Arhgef4	Rho guanine nucleotide exchange factor (GEF) 4	226970		PF00621	protein_coding	chr1		0	-0.115537	6.26485	-2.02898	0.0581765	0.171228	-5.22442
ENSMUSG00000004562	Arhgef40	Rho guanine nucleotide exchange factor (GEF) 40	268739		PF00621	protein_coding	chr14		0	-0.0389135	3.98269	-0.315609	0.756084	0.863903	-6.81326
ENSMUSG00000033542	Arhgef5	Rho guanine nucleotide exchange factor (GEF) 5	54324		PF15441	protein_coding	chr6		0	0.437048	-0.987314	1.48202	0.156364	0.331295	-4.73806
ENSMUSG00000031133	Arhgef6	Rac/Cdc42 guanine nucleotide exchange factor (GEF) 6	73341		PF00307	protein_coding	chrX		0	-0.436143	2.63293	-4.25277	0.000520805	0.00576902	-0.216712
ENSMUSG00000031511	Arhgef7	Rho guanine nucleotide exchange factor (GEF7)	54126		PF16523	protein_coding	chr8		0	0.382772	7.9069	8.16886	2.46216e-07	1.91161e-05	7.04054
ENSMUSG00000025656	Arhgef9	CDC42 guanine nucleotide exchange factor (GEF) 9	236915		PF00169	protein_coding	chrX		0	-0.00971473	8.19335	-0.0979876	0.923071	0.961311	-7.22977
ENSMUSG00000007880	Arid1a	AT rich interactive domain 1A (SWI-like)	93760		PF12031	protein_coding	chr4	ARID	1	0.258752	7.06152	3.6319	0.00201892	0.0156819	-2.05491
ENSMUSG00000069729	Arid1b	AT rich interactive domain 1B (SWI-like)	239985		PF01388	protein_coding	chr17	ARID	1	0.0154761	7.01197	0.22086	0.827793	0.909186	-7.16108
ENSMUSG00000033237	Arid2	AT rich interactive domain 2 (ARID, RFX-like)	77044		PF01388	protein_coding	chr15	ARID	1	0.264543	6.15723	2.85915	0.0107436	0.0516916	-3.64133
ENSMUSG00000019564	Arid3a	AT rich interactive domain 3A (BRIGHT-like)	13496		PF01388	protein_coding	chr10	ARID	1	0.0432046	2.60867	0.336996	0.740183	0.854509	-6.55871
ENSMUSG00000004661	Arid3b	AT rich interactive domain 3B (BRIGHT-like)	56380		PF01388	protein_coding	chr9	ARID	1	0.161355	1.53548	1.05362	0.306585	0.510956	-5.74564
ENSMUSG00000048118	Arid4a	AT rich interactive domain 4A (RBP1-like)	238247		PF08169	protein_coding	chr12	ARID	1	-0.00758374	4.68491	-0.0825084	0.935192	0.967525	-7.06048
ENSMUSG00000039219	Arid4b	AT rich interactive domain 4B (RBP1-like)	94246		PF01388	protein_coding	chr13	ARID	1	0.0804097	5.55079	0.86281	0.400074	0.598835	-6.71789
ENSMUSG00000037447	Arid5a	AT rich interactive domain 5A (MRF1-like)	214855		PF01388	protein_coding	chr1	ARID	1	-0.245988	5.24957	-1.16064	0.261592	0.461147	-6.20649
ENSMUSG00000019947	Arid5b	AT rich interactive domain 5B (MRF1-like)	71371		PF01388	protein_coding	chr10	ARID	1	0.063914	5.88992	0.564063	0.579969	0.740689	-6.86034
ENSMUSG00000025234	Arih1	ariadne RBR E3 ubiquitin protein ligase 1	23806		PF01485	protein_coding	chr9		0	0.150746	7.42931	1.61703	0.124002	0.284989	-5.9049
ENSMUSG00000064145	Arih2	ariadne RBR E3 ubiquitin protein ligase 2	23807		PF01485	protein_coding	chr9		0	-0.154339	5.84357	-2.38827	0.0286107	0.104944	-4.49077
ENSMUSG00000060904	Arl1	ADP-ribosylation factor-like 1	104303		PF00025	protein_coding	chr10		0	-0.0104306	6.5264	-0.136617	0.892915	0.945116	-7.16128
ENSMUSG00000025870	Arl10	ADP-ribosylation factor-like 10	56795		PF00025	protein_coding	chr13		0	0.382114	4.76427	5.10169	8.46582e-05	0.00152633	1.24516
ENSMUSG00000022911	Arl13b	ADP-ribosylation factor-like 13B	68146		PF00025	protein_coding	chr16		0	0.139317	2.72404	1.02712	0.318544	0.523727	-6.06892
ENSMUSG00000027122	Arl14ep	ADP-ribosylation factor-like 14 effector protein	212772		PF14949	protein_coding	chr2		0	-0.230033	4.84924	-3.05404	0.00708322	0.038733	-3.15282
ENSMUSG00000042348	Arl15	ADP-ribosylation factor-like 15	218639		PF00025	protein_coding	chr13		0	0.533362	5.76141	10.7685	4.41601e-09	8.64937e-07	11.1471
ENSMUSG00000057594	Arl16	ADP-ribosylation factor-like 16	70317		PF00025	protein_coding	chr11		0	0.135948	4.88293	1.72805	0.10183	0.250374	-5.59899
ENSMUSG00000024944	Arl2	ADP-ribosylation factor-like 2	56327		PF00025	protein_coding	chr19		0	-0.380804	5.07035	-5.39418	4.60189e-05	0.000975726	1.86241
ENSMUSG00000031776	Arl2bp	ADP-ribosylation factor-like 2 binding protein	107566		PF11527	protein_coding	chr8		0	0.241416	6.92761	4.9567	0.000114926	0.00191938	0.819768
ENSMUSG00000025035	Arl3	ADP-ribosylation factor-like 3	56350		PF00025	protein_coding	chr19		0	0.0540643	5.80555	0.728127	0.4763	0.663394	-6.84924
ENSMUSG00000047446	Arl4a	ADP-ribosylation factor-like 4A	11861		PF00025	protein_coding	chr12		0	0.0898099	5.54995	1.06613	0.301053	0.505157	-6.51704
ENSMUSG00000049866	Arl4c	ADP-ribosylation factor-like 4C	320982		PF00025	protein_coding	chr1		0	0.287851	7.19699	4.54873	0.000274582	0.00360999	-0.0624125
ENSMUSG00000034936	Arl4d	ADP-ribosylation factor-like 4D	80981		PF00025	protein_coding	chr11		0	-0.257675	4.01416	-1.6784	0.111284	0.265957	-5.2886
ENSMUSG00000036093	Arl5a	ADP-ribosylation factor-like 5A	75423		PF00025	protein_coding	chr2		0	0.166518	7.02471	2.09805	0.0509177	0.156299	-5.13757
ENSMUSG00000017418	Arl5b	ADP-ribosylation factor-like 5B	75869		PF00025	protein_coding	chr2		0	-0.0905837	6.84903	-0.711658	0.486186	0.670866	-6.83263
ENSMUSG00000038352	Arl5c	ADP-ribosylation factor-like 5C	217151		PF00025	protein_coding	chr11		0	-0.333655	-1.40317	-0.928025	0.366193	0.568365	-5.19838
ENSMUSG00000022722	Arl6	ADP-ribosylation factor-like 6	56297		PF00025	protein_coding	chr16		0	-0.479994	4.24047	-6.47586	5.29741e-06	0.000191593	4.14992
ENSMUSG00000030654	Arl6ip1	ADP-ribosylation factor-like 6 interacting protein 1	54208			protein_coding	chr7		0	0.132827	7.91746	2.34449	0.0312588	0.111604	-4.71427
ENSMUSG00000029404	Arl6ip4	ADP-ribosylation factor-like 6 interacting protein 4	65105		PF10500	protein_coding	chr5		0	-0.120781	3.92658	-1.39549	0.180565	0.364002	-5.90749
ENSMUSG00000035199	Arl6ip5	ADP-ribosylation factor-like 6 interacting protein 5	65106		PF03208	protein_coding	chr6		0	0.247634	6.90238	4.12444	0.000688518	0.00709225	-0.971538
ENSMUSG00000026960	Arl6ip6	ADP-ribosylation factor-like 6 interacting protein 6	65103		PF15062	protein_coding	chr2		0	-0.0640195	2.8626	-0.813871	0.426806	0.622161	-6.32583
ENSMUSG00000026426	Arl8a	ADP-ribosylation factor-like 8A	68724		PF00025	protein_coding	chr1		0	0.277612	8.58678	5.06247	9.19357e-05	0.00161762	0.992771
ENSMUSG00000030105	Arl8b	ADP-ribosylation factor-like 8B	67166		PF00025	protein_coding	chr6		0	0.113069	7.8939	2.01098	0.0602156	0.175051	-5.31306
ENSMUSG00000027599	Armc1	armadillo repeat containing 1	74252		PF00514	protein_coding	chr3		0	-0.0368694	6.04501	-0.68945	0.499706	0.681457	-6.9095
ENSMUSG00000038525	Armc10	armadillo repeat containing 10	67211		PF04826	protein_coding	chr5		0	0.38472	4.35282	4.71137	0.000193686	0.00282434	0.439301
ENSMUSG00000071324	Armc2	armadillo repeat containing 2	213402			protein_coding	chr10		0	0.077279	2.52078	0.687293	0.501031	0.682561	-6.38748
ENSMUSG00000037683	Armc3	armadillo repeat containing 3	70882		PF00514	protein_coding	chr2		0	-0.374715	-1.47083	-0.954432	0.353043	0.556002	-5.15937
ENSMUSG00000042178	Armc5	armadillo repeat containing 5	233912		PF00651	protein_coding	chr7		0	-0.267523	4.22745	-2.86796	0.0105444	0.0510425	-3.39649
ENSMUSG00000002343	Armc6	armadillo repeat containing 6	76813		PF00514	protein_coding	chr8		0	0.169713	5.48436	2.39396	0.0282822	0.10406	-4.52257
ENSMUSG00000057219	Armc7	armadillo repeat containing 7	276905		PF00514	protein_coding	chr11		0	-0.0731936	2.59876	-0.623988	0.540797	0.713397	-6.38513
ENSMUSG00000032468	Armc8	armadillo repeat containing 8	74125		PF00514	protein_coding	chr9		0	0.204852	5.83008	4.11394	0.000704438	0.00721431	-0.957978
ENSMUSG00000062590	Armc9	armadillo repeat containing 9	78795			protein_coding	chr1		0	0.0981267	4.61401	1.89456	0.075033	0.203376	-5.31229
ENSMUSG00000033460	Armcx1	armadillo repeat containing, X-linked 1	78248		PF04826	protein_coding	chrX		0	0.0889625	6.16983	0.825187	0.420526	0.616447	-6.79794
ENSMUSG00000033436	Armcx2	armadillo repeat containing, X-linked 2	67416		PF04826	protein_coding	chrX		0	-0.155787	7.31646	-2.5187	0.0219154	0.0870372	-4.35641
ENSMUSG00000049047	Armcx3	armadillo repeat containing, X-linked 3	71703		PF04826	protein_coding	chrX		0	-0.488282	6.91829	-5.65291	2.70656e-05	0.000647921	2.29815
ENSMUSG00000049804	Armcx4	armadillo repeat containing, X-linked 4	100503043		PF04826	protein_coding	chrX		0	-0.00246037	7.02044	-0.0236419	0.981409	0.990271	-7.17789
ENSMUSG00000072969	Armcx5	armadillo repeat containing, X-linked 5	494468		PF04826	protein_coding	chrX		0	0.00834175	5.0164	0.0610372	0.952031	0.975287	-6.95678
ENSMUSG00000050394	Armcx6	armadillo repeat containing, X-linked 6	278097		PF04826	protein_coding	chrX		0	0.051166	3.93746	0.356394	0.725865	0.845206	-6.74684
ENSMUSG00000060268	Armh1	armadillo-like helical domain containing 1	381544		PF17741	protein_coding	chr4		0	0.210081	-0.0693119	0.575398	0.572449	0.734897	-5.73107
ENSMUSG00000039901	Armh3	armadillo-like helical domain containing 3	71617		PF08427	protein_coding	chr19		0	0.0369608	4.89001	0.547523	0.591031	0.748219	-6.9063
ENSMUSG00000036242	Armh4	armadillo-like helical domain containing 4	67419		PF15767	protein_coding	chr14		0	-0.380025	4.11444	-3.38041	0.0034947	0.0231718	-2.39914
ENSMUSG00000061759	Armt1	acidic residue methyltransferase 1	73419		PF01937	protein_coding	chr10		0	-0.126983	2.33753	-1.30401	0.209357	0.400586	-5.77801
ENSMUSG00000015522	Arnt	aryl hydrocarbon receptor nuclear translocator	11863		PF00989	protein_coding	chr3	bHLH	1	0.0241426	3.94155	0.402299	0.692403	0.822485	-6.7903
ENSMUSG00000015709	Arnt2	aryl hydrocarbon receptor nuclear translocator 2	11864		PF00989	protein_coding	chr7	bHLH	1	0.0685379	8.6426	1.2081	0.243305	0.440224	-6.51368
ENSMUSG00000055116	Arntl	aryl hydrocarbon receptor nuclear translocator-like	11865		PF00989	protein_coding	chr7	bHLH	1	0.448687	4.92857	2.71594	0.0145388	0.064419	-3.77883
ENSMUSG00000040187	Arntl2	aryl hydrocarbon receptor nuclear translocator-like 2	272322		PF00989	protein_coding	chr6	bHLH	1	-0.0629645	0.77831	-0.430942	0.671845	0.808033	-6.00256
ENSMUSG00000029621	Arpc1a	actin related protein 2/3 complex, subunit 1A	56443		PF00400	protein_coding	chr5		0	0.0660743	6.7881	1.13582	0.271561	0.472571	-6.52629
ENSMUSG00000029622	Arpc1b	actin related protein 2/3 complex, subunit 1B	11867		PF00400	protein_coding	chr5		0	0.0928469	1.3053	0.51144	0.615524	0.765871	-6.08468
ENSMUSG00000006304	Arpc2	actin related protein 2/3 complex, subunit 2	76709		PF04045	protein_coding	chr1		0	0.228329	7.79409	5.00512	0.000103747	0.00176698	0.90033
ENSMUSG00000029465	Arpc3	actin related protein 2/3 complex, subunit 3	56378		PF04062	protein_coding	chr5		0	0.115924	6.95552	1.16395	0.260284	0.459657	-6.49859
ENSMUSG00000079426	Arpc4	actin related protein 2/3 complex, subunit 4	68089		PF05856	protein_coding	chr6		0	0.0978779	6.9207	1.51774	0.147185	0.318824	-6.05033
ENSMUSG00000008475	Arpc5	actin related protein 2/3 complex, subunit 5	67771		PF04699	protein_coding	chr1		0	0.440596	8.15253	6.04103	1.24025e-05	0.000352785	3.04272
ENSMUSG00000026755	Arpc5l	actin related protein 2/3 complex, subunit 5-like	74192		PF04699	protein_coding	chr2		0	0.0544453	5.78515	0.840423	0.412164	0.609111	-6.76477
ENSMUSG00000039043	Arpin	actin-related protein 2/3 complex inhibitor	70420		PF10574	protein_coding	chr7		0	-0.561911	2.37134	-3.67616	0.00183279	0.0146998	-1.38186
ENSMUSG00000007656	Arpp19	cAMP-regulated phosphoprotein 19	59046		PF04667	protein_coding	chr9		0	0.00507601	7.05645	0.0749618	0.941107	0.970048	-7.17866
ENSMUSG00000032503	Arpp21	cyclic AMP-regulated phosphoprotein, 21	74100		PF01424	protein_coding	chr9		0	-0.942272	8.34066	-11.254	2.2574e-09	5.2579e-07	11.7992
ENSMUSG00000018909	Arrb1	arrestin, beta 1	109689		PF00339	protein_coding	chr7		0	0.137737	8.32319	3.04697	0.00719178	0.039091	-3.33463
ENSMUSG00000060216	Arrb2	arrestin, beta 2	216869		PF02752	protein_coding	chr11		0	0.0918133	5.67445	1.88837	0.0759045	0.20513	-5.41959
ENSMUSG00000026972	Arrdc1	arrestin domain containing 1	215705		PF00339	protein_coding	chr2		0	-0.400941	3.01494	-3.12661	0.00605843	0.0347613	-2.66902
ENSMUSG00000002910	Arrdc2	arrestin domain containing 2	70807		PF00339	protein_coding	chr8		0	-0.119729	3.11652	-0.774768	0.448962	0.641403	-6.45525
ENSMUSG00000074794	Arrdc3	arrestin domain containing 3	105171		PF00339	protein_coding	chr13		0	0.47518	4.10184	4.63508	0.000228078	0.00318569	0.314388
ENSMUSG00000042659	Arrdc4	arrestin domain containing 4	66412		PF00339	protein_coding	chr7		0	-0.201492	3.78287	-2.08448	0.0522752	0.159281	-4.82224
ENSMUSG00000022620	Arsa	arylsulfatase A	11883	3.1.6.8	PF00884	protein_coding	chr15		0	-0.215865	5.2679	-2.94855	0.00888033	0.0451242	-3.3893
ENSMUSG00000042082	Arsb	arylsulfatase B	11881	3.1.6.12	PF00884	protein_coding	chr13		0	-0.911793	4.8677	-7.02391	1.88057e-06	8.46305e-05	5.10072
ENSMUSG00000020604	Arsg	arylsulfatase G	74008	3.1.6.-	PF00884	protein_coding	chr11		0	-0.420313	0.780329	-1.32997	0.20084	0.390025	-5.21048
ENSMUSG00000046561	Arsj	arylsulfatase J	271970		PF00884	protein_coding	chr3		0	-0.0847535	0.294917	-0.340776	0.737386	0.85242	-5.85265
ENSMUSG00000021592	Arsk	arylsulfatase K	77041		PF00884	protein_coding	chr13		0	-0.0840922	1.49671	-0.627555	0.538511	0.711797	-6.12329
ENSMUSG00000028539	Artn	artemin	11876		PF00019	protein_coding	chr4		0	-1.04687	-1.95743	-2.80392	0.0120781	0.0561072	-2.72856
ENSMUSG00000031982	Arv1	ARV1 homolog, fatty acid homeostasis modulator	68865		PF04161	protein_coding	chr8		0	0.173973	2.75935	1.83724	0.0834559	0.219008	-5.02058
ENSMUSG00000000325	Arvcf	armadillo repeat gene deleted in velocardiofacial syndrome	11877		PF00514	protein_coding	chr16		0	0.128957	5.06457	1.801	0.0892023	0.228895	-5.52911
ENSMUSG00000035277	Arx	aristaless related homeobox	11878		PF03826	protein_coding	chrX	Homeobox	1	-0.14552	6.2629	-1.75383	0.097199	0.242553	-5.64727
ENSMUSG00000048355	Arxes1	adipocyte-related X-chromosome expressed sequence 1	76219		PF04573	protein_coding	chrX		0	0.186619	6.69559	2.70725	0.0148066	0.0653706	-3.95382
ENSMUSG00000048040	Arxes2	adipocyte-related X-chromosome expressed sequence 2	76976		PF04573	protein_coding	chrX		0	0.293838	6.18248	5.2681	5.97772e-05	0.00117215	1.51434
ENSMUSG00000031591	Asah1	N-acylsphingosine amidohydrolase 1	11886	3.5.1.23	PF15508	protein_coding	chr8		0	0.0709832	5.19532	0.976628	0.342246	0.545996	-6.58937
ENSMUSG00000024887	Asah2	N-acylsphingosine amidohydrolase 2	54447	3.5.1.23	PF17048	protein_coding	chr19		0	-0.652033	1.57149	-3.84788	0.00125914	0.0110954	-0.898555
ENSMUSG00000022377	Asap1	ArfGAP with SH3 domain, ankyrin repeat and PH domain1	13196		PF00169	protein_coding	chr15		0	0.0114488	6.39557	0.185647	0.854886	0.923497	-7.1379
ENSMUSG00000052632	Asap2	ArfGAP with SH3 domain, ankyrin repeat and PH domain 2	211914		PF00169	protein_coding	chr12		0	-0.076402	5.51199	-1.37845	0.185673	0.370829	-6.15985
ENSMUSG00000036995	Asap3	ArfGAP with SH3 domain, ankyrin repeat and PH domain 3	230837		PF01412	protein_coding	chr4		0	-0.324609	0.284851	-1.1867	0.251427	0.449263	-5.31552
ENSMUSG00000026311	Asb1	ankyrin repeat and SOCS box-containing 1	65247		PF12796	protein_coding	chr1		0	0.0821915	6.29852	1.31861	0.204533	0.394332	-6.29359
ENSMUSG00000033781	Asb13	ankyrin repeat and SOCS box-containing 13	142688		PF12796	protein_coding	chr13		0	-0.283401	4.14984	-4.18141	0.000608209	0.00644579	-0.637851
ENSMUSG00000034768	Asb16	ankyrin repeat and SOCS box-containing 16	217217		PF12796	protein_coding	chr11		0	-0.849056	-0.968106	-3.11497	0.00621243	0.0352693	-2.17426
ENSMUSG00000067081	Asb18	ankyrin repeat and SOCS box-containing 18	208372		PF07525	protein_coding	chr1		0	-0.416935	-0.188604	-2.10963	0.0497854	0.15392	-4.01574
ENSMUSG00000021200	Asb2	ankyrin repeat and SOCS box-containing 2	65256		PF12796	protein_coding	chr12		0	-0.0770175	-0.50255	-0.364148	0.72017	0.841607	-5.84931
ENSMUSG00000020305	Asb3	ankyrin repeat and SOCS box-containing 3	65257		PF07525	protein_coding	chr11		0	-0.22912	3.23992	-3.50076	0.00268842	0.0192993	-1.97891
ENSMUSG00000031519	Asb5	ankyrin repeat and SOCs box-containing 5	76294		PF07525	protein_coding	chr8		0	0.0770084	-0.497122	0.277852	0.784427	0.881962	-5.67685
ENSMUSG00000039483	Asb6	ankyrin repeat and SOCS box-containing 6	72323		PF07525	protein_coding	chr2		0	-0.0227783	4.66056	-0.327189	0.74746	0.859111	-6.95231
ENSMUSG00000030509	Asb7	ankyrin repeat and SOCS box-containing 7	117589		PF07525	protein_coding	chr7		0	-0.197739	3.95753	-2.4663	0.0244052	0.0938152	-4.21066
ENSMUSG00000048175	Asb8	ankyrin repeat and SOCS box-containing 8	78541		PF12796	protein_coding	chr15		0	-0.0620292	4.48264	-0.897978	0.381554	0.581844	-6.61943
ENSMUSG00000044475	Ascc1	activating signal cointegrator 1 complex subunit 1	69090		PF10469	protein_coding	chr10		0	0.0674818	4.50059	1.08502	0.292839	0.4963	-6.38176
ENSMUSG00000020412	Ascc2	activating signal cointegrator 1 complex subunit 2	75452		PF02845	protein_coding	chr11		0	-0.133222	4.51859	-2.0217	0.058994	0.172729	-5.0885
ENSMUSG00000038774	Ascc3	activating signal cointegrator 1 complex subunit 3	77987		PF00270	protein_coding	chr10		0	0.126363	5.41188	0.821853	0.42237	0.617582	-6.7327
ENSMUSG00000020052	Ascl1	achaete-scute family bHLH transcription factor 1	17172		PF00010	protein_coding	chr10	bHLH	1	0.0340644	3.58538	0.325538	0.748688	0.859891	-6.69158
ENSMUSG00000009248	Ascl2	achaete-scute family bHLH transcription factor 2	17173		PF00010	protein_coding	chr7	bHLH	1	0.153794	-1.10773	0.350257	0.730384	0.847953	-5.44808
ENSMUSG00000019857	Asf1a	anti-silencing function 1A histone chaperone	66403		PF04729	protein_coding	chr10		0	-0.0851617	3.36087	-0.830564	0.417563	0.613787	-6.32913
ENSMUSG00000005470	Asf1b	anti-silencing function 1B histone chaperone	66929		PF04729	protein_coding	chr8		0	-0.532278	-1.04325	-1.56463	0.135821	0.302713	-4.61045
ENSMUSG00000028053	Ash1l	ASH1 like histone lysine methyltransferase	192195	2.1.1.43	PF00856	protein_coding	chr3		0	-0.0221605	6.74467	-0.196237	0.846717	0.919482	-7.16736
ENSMUSG00000031575	Ash2l	ASH2 like histone lysine methyltransferase complex subunit	23808		PF00622	protein_coding	chr8		0	-0.312388	5.08733	-5.20306	6.84606e-05	0.00130263	1.43644
ENSMUSG00000023017	Asic1	acid-sensing (proton-gated) ion channel 1	11419		PF00858	protein_coding	chr15		0	0.0664796	5.83372	0.89045	0.38547	0.585265	-6.7327
ENSMUSG00000020704	Asic2	acid-sensing (proton-gated) ion channel 2	11418		PF00858	protein_coding	chr11		0	0.0949897	6.28752	1.51814	0.147086	0.318689	-6.02499
ENSMUSG00000033007	Asic4	acid-sensing (proton-gated) ion channel family member 4	241118		PF00858	protein_coding	chr1		0	-0.217657	3.31092	-1.53672	0.142494	0.312114	-5.53146
ENSMUSG00000025533	Asl	argininosuccinate lyase	109900	4.3.2.1	PF14698	protein_coding	chr5		0	-0.574204	2.71998	-4.08626	0.00074825	0.00751126	-0.569193
ENSMUSG00000029752	Asns	asparagine synthetase	27053	6.3.5.4	PF13537	protein_coding	chr6		0	-0.125337	7.90589	-1.18199	0.25324	0.451287	-6.50846
ENSMUSG00000026095	Asnsd1	asparagine synthetase domain containing 1	70396		PF00733	protein_coding	chr1		0	-0.216444	4.46874	-3.91583	0.0010854	0.0099563	-1.25112
ENSMUSG00000020774	Aspa	aspartoacylase	11484	3.5.1.15	PF04952	protein_coding	chr11		0	0.118594	-1.75972	0.320972	0.752086	0.861688	-5.49603
ENSMUSG00000038704	Aspdh	aspartate dehydrogenase domain containing	68352		PF01958	protein_coding	chr7		0	-0.0746947	3.27417	-0.523956	0.606973	0.759424	-6.60591
ENSMUSG00000028207	Asph	aspartate-beta-hydroxylase	65973		PF05279	protein_coding	chr4		0	-0.063143	5.91911	-0.798665	0.435338	0.630386	-6.80191
ENSMUSG00000046378	Asphd1	aspartate beta-hydroxylase domain containing 1	233879		PF05118	protein_coding	chr7		0	-0.150418	4.66483	-1.55888	0.137174	0.304642	-5.77233
ENSMUSG00000029348	Asphd2	aspartate beta-hydroxylase domain containing 2	72898		PF05118	protein_coding	chr5		0	-0.0142213	6.03388	-0.171801	0.865593	0.929671	-7.13606
ENSMUSG00000033952	Aspm	abnormal spindle microtubule assembly	12316		PF00307	protein_coding	chr1		0	0.684414	-0.572034	1.99702	0.0618418	0.178245	-4.08183
ENSMUSG00000033508	Asprv1	aspartic peptidase, retroviral-like 1	67855			protein_coding	chr6		0	-0.641664	-1.17495	-1.98996	0.0626788	0.179905	-3.98741
ENSMUSG00000025142	Aspscr1	alveolar soft part sarcoma chromosome region, candidate 1 (human)	68938		PF11470	protein_coding	chr11		0	-0.0738465	5.20118	-1.03393	0.315443	0.520434	-6.52796
ENSMUSG00000024654	Asrgl1	asparaginase like 1	66514		PF01112	protein_coding	chr19		0	0.213169	5.61352	2.43949	0.0257796	0.0974165	-4.428
ENSMUSG00000076441	Ass1	argininosuccinate synthetase 1	11898	6.3.4.5	PF00764	protein_coding	chr2		0	0.214826	4.79085	0.733666	0.473002	0.660703	-6.71862
ENSMUSG00000032567	Aste1	asteroid homolog 1	66595			protein_coding	chr9		0	-0.0809229	2.00538	-0.718915	0.481815	0.667353	-6.18821
ENSMUSG00000026587	Astn1	astrotactin 1	11899		PF18411	protein_coding	chr1		0	0.0360012	8.43761	0.633227	0.534888	0.708768	-7.0365
ENSMUSG00000028373	Astn2	astrotactin 2	56079		PF01823	protein_coding	chr4		0	-0.0620911	5.76599	-0.871173	0.395617	0.595153	-6.72118
ENSMUSG00000042548	Asxl1	additional sex combs like 1	228790		PF13919	protein_coding	chr2		0	0.267456	6.15721	4.76083	0.000174263	0.00262015	0.435755
ENSMUSG00000037486	Asxl2	additional sex combs like 2, transcriptional regulator	75302		PF13922	protein_coding	chr12		0	-0.112549	4.22069	-1.21549	0.240546	0.436749	-6.22226
ENSMUSG00000045215	Asxl3	additional sex combs like 3, transcriptional regulator	211961		PF13922	protein_coding	chr18		0	0.351551	4.44617	4.62098	0.000235085	0.00326242	0.283691
ENSMUSG00000013662	Atad1	ATPase family, AAA domain containing 1	67979		PF17862	protein_coding	chr19		0	0.233114	7.1924	5.09012	8.67418e-05	0.00155045	1.09196
ENSMUSG00000022360	Atad2	ATPase family, AAA domain containing 2	70472		PF17862	protein_coding	chr15		0	-0.000448838	1.43585	-0.00193634	0.998477	0.998766	-6.31623
ENSMUSG00000052812	Atad2b	ATPase family, AAA domain containing 2B	320817			protein_coding	chr12		0	-0.0571936	4.09451	-0.697394	0.494845	0.677616	-6.68946
ENSMUSG00000029036	Atad3a	ATPase family, AAA domain containing 3A	108888		PF00004	protein_coding	chr4		0	0.0824778	5.35527	1.42864	0.170958	0.351222	-6.07822
ENSMUSG00000017550	Atad5	ATPase family, AAA domain containing 5	237877		PF00004	protein_coding	chr11		0	-0.0164172	1.06019	-0.107645	0.915519	0.957759	-6.34069
ENSMUSG00000024426	Atat1	alpha tubulin acetyltransferase 1	73242		PF05301	protein_coding	chr17		0	0.412978	7.24156	4.30461	0.000465378	0.00530858	-0.593587
ENSMUSG00000034958	Atcay	ataxia, cerebellar, Cayman type	16467		PF13716	protein_coding	chr10		0	0.120408	8.45201	2.6832	0.0155722	0.0678639	-4.07905
ENSMUSG00000030850	Ate1	arginyltransferase 1	11907		PF04377	protein_coding	chr7		0	0.0450489	6.20495	0.614526	0.546885	0.717761	-6.9678
ENSMUSG00000023027	Atf1	activating transcription factor 1	11908		PF02173	protein_coding	chr15	TF_bZIP	1	0.192444	2.89481	1.45188	0.164471	0.342627	-5.50914
ENSMUSG00000027104	Atf2	activating transcription factor 2	11909		PF00170	protein_coding	chr2	TF_bZIP	1	0.0713755	7.07974	1.05564	0.305686	0.510346	-6.63328
ENSMUSG00000026628	Atf3	activating transcription factor 3	11910		PF00170	protein_coding	chr1	TF_bZIP	1	-0.567588	4.28534	-1.28812	0.214708	0.406422	-5.42457
ENSMUSG00000042406	Atf4	activating transcription factor 4	11911		PF00170	protein_coding	chr15	TF_bZIP	1	-0.0908944	8.85219	-1.09631	0.288005	0.490894	-6.62517
ENSMUSG00000038539	Atf5	activating transcription factor 5	107503		PF00170	protein_coding	chr7	TF_bZIP	1	-0.451314	6.09416	-1.94633	0.0680828	0.190499	-5.32858
ENSMUSG00000026663	Atf6	activating transcription factor 6	226641		PF00170	protein_coding	chr1	TF_bZIP	1	-0.422218	5.67677	-6.08535	1.13591e-05	0.0003285	3.24829
ENSMUSG00000015461	Atf6b	activating transcription factor 6 beta	12915		PF00170	protein_coding	chr17	TF_bZIP	1	-0.626086	6.08123	-11.5832	1.45046e-09	3.67649e-07	12.2599
ENSMUSG00000099083	Atf7	activating transcription factor 7	223922		PF00170	protein_coding	chr15	TF_bZIP	1	0.220484	4.01156	2.33072	0.0321373	0.113951	-4.47676
ENSMUSG00000030213	Atf7ip	activating transcription factor 7 interacting protein	54343		PF16794	protein_coding	chr6		0	-0.0952233	6.05492	-1.33959	0.197753	0.385967	-6.26529
ENSMUSG00000021619	Atg10	autophagy related 10	66795		PF03987	protein_coding	chr13		0	-0.0251242	2.14722	-0.18023	0.859071	0.926013	-6.44061
ENSMUSG00000037204	Atg101	autophagy related 101	68118		PF07855	protein_coding	chr15		0	-0.281956	4.51864	-3.527	0.00253878	0.0185811	-2.05405
ENSMUSG00000032905	Atg12	autophagy related 12	67526		PF04110	protein_coding	chr18		0	-0.0628905	6.51778	-0.991314	0.335228	0.539294	-6.66564
ENSMUSG00000027244	Atg13	autophagy related 13	51897		PF10033	protein_coding	chr2		0	-0.277715	5.82626	-4.49696	0.000306985	0.00390782	-0.119244
ENSMUSG00000037526	Atg14	autophagy related 14	100504663		PF10186	protein_coding	chr14		0	-0.12978	3.48877	-1.71016	0.105153	0.255665	-5.43658
ENSMUSG00000026289	Atg16l1	autophagy related 16-like 1 (S. cerevisiae)	77040		PF08614	protein_coding	chr1		0	-0.0724279	5.45122	-1.20115	0.245918	0.443418	-6.38037
ENSMUSG00000047767	Atg16l2	autophagy related 16-like 2 (S. cerevisiae)	73683		PF08614	protein_coding	chr7		0	-0.1835	3.29624	-1.46509	0.160878	0.337704	-5.66465
ENSMUSG00000024773	Atg2a	autophagy related 2A	329015		PF09333	protein_coding	chr19		0	-0.0909712	5.80419	-1.28319	0.21639	0.408421	-6.30895
ENSMUSG00000041341	Atg2b	autophagy related 2B	76559		PF12624	protein_coding	chr12		0	-0.0453714	5.74593	-0.534032	0.600132	0.754641	-6.98842
ENSMUSG00000022663	Atg3	autophagy related 3	67841		PF03986	protein_coding	chr16		0	0.0463621	5.13701	0.60223	0.554852	0.723154	-6.86904
ENSMUSG00000079418	Atg4a	autophagy related 4A, cysteine peptidase	666468	3.4.22.-	PF03416	protein_coding	chrX		0	0.135989	1.22558	0.793144	0.438463	0.632784	-5.83595
ENSMUSG00000026280	Atg4b	autophagy related 4B, cysteine peptidase	66615	3.4.22.-	PF03416	protein_coding	chr1		0	-0.096135	5.46194	-1.55597	0.137861	0.305408	-5.9178
ENSMUSG00000028550	Atg4c	autophagy related 4C, cysteine peptidase	242557	3.4.22.-	PF03416	protein_coding	chr4		0	-0.812813	3.87805	-8.7429	9.47022e-08	9.67509e-06	8.15092
ENSMUSG00000002820	Atg4d	autophagy related 4D, cysteine peptidase	235040	3.4.22.-	PF03416	protein_coding	chr9		0	-0.107604	3.8635	-1.15399	0.264234	0.464112	-6.21357
ENSMUSG00000038160	Atg5	autophagy related 5	11793		PF04106	protein_coding	chr10		0	-0.0212463	3.90589	-0.286124	0.778189	0.877633	-6.88179
ENSMUSG00000030314	Atg7	autophagy related 7	74244		PF00899	protein_coding	chr6		0	-0.0564026	4.51634	-0.934972	0.362702	0.56475	-6.52055
ENSMUSG00000033124	Atg9a	autophagy related 9A	245860		PF04109	protein_coding	chr1		0	-0.0782791	7.62547	-1.06657	0.300861	0.504979	-6.63484
ENSMUSG00000038295	Atg9b	autophagy related 9B	213948		PF04109	protein_coding	chr5		0	-0.338452	1.79107	-2.26386	0.0367424	0.125067	-4.09318
ENSMUSG00000026192	Atic	5-aminoimidazole-4-carboxamide ribonucleotide formyltransferase/IMP cyclohydrolase	108147	3.5.4.10	PF01808	protein_coding	chr1		0	-0.283001	4.24179	-2.54833	0.0206162	0.083296	-4.0823
ENSMUSG00000021066	Atl1	atlastin GTPase 1	73991		PF02263	protein_coding	chr12		0	0.175296	6.99381	2.16965	0.0442729	0.141477	-5.00654
ENSMUSG00000059811	Atl2	atlastin GTPase 2	56298		PF02263	protein_coding	chr17		0	0.192454	6.08378	2.47569	0.02394	0.0925386	-4.37888
ENSMUSG00000024759	Atl3	atlastin GTPase 3	109168		PF02263	protein_coding	chr19		0	0.0100209	4.29863	0.113097	0.911259	0.956152	-6.96131
ENSMUSG00000034218	Atm	ataxia telangiectasia mutated	11920	2.7.11.1	PF00454	protein_coding	chr9		0	-0.335477	3.16316	-2.85519	0.0108344	0.0519592	-3.27908
ENSMUSG00000047388	Atmin	ATM interactor	234776			protein_coding	chr8		0	-0.18833	5.74546	-3.51365	0.00261386	0.0189455	-2.24447
ENSMUSG00000004263	Atn1	atrophin 1	13498		PF03154	protein_coding	chr6		0	0.135766	8.22516	2.26266	0.0368305	0.125308	-4.87714
ENSMUSG00000036816	Atoh7	atonal bHLH transcription factor 7	53404		PF00010	protein_coding	chr10	bHLH	1	-0.742837	-0.588675	-1.92919	0.0703178	0.194792	-4.02223
ENSMUSG00000037621	Atoh8	atonal bHLH transcription factor 8	71093		PF00010	protein_coding	chr6	bHLH	1	-0.115356	-0.11348	-0.367992	0.717354	0.839496	-5.75143
ENSMUSG00000018585	Atox1	antioxidant 1 copper chaperone	11927		PF00403	protein_coding	chr11		0	-0.367006	4.41831	-3.93361	0.00104404	0.00969161	-1.16874
ENSMUSG00000025324	Atp10a	ATPase, class V, type 10A	11982		PF16212	protein_coding	chr7		0	-0.402117	1.17701	-1.6868	0.109632	0.263141	-4.82081
ENSMUSG00000055415	Atp10b	ATPase, class V, type 10B	319767		PF16212	protein_coding	chr11		0	0.687443	0.0186436	2.621	0.0177317	0.0745786	-3.1874
ENSMUSG00000046808	Atp10d	ATPase, class V, type 10D	231287		PF16212	polymorphic_pseudogene	chr5		0	0.0911344	0.732925	0.395052	0.697645	0.826042	-5.92587
ENSMUSG00000031441	Atp11a	ATPase, class VI, type 11A	50770		PF16212	protein_coding	chr8		0	0.293375	6.47999	6.54162	4.66832e-06	0.000173039	4.08929
ENSMUSG00000037400	Atp11b	ATPase, class VI, type 11B	76295		PF16209	protein_coding	chr3		0	0.198307	5.99529	2.35257	0.0307534	0.110224	-4.61408
ENSMUSG00000062949	Atp11c	ATPase, class VI, type 11C	320940		PF16209	protein_coding	chrX		0	0.257561	4.58533	1.95488	0.0669918	0.188364	-5.15396
ENSMUSG00000022229	Atp12a	ATPase, H+/K+ transporting, nongastric, alpha polypeptide	192113	3.6.3.10	PF00689	protein_coding	chr14		0	0.53386	-0.404783	1.19739	0.247342	0.445102	-5.03528
ENSMUSG00000031862	Atp13a1	ATPase type 13A1	170759			protein_coding	chr8		0	0.0614364	6.05227	0.838501	0.413213	0.610242	-6.78379
ENSMUSG00000036622	Atp13a2	ATPase type 13A2	74772		PF12409	protein_coding	chr4		0	0.146805	8.2502	2.00358	0.0610727	0.176845	-5.33684
ENSMUSG00000022533	Atp13a3	ATPase type 13A3	224088		PF12409	protein_coding	chr16		0	-0.093757	6.38889	-1.14398	0.268253	0.468609	-6.49222
ENSMUSG00000038094	Atp13a4	ATPase type 13A4	224079		PF12409	protein_coding	chr16		0	0.636551	-0.63191	1.94247	0.0685805	0.191395	-4.09701
ENSMUSG00000033161	Atp1a1	ATPase, Na+/K+ transporting, alpha 1 polypeptide	11928	3.6.3.9	PF00690	protein_coding	chr3		0	-0.134428	9.29646	-2.35823	0.0304035	0.109409	-4.72246
ENSMUSG00000007097	Atp1a2	ATPase, Na+/K+ transporting, alpha 2 polypeptide	98660	3.6.3.9	PF00690	protein_coding	chr1		0	0.296336	6.30727	1.15702	0.263029	0.46294	-6.47247
ENSMUSG00000040907	Atp1a3	ATPase, Na+/K+ transporting, alpha 3 polypeptide	232975	3.6.3.9	PF00689	protein_coding	chr7		0	-0.152965	11.9756	-2.96122	0.00864314	0.0442845	-3.62171
ENSMUSG00000026576	Atp1b1	ATPase, Na+/K+ transporting, beta 1 polypeptide	11931		PF00287	protein_coding	chr1		0	0.0275574	11.0843	0.497385	0.625195	0.77284	-7.19603
ENSMUSG00000041329	Atp1b2	ATPase, Na+/K+ transporting, beta 2 polypeptide	11932		PF00287	protein_coding	chr11		0	0.186015	8.45807	2.9177	0.0094849	0.0473997	-3.60358
ENSMUSG00000032412	Atp1b3	ATPase, Na+/K+ transporting, beta 3 polypeptide	11933		PF00287	protein_coding	chr9		0	-0.0212746	5.99161	-0.320868	0.752163	0.8617	-7.07922
ENSMUSG00000025436	Atp23	ATP23 metallopeptidase and ATP synthase assembly factor homolog	68876		PF09768	protein_coding	chr10		0	-0.337474	1.79354	-2.4081	0.0274814	0.101864	-3.84646
ENSMUSG00000029467	Atp2a2	ATPase, Ca++ transporting, cardiac muscle, slow twitch 2	11938	3.6.3.8	PF00689	protein_coding	chr5		0	-0.0714861	9.79349	-0.865732	0.398513	0.597746	-6.89297
ENSMUSG00000019943	Atp2b1	ATPase, Ca++ transporting, plasma membrane 1	67972	3.6.3.8	PF00689	protein_coding	chr10		0	0.184183	9.39276	1.61365	0.124738	0.286017	-5.99856
ENSMUSG00000030302	Atp2b2	ATPase, Ca++ transporting, plasma membrane 2	11941	3.6.3.8	PF00689	protein_coding	chr6		0	-0.0437168	8.21211	-0.61644	0.545651	0.716777	-7.05053
ENSMUSG00000031376	Atp2b3	ATPase, Ca++ transporting, plasma membrane 3	320707	3.6.3.8	PF00690	protein_coding	chrX		0	-0.105556	6.57105	-1.58498	0.131123	0.295806	-5.93858
ENSMUSG00000026463	Atp2b4	ATPase, Ca++ transporting, plasma membrane 4	381290	3.6.3.8	PF00690	protein_coding	chr1		0	0.339324	7.37009	2.81363	0.0118324	0.0553934	-3.78345
ENSMUSG00000032570	Atp2c1	ATPase, Ca++-sequestering	235574		PF00689	protein_coding	chr9		0	0.163368	7.82581	2.27186	0.0361611	0.123763	-4.84605
ENSMUSG00000005553	Atp4a	ATPase, H+/K+ exchanging, gastric, alpha polypeptide	11944	3.6.3.10	PF00689	protein_coding	chr7		0	-0.908906	-1.27695	-2.3928	0.0283489	0.104228	-3.3787
ENSMUSG00000025428	Atp5a1	ATP synthase, H+ transporting, mitochondrial F1 complex, alpha subunit 1	11946	3.6.3.14	PF02874	protein_coding	chr18		0	0.0458248	9.75748	1.15724	0.262941	0.462831	-6.60579
ENSMUSG00000025393	Atp5b	ATP synthase, H+ transporting mitochondrial F1 complex, beta subunit	11947	3.6.3.14	PF00006	protein_coding	chr10		0	0.0345793	9.94723	0.609075	0.550409	0.720297	-7.09684
ENSMUSG00000025781	Atp5c1	ATP synthase, H+ transporting, mitochondrial F1 complex, gamma polypeptide 1	11949	3.6.3.14	PF00231	protein_coding	chr2		0	0.0977096	7.66541	2.17945	0.0434284	0.13986	-5.00725
ENSMUSG00000003072	Atp5d	ATP synthase, H+ transporting, mitochondrial F1 complex, delta subunit	66043	3.6.3.14	PF02823	protein_coding	chr10		0	-0.0569958	8.11388	-0.894461	0.38338	0.583256	-6.81242
ENSMUSG00000016252	Atp5e	ATP synthase, H+ transporting, mitochondrial F1 complex, epsilon subunit	67126	3.6.3.14	PF04627	protein_coding	chr2		0	-0.0669905	4.80884	-0.898608	0.381228	0.581594	-6.5929
ENSMUSG00000006057	Atp5g1	ATP synthase, H+ transporting, mitochondrial F0 complex, subunit C1 (subunit 9)	11951	3.6.3.14	PF00137	protein_coding	chr11		0	-0.000195702	7.52001	-0.00247002	0.998058	0.998485	-7.20684
ENSMUSG00000062683	Atp5g2	ATP synthase, H+ transporting, mitochondrial F0 complex, subunit C2 (subunit 9)	67942	3.6.3.14	PF00137	protein_coding	chr15		0	0.227077	3.14529	1.5014	0.151328	0.324333	-5.57595
ENSMUSG00000018770	Atp5g3	ATP synthase, H+ transporting, mitochondrial F0 complex, subunit C3 (subunit 9)	228033	3.6.3.14	PF00137	protein_coding	chr2		0	-0.206489	7.06002	-3.06262	0.00695376	0.0382069	-3.2542
ENSMUSG00000034566	Atp5h	ATP synthase, H+ transporting, mitochondrial F0 complex, subunit D	71679	3.6.3.14	PF05873	protein_coding	chr11		0	0.0502988	6.41908	0.891015	0.385175	0.584994	-6.75409
ENSMUSG00000022890	Atp5j	ATP synthase, H+ transporting, mitochondrial F0 complex, subunit F	11957	3.6.3.14	PF05511	protein_coding	chr16		0	0.0271391	6.1232	0.413927	0.684027	0.816813	-7.05343
ENSMUSG00000038690	Atp5j2	ATP synthase, H+ transporting, mitochondrial F0 complex, subunit F2	57423	3.6.3.14	PF10206	protein_coding	chr5		0	0.0246746	6.32845	0.376103	0.711424	0.83552	-7.0786
ENSMUSG00000050856	Atp5k	ATP synthase, H+ transporting, mitochondrial F1F0 complex, subunit E	11958	3.6.3.14	PF05680	protein_coding	chr5		0	-0.0519621	5.04216	-0.758786	0.458219	0.648536	-6.75308
ENSMUSG00000038717	Atp5l	ATP synthase, H+ transporting, mitochondrial F0 complex, subunit G	27425	3.6.3.14	PF04718	protein_coding	chr9		0	0.0169523	6.16791	0.294015	0.772253	0.873971	-7.09648
ENSMUSG00000071528	Atp5md	ATP synthase membrane subunit DAPIT	66477		PF14960	protein_coding	chr19		0	0.159487	6.77518	2.22152	0.0399674	0.132451	-4.89579
ENSMUSG00000021290	Atp5mpl	ATP synthase membrane subunit 6.8PL	70257		PF08039	protein_coding	chr12		0	0.0528227	5.26401	0.636308	0.532925	0.707175	-6.86195
ENSMUSG00000022956	Atp5o	ATP synthase, H+ transporting, mitochondrial F1 complex, O subunit	28080	3.6.3.14	PF00213	protein_coding	chr16		0	0.0302254	7.3749	0.661252	0.517182	0.695951	-6.97509
ENSMUSG00000000563	Atp5pb	ATP synthase peripheral stalk-membrane subunit b	11950	3.6.3.14	PF05405	protein_coding	chr3		0	0.0378003	7.57799	0.686138	0.501741	0.683097	-6.96797
ENSMUSG00000064357	ATP6	ATP synthase F0 subunit 6	17705	3.6.3.14	PF00119	protein_coding	chrM		0	0.34544	12.6871	1.63646	0.119849	0.278624	-6.06351
ENSMUSG00000019087	Atp6ap1	ATPase, H+ transporting, lysosomal accessory protein 1	54411	3.6.3.14	PF05827	protein_coding	chrX		0	0.0489343	8.92002	0.902284	0.379327	0.579791	-6.83732
ENSMUSG00000031007	Atp6ap2	ATPase, H+ transporting, lysosomal accessory protein 2	70495		PF07850	protein_coding	chrX		0	0.104212	8.13534	2.2451	0.0381405	0.128271	-4.90125
ENSMUSG00000019302	Atp6v0a1	ATPase, H+ transporting, lysosomal V0 subunit A1	11975	3.6.3.14	PF01496	protein_coding	chr11		0	0.117259	9.89083	2.17747	0.0435975	0.140221	-5.08507
ENSMUSG00000038023	Atp6v0a2	ATPase, H+ transporting, lysosomal V0 subunit A2	21871	3.6.3.14	PF01496	protein_coding	chr5		0	-0.0655402	5.01346	-1.01159	0.32571	0.530317	-6.54699
ENSMUSG00000038600	Atp6v0a4	ATPase, H+ transporting, lysosomal V0 subunit A4	140494	3.6.3.14	PF01496	protein_coding	chr6		0	0.0933365	-1.39935	0.244082	0.810046	0.897961	-5.56713
ENSMUSG00000033379	Atp6v0b	ATPase, H+ transporting, lysosomal V0 subunit B	114143	3.6.3.14	PF00137	protein_coding	chr4		0	-0.0240599	7.6189	-0.321949	0.751358	0.861523	-7.156
ENSMUSG00000024121	Atp6v0c	ATPase, H+ transporting, lysosomal V0 subunit C	11984	3.6.3.14	PF00137	protein_coding	chr17		0	0.183036	10.345	2.41833	0.0269157	0.100242	-4.6513
ENSMUSG00000013160	Atp6v0d1	ATPase, H+ transporting, lysosomal V0 subunit D1	11972	3.6.3.14	PF01992	protein_coding	chr8		0	-0.206821	8.1072	-3.39395	0.00339318	0.0226598	-2.58918
ENSMUSG00000015575	Atp6v0e	ATPase, H+ transporting, lysosomal V0 subunit E	11974	3.6.3.14	PF05493	protein_coding	chr17		0	0.106031	2.95359	0.716982	0.482977	0.668188	-6.36138
ENSMUSG00000039347	Atp6v0e2	ATPase, H+ transporting, lysosomal V0 subunit E2	76252	3.6.3.14	PF05493	protein_coding	chr6		0	-0.0853331	9.002	-1.46039	0.162148	0.339461	-6.19977
ENSMUSG00000052459	Atp6v1a	ATPase, H+ transporting, lysosomal V1 subunit A	11964	3.6.3.14	PF16886	protein_coding	chr16		0	0.0353915	9.28809	0.669381	0.512109	0.691997	-7.0377
ENSMUSG00000006273	Atp6v1b2	ATPase, H+ transporting, lysosomal V1 subunit B2	11966	3.6.3.14	PF02874	protein_coding	chr8		0	0.00252331	9.43281	0.041085	0.9677	0.982936	-7.27155
ENSMUSG00000022295	Atp6v1c1	ATPase, H+ transporting, lysosomal V1 subunit C1	66335	3.6.3.14	PF03223	protein_coding	chr15		0	0.000960751	7.34228	0.0137899	0.989156	0.994387	-7.20143
ENSMUSG00000020566	Atp6v1c2	ATPase, H+ transporting, lysosomal V1 subunit C2	68775	3.6.3.14	PF03223	protein_coding	chr12		0	-0.69694	-0.309001	-2.09725	0.0509973	0.156446	-3.92968
ENSMUSG00000021114	Atp6v1d	ATPase, H+ transporting, lysosomal V1 subunit D	73834	3.6.3.14	PF01813	protein_coding	chr12		0	0.0596446	7.22797	0.8875	0.387011	0.586781	-6.79576
ENSMUSG00000019210	Atp6v1e1	ATPase, H+ transporting, lysosomal V1 subunit E1	11973	3.6.3.14	PF01991	protein_coding	chr6		0	0.0147551	7.65619	0.319774	0.752978	0.862405	-7.15848
ENSMUSG00000004285	Atp6v1f	ATPase, H+ transporting, lysosomal V1 subunit F	66144	3.6.3.14	PF01990	protein_coding	chr6		0	-0.141892	6.21249	-2.42518	0.0265431	0.0994777	-4.49124
ENSMUSG00000039105	Atp6v1g1	ATPase, H+ transporting, lysosomal V1 subunit G1	66290	3.6.3.14	PF03179	protein_coding	chr4		0	-0.13719	5.95074	-2.47036	0.0242027	0.093318	-4.39212
ENSMUSG00000024403	Atp6v1g2	ATPase, H+ transporting, lysosomal V1 subunit G2	66237	3.6.3.14	PF03179	protein_coding	chr17		0	0.016457	8.36983	0.348402	0.731752	0.848819	-7.17423
ENSMUSG00000033793	Atp6v1h	ATPase, H+ transporting, lysosomal V1 subunit H	108664	3.6.3.14	PF03224	protein_coding	chr1		0	-0.0477184	7.17973	-0.627447	0.53858	0.711797	-6.98964
ENSMUSG00000033792	Atp7a	ATPase, Cu++ transporting, alpha polypeptide	11977		PF00403	protein_coding	chrX		0	-0.300717	2.70044	-1.78878	0.0912175	0.232066	-4.93088
ENSMUSG00000006567	Atp7b	ATPase, Cu++ transporting, beta polypeptide	11979		PF00403	protein_coding	chr8		0	-0.270009	1.05981	-1.99415	0.0621813	0.178956	-4.41633
ENSMUSG00000064356	ATP8	ATP synthase F0 subunit 8	17706	3.6.3.14	PF00895	protein_coding	chrM		0	0.315471	9.22549	1.35311	0.19348	0.380981	-6.35158
ENSMUSG00000037685	Atp8a1	ATPase, aminophospholipid transporter (APLT), class I, type 8A, member 1	11980		PF16212	protein_coding	chr5		0	0.177235	8.38153	2.23387	0.0390002	0.130323	-4.93291
ENSMUSG00000021983	Atp8a2	ATPase, aminophospholipid transporter-like, class I, type 8A, member 2	50769		PF16212	protein_coding	chr14		0	0.255292	6.88276	3.3708	0.00356859	0.0235393	-2.60326
ENSMUSG00000039529	Atp8b1	ATPase, class I, type 8B, member 1	54670		PF16212	protein_coding	chr18		0	0.292803	-0.588259	1.01115	0.325913	0.530538	-5.16495
ENSMUSG00000060671	Atp8b2	ATPase, class I, type 8B, member 2	54667		PF16209	protein_coding	chr3		0	-0.0789394	5.71483	-1.54722	0.139951	0.308543	-5.92329
ENSMUSG00000003341	Atp8b3	ATPase, class I, type 8B, member 3	67331		PF16209	protein_coding	chr10		0	-0.701748	-1.88062	-1.50217	0.151129	0.324013	-4.59098
ENSMUSG00000028457	Atp8b5	ATPase, class I, type 8B, member 5	320571		PF16212	protein_coding	chr4		0	0.111976	-1.54068	0.233506	0.818116	0.903739	-5.49338
ENSMUSG00000027546	Atp9a	ATPase, class II, type 9A	11981		PF16209	protein_coding	chr2		0	0.153438	9.14674	3.09385	0.00650174	0.036491	-3.26449
ENSMUSG00000024566	Atp9b	ATPase, class II, type 9B	50771		PF16209	protein_coding	chr18		0	0.0866436	5.50596	1.58699	0.130665	0.295054	-5.86579
ENSMUSG00000028710	Atpaf1	ATP synthase mitochondrial F1 complex assembly factor 1	230649		PF06644	protein_coding	chr4		0	-0.0534557	4.20031	-0.62947	0.537286	0.710773	-6.77066
ENSMUSG00000042709	Atpaf2	ATP synthase mitochondrial F1 complex assembly factor 2	246782		PF07542	protein_coding	chr11		0	-0.121937	4.1558	-1.66384	0.114195	0.269958	-5.57238
ENSMUSG00000054428	Atpif1	ATPase inhibitory factor 1	11983		PF04568	protein_coding	chr4		0	0.204759	7.41593	1.79812	0.0896744	0.229765	-5.64764
ENSMUSG00000039065	Atpsckmt	ATP synthase C subunit lysine N-methyltransferase	68073			protein_coding	chr15		0	-0.212074	2.19553	-1.4258	0.171764	0.352276	-5.46287
ENSMUSG00000032409	Atr	ataxia telangiectasia and Rad3 related	245000	2.7.11.1	PF02259	protein_coding	chr9		0	-0.0171955	2.37412	-0.11569	0.909234	0.955144	-6.54888
ENSMUSG00000013622	Atraid	all-trans retinoic acid induced differentiation factor	381629			protein_coding	chr5		0	-0.0808377	5.0299	-0.987413	0.337083	0.540813	-6.56058
ENSMUSG00000025646	Atrip	ATR interacting protein	235610			protein_coding	chr9		0	0.0173993	4.44196	0.264212	0.794746	0.888014	-6.93165
ENSMUSG00000027312	Atrn	attractin	11990		PF01437	protein_coding	chr2		0	0.000174019	7.82165	0.00269182	0.997883	0.998485	-7.22784
ENSMUSG00000054843	Atrnl1	attractin like 1	226255		PF01437	protein_coding	chr19		0	0.184496	7.33886	1.93626	0.0693874	0.193082	-5.42202
ENSMUSG00000031229	Atrx	ATRX, chromatin remodeler	22589		PF00271	protein_coding	chrX		0	0.34393	7.67197	2.80917	0.0119444	0.0556933	-3.8076
ENSMUSG00000046876	Atxn1	ataxin 1	20238		PF12547	protein_coding	chr13		0	-0.318126	6.29409	-2.93636	0.00911459	0.0460566	-3.46642
ENSMUSG00000016541	Atxn10	ataxin 10	54138		PF09759	protein_coding	chr15		0	-0.0664979	8.20858	-1.38238	0.184486	0.369414	-6.28144
ENSMUSG00000069895	Atxn1l	ataxin 1-like	52335		PF08517	protein_coding	chr8		0	-0.130331	5.20723	-2.19278	0.0423027	0.137313	-4.8454
ENSMUSG00000042605	Atxn2	ataxin 2	20239		PF14438	protein_coding	chr5		0	0.0578313	7.24258	0.930782	0.364805	0.567079	-6.7582
ENSMUSG00000032637	Atxn2l	ataxin 2-like	233871		PF06741	protein_coding	chr7		0	-0.0704558	7.8114	-0.954923	0.352802	0.55579	-6.74984
ENSMUSG00000021189	Atxn3	ataxin 3	110616	3.4.22.-	PF02809	protein_coding	chr12		0	-0.430157	3.66724	-4.93615	0.000120035	0.00198743	0.993649
ENSMUSG00000021738	Atxn7	ataxin 7	246103		PF08313	protein_coding	chr14		0	-0.132576	4.03829	-1.22942	0.235411	0.431223	-6.0271
ENSMUSG00000020564	Atxn7l1	ataxin 7-like 1	380753		PF08313	protein_coding	chr12		0	0.257018	4.61256	2.68725	0.0154404	0.0674262	-3.87574
ENSMUSG00000048997	Atxn7l2	ataxin 7-like 2	72522		PF08313	protein_coding	chr3		0	0.0760644	3.50532	0.915184	0.372706	0.574131	-6.39119
ENSMUSG00000059995	Atxn7l3	ataxin 7-like 3	217218		PF08209	protein_coding	chr11		0	0.0866067	7.70771	1.78435	0.0919573	0.233359	-5.68126
ENSMUSG00000074748	Atxn7l3b	ataxin 7-like 3B	382423			protein_coding	chr10		0	-0.114224	8.35833	-2.76472	0.0131203	0.0596715	-3.91545
ENSMUSG00000078584	AU022252	expressed sequence AU022252	230696		PF10504	protein_coding	chr4		0	-0.0781325	5.09987	-1.45907	0.162508	0.339967	-6.03122
ENSMUSG00000097209	AU022754	expressed sequence AU022754	105975			lncRNA	chr15		0	-0.167862	0.954655	-1.23157	0.234627	0.43008	-5.40756
ENSMUSG00000109890	AU023762	expressed sequence AU023762	102688			lncRNA	chr9		0	0.363505	2.70521	2.13449	0.04743	0.148415	-4.38841
ENSMUSG00000028830	AU040320	expressed sequence AU040320	100317			protein_coding	chr4		0	0.182368	5.95784	3.03209	0.00742528	0.0399838	-3.27515
ENSMUSG00000091523	AU040972	expressed sequence AU040972	104522			lncRNA	chr11		0	0.58236	-2.79535	0.88992	0.385746	0.585382	-4.8958
ENSMUSG00000078435	AU041133	expressed sequence AU041133	216177		PF00096	protein_coding	chr10	zf-C2H2	1	0.104306	0.79877	0.715083	0.48412	0.668998	-6.07236
ENSMUSG00000021460	Auh	AU RNA binding protein/enoyl-coenzyme A hydratase	11992	4.2.1.18	PF00378	protein_coding	chr13		0	-0.115021	5.2769	-1.68112	0.110746	0.264968	-5.69853
ENSMUSG00000068328	Aup1	ancient ubiquitous protein 1	11993		PF02845	protein_coding	chr6		0	-0.172597	5.52285	-2.50878	0.0223675	0.088403	-4.27788
ENSMUSG00000027496	Aurka	aurora kinase A	20878	2.7.11.1	PF00069	protein_coding	chr2		0	-0.245484	1.78159	-1.1009	0.286059	0.488771	-5.61795
ENSMUSG00000065990	Aurkaip1	aurora kinase A interacting protein 1	66077		PF08213	protein_coding	chr4		0	-0.184318	5.09492	-3.13186	0.00599022	0.0344733	-2.98043
ENSMUSG00000029673	Auts2	autism susceptibility candidate 2	319974			protein_coding	chr5		0	0.324868	6.55046	4.44678	0.000342096	0.0042481	-0.266829
ENSMUSG00000087519	AV039307	expressed sequence AV039307	100502700			lncRNA	chr2		0	0.21378	-1.09098	0.751282	0.462606	0.651747	-5.41755
ENSMUSG00000003604	Aven	apoptosis, caspase activation inhibitor	74268			protein_coding	chr2		0	0.101836	2.64355	0.858684	0.402284	0.600171	-6.22788
ENSMUSG00000025432	Avil	advillin	11567		PF02209	protein_coding	chr10		0	-0.294376	-0.806399	-1.27619	0.218798	0.411793	-5.0319
ENSMUSG00000029787	Avl9	AVL9 cell migration associated	78937		PF09794	protein_coding	chr6		0	-0.0787805	6.01515	-1.10391	0.284788	0.487497	-6.52207
ENSMUSG00000018821	Avpi1	arginine vasopressin-induced 1	69534		PF15063	protein_coding	chr19		0	-0.548687	2.86272	-4.72077	0.000189835	0.00277994	0.750457
ENSMUSG00000020123	Avpr1a	arginine vasopressin receptor 1A	54140		PF08983	protein_coding	chr10		0	-0.274547	2.05864	-2.28195	0.0354393	0.121938	-4.1654
ENSMUSG00000078349	AW011738	expressed sequence AW011738	100382			lncRNA	chr4		0	-0.468248	1.33439	-2.39074	0.0284676	0.104598	-3.70988
ENSMUSG00000074166	AW146154	expressed sequence AW146154	101835		PF01352	protein_coding	chr7	zf-C2H2	1	-0.272309	1.15355	-1.53048	0.144021	0.314557	-5.15441
ENSMUSG00000039182	AW209491	expressed sequence AW209491	105351		PF18474	protein_coding	chr13		0	-0.0695821	3.58012	-1.03985	0.312759	0.51799	-6.35981
ENSMUSG00000087334	AW495222	expressed sequence AW495222	105364			lncRNA	chr13		0	0.183925	-1.96303	0.311219	0.759362	0.86588	-5.48858
ENSMUSG00000087516	AW549542	expressed sequence AW549542	100993			lncRNA	chr5		0	-0.147821	-1.82212	-0.337459	0.73984	0.854247	-5.47307
ENSMUSG00000041935	AW549877	expressed sequence AW549877	106064		PF17716	protein_coding	chr15		0	0.00992398	5.74218	0.163307	0.872174	0.933597	-7.12675
ENSMUSG00000038112	AW551984	expressed sequence AW551984	244810		PF08487	protein_coding	chr9		0	0.437334	5.56973	3.15699	0.00567392	0.0331511	-2.97592
ENSMUSG00000033632	AW554918	expressed sequence AW554918	225289		PF15369	protein_coding	chr18		0	0.0166555	3.37116	0.223903	0.825462	0.907666	-6.77266
ENSMUSG00000026601	Axdnd1	axonemal dynein light chain domain containing 1	77352		PF10211	protein_coding	chr1		0	0.0801797	-1.54853	0.234538	0.817328	0.903216	-5.55392
ENSMUSG00000024182	Axin1	axin 1	12005		PF00615	protein_coding	chr17		0	-0.0966775	4.62794	-1.36512	0.189748	0.376179	-6.05447
ENSMUSG00000000142	Axin2	axin 2	12006		PF00615	protein_coding	chr11		0	-0.100284	3.92377	-0.926711	0.366856	0.569036	-6.42737
ENSMUSG00000002602	Axl	AXL receptor tyrosine kinase	26362		PF13895	protein_coding	chr7		0	0.205662	2.77075	0.790189	0.440141	0.634197	-6.24497
ENSMUSG00000039285	Azi2	5-azacytidine induced gene 2	27215		PF12845	protein_coding	chr9		0	-0.0799101	5.62545	-0.981611	0.339853	0.543573	-6.63134
ENSMUSG00000037458	Azin1	antizyme inhibitor 1	54375		PF00278	protein_coding	chr15		0	0.407305	8.17856	5.1961	6.94645e-05	0.0013157	1.29375
ENSMUSG00000028789	Azin2	antizyme inhibitor 2	242669	4.1.1.19	PF02784	protein_coding	chr4		0	-0.155801	4.09311	-1.20361	0.244992	0.44212	-6.19005
ENSMUSG00000100005	B130024G19Rik	RIKEN cDNA B130024G19 gene	434198			lncRNA	chr7		0	-0.0412186	-1.57867	-0.121297	0.904857	0.95264	-5.54681
ENSMUSG00000093606	B130034C11Rik	RIKEN cDNA B130034C11 gene	414095			lncRNA	chr16		0	-0.562418	0.000952447	-3.57394	0.00229147	0.0172396	-1.3375
ENSMUSG00000097547	B230110C06Rik	RIKEN cDNA B230110C06 gene	77981			lncRNA	chr14		0	0.633957	-1.50557	2.46443	0.0244984	0.0940434	-3.26909
ENSMUSG00000097378	B230208H11Rik	RIKEN cDNA B230208H11 gene	320273			lncRNA	chr10		0	0.202623	-1.72595	0.642956	0.528704	0.703958	-5.42591
ENSMUSG00000089706	B230216N24Rik	RIKEN cDNA B230216N24 gene	78603			lncRNA	chr1		0	-0.084014	3.55714	-0.197958	0.845391	0.918968	-6.33202
ENSMUSG00000050538	B230217C12Rik	RIKEN cDNA B230217C12 gene	68127			protein_coding	chr11		0	-0.348853	4.29237	-6.65701	3.74484e-06	0.000145047	4.45241
ENSMUSG00000097785	B230217O12Rik	RIKEN cDNA B230217O12 gene	320879			lncRNA	chr19		0	-0.118407	2.28112	-1.00176	0.330299	0.534307	-6.00971
ENSMUSG00000045767	B230219D22Rik	RIKEN cDNA B230219D22 gene	78521		PF17724	protein_coding	chr13		0	0.206895	6.96911	3.96439	0.000976152	0.00920402	-1.33359
ENSMUSG00000114627	B230220B15Rik	RIKEN cDNA B230220B15 gene	102634835			lncRNA	chr13		0	0.378394	0.319587	1.94733	0.0679547	0.190264	-4.27806
ENSMUSG00000113701	B230303A05Rik	U1 small nuclear ribonucleoprotein 1C pseudogene	100503142			transcribed_processed_pseudogene	chr13		0	0.038992	1.88055	0.280253	0.782615	0.880608	-6.38125
ENSMUSG00000080717	B230307C23Rik	RIKEN cDNA B230307C23 gene	245305			protein_coding	chr16		0	-0.248226	1.00874	-1.69807	0.107451	0.259714	-4.83615
ENSMUSG00000109284	B230311B06Rik	RIKEN cDNA B230311B06 gene	381914			lncRNA	chr7		0	0.336858	-0.312985	1.49893	0.151961	0.325354	-4.84516
ENSMUSG00000051844	B230319C09Rik	RIKEN cDNA B230319C09 gene	320775			lncRNA	chr6		0	-0.403736	-2.62078	-0.563323	0.580461	0.741083	-5.07343
ENSMUSG00000097119	B230354K17Rik	RIKEN cDNA B230354K17 gene	105246278			lncRNA	chr17		0	-0.0840651	3.05686	-0.822	0.422289	0.617582	-6.43778
ENSMUSG00000060802	B2m	beta-2 microglobulin	12010		PF07654	protein_coding	chr2		0	0.211817	5.06597	2.24229	0.0383543	0.128778	-4.72434
ENSMUSG00000043300	B3galnt1	UDP-GalNAc:betaGlcNAc beta 1,3-galactosaminyltransferase, polypeptide 1	26879	2.4.1.79	PF01762	protein_coding	chr3		0	0.0610604	5.67394	1.05816	0.30457	0.509025	-6.57261
ENSMUSG00000039242	B3galnt2	UDP-GalNAc:betaGlcNAc beta 1,3-galactosaminyltransferase, polypeptide 2	97884		PF01762	protein_coding	chr13		0	-0.21542	2.65194	-1.88642	0.0761806	0.205646	-4.88227
ENSMUSG00000034780	B3galt1	UDP-Gal:betaGlcNAc beta 1,3-galactosyltransferase, polypeptide 1	26877	2.4.1.-	PF01762	protein_coding	chr2		0	0.274351	6.03072	3.16166	0.00561696	0.0329523	-3.00784
ENSMUSG00000033849	B3galt2	UDP-Gal:betaGlcNAc beta 1,3-galactosyltransferase, polypeptide 2	26878	2.4.1.-	PF01762	protein_coding	chr1		0	-0.0419462	6.36675	-0.390261	0.701119	0.828555	-7.04442
ENSMUSG00000067370	B3galt4	UDP-Gal:betaGlcNAc beta 1,3-galactosyltransferase, polypeptide 4	54218	2.4.1.62	PF01762	protein_coding	chr17		0	-0.419063	1.25184	-3.82541	0.00132252	0.0114778	-0.986388
ENSMUSG00000074892	B3galt5	UDP-Gal:betaGlcNAc beta 1,3-galactosyltransferase, polypeptide 5	93961	2.4.1.-	PF01762	protein_coding	chr16		0	0.388196	3.0651	4.01372	0.000876513	0.00842691	-0.952837
ENSMUSG00000050796	B3galt6	UDP-Gal:betaGal beta 1,3-galactosyltransferase, polypeptide 6	117592	2.4.1.134	PF01762	protein_coding	chr4		0	0.0584051	3.47649	0.654245	0.521578	0.698584	-6.65696
ENSMUSG00000045994	B3gat1	beta-1,3-glucuronyltransferase 1 (glucuronosyltransferase P)	76898	2.4.1.135	PF03360	protein_coding	chr9		0	-0.092265	8.37417	-0.810741	0.428554	0.623917	-6.90057
ENSMUSG00000026156	B3gat2	beta-1,3-glucuronyltransferase 2 (glucuronosyltransferase S)	280645	2.4.1.135	PF03360	protein_coding	chr1		0	0.549614	5.14203	9.38772	3.39616e-08	4.33602e-06	9.12407
ENSMUSG00000071649	B3gat3	beta-1,3-glucuronyltransferase 3 (glucuronosyltransferase I)	72727	2.4.1.135	PF03360	protein_coding	chr19		0	-0.339407	5.93235	-4.70966	0.0001944	0.0028313	0.340406
ENSMUSG00000051950	B3glct	beta-3-glucosyltransferase	381694	2.4.1.-	PF02434	protein_coding	chr5		0	0.606205	4.26164	7.49811	7.93246e-07	4.68232e-05	6.01483
ENSMUSG00000051650	B3gnt2	UDP-GlcNAc:betaGal beta-1,3-N-acetylglucosaminyltransferase 2	53625	2.4.1.149	PF01762	protein_coding	chr11		0	-0.109218	3.16471	-0.651018	0.523609	0.699878	-6.51352
ENSMUSG00000031803	B3gnt3	UDP-GlcNAc:betaGal beta-1,3-N-acetylglucosaminyltransferase 3	72297	2.4.1.-	PF01762	protein_coding	chr8		0	-0.408916	-1.42441	-1.23694	0.232676	0.427548	-4.95872
ENSMUSG00000029431	B3gnt4	UDP-GlcNAc:betaGal beta-1,3-N-acetylglucosaminyltransferase 4	231727	2.4.1.-	PF01762	protein_coding	chr5		0	-0.272288	-0.758695	-0.512035	0.615116	0.765774	-5.79301
ENSMUSG00000022686	B3gnt5	UDP-GlcNAc:betaGal beta-1,3-N-acetylglucosaminyltransferase 5	108105	2.4.1.206	PF01762	protein_coding	chr16		0	-0.0628884	2.14744	-0.389305	0.701813	0.828946	-6.32147
ENSMUSG00000079445	B3gnt7	UDP-GlcNAc:betaGal beta-1,3-N-acetylglucosaminyltransferase 7	227327	2.4.1.-	PF01762	protein_coding	chr1		0	-0.113161	1.22148	-0.567723	0.577535	0.738955	-6.1866
ENSMUSG00000059479	B3gnt8	UDP-GlcNAc:betaGal beta-1,3-N-acetylglucosaminyltransferase 8	232984		PF01762	protein_coding	chr7		0	-0.0114426	-1.89383	-0.0344674	0.9729	0.985363	-5.59177
ENSMUSG00000069920	B3gnt9	UDP-GlcNAc:betaGal beta-1,3-N-acetylglucosaminyltransferase 9	97440		PF01762	protein_coding	chr8		0	-0.503476	-0.357931	-2.16963	0.0442752	0.141477	-3.85117
ENSMUSG00000046605	B3gntl1	UDP-GlcNAc:betaGal beta-1,3-N-acetylglucosaminyltransferase-like 1	210004		PF00535	protein_coding	chr11		0	-0.18897	1.654	-2.1064	0.0500986	0.154527	-4.40229
ENSMUSG00000046415	B430212C06Rik	RIKEN cDNA B430212C06 gene	338360			lncRNA	chr18		0	0.608592	0.334999	3.21951	0.00495617	0.0298886	-2.04515
ENSMUSG00000103622	B430319G15Rik	RIKEN cDNA B430319G15 gene	78575			TEC	chr9		0	-0.74229	0.00683453	-3.04719	0.00718833	0.0390846	-2.33946
ENSMUSG00000006731	B4galnt1	beta-1,4-N-acetyl-galactosaminyl transferase 1	14421	2.4.1.92	PF00535	protein_coding	chr10		0	0.066417	7.04839	1.11679	0.279393	0.481152	-6.56428
ENSMUSG00000041372	B4galnt3	beta-1,4-N-acetyl-galactosaminyl transferase 3	330406		PF05679	protein_coding	chr6		0	-0.797277	-1.07764	-2.5324	0.0213053	0.0851225	-3.1614
ENSMUSG00000055629	B4galnt4	beta-1,4-N-acetyl-galactosaminyl transferase 4	330671		PF05679	protein_coding	chr7		0	0.0735003	6.26653	1.21848	0.239437	0.435239	-6.41791
ENSMUSG00000028413	B4galt1	UDP-Gal:betaGlcNAc beta 1,4- galactosyltransferase, polypeptide 1	14595	2.4.1.-	PF02709	protein_coding	chr4		0	0.384179	1.9358	3.17849	0.00541621	0.0320143	-2.29545
ENSMUSG00000028541	B4galt2	UDP-Gal:betaGlcNAc beta 1,4- galactosyltransferase, polypeptide 2	53418	2.4.1.-	PF02709	protein_coding	chr4		0	0.110066	6.91034	1.54346	0.140857	0.309671	-6.01694
ENSMUSG00000052423	B4galt3	UDP-Gal:betaGlcNAc beta 1,4-galactosyltransferase, polypeptide 3	57370	2.4.1.-	PF13733	protein_coding	chr1		0	-0.0286819	5.4598	-0.39445	0.698081	0.826042	-7.03475
ENSMUSG00000022793	B4galt4	UDP-Gal:betaGlcNAc beta 1,4-galactosyltransferase, polypeptide 4	56375	2.4.1.-	PF02709	protein_coding	chr16		0	-0.0292793	3.41525	-0.420589	0.679246	0.813585	-6.7761
ENSMUSG00000017929	B4galt5	UDP-Gal:betaGlcNAc beta 1,4-galactosyltransferase, polypeptide 5	56336	2.4.1.-	PF13733	protein_coding	chr2		0	0.517796	6.09525	5.84954	1.81826e-05	0.00046567	2.70755
ENSMUSG00000056124	B4galt6	UDP-Gal:betaGlcNAc beta 1,4-galactosyltransferase, polypeptide 6	56386	2.4.1.-	PF02709	protein_coding	chr18		0	0.141495	8.17567	2.37454	0.0294175	0.107017	-4.67279
ENSMUSG00000021504	B4galt7	xylosylprotein beta1,4-galactosyltransferase, polypeptide 7 (galactosyltransferase I)	218271	2.4.1.133	PF02709	protein_coding	chr13		0	-0.0618985	3.9689	-0.888335	0.386574	0.586214	-6.53946
ENSMUSG00000047379	B4gat1	beta-1,4-glucuronyltransferase 1	108902	2.4.1.149		protein_coding	chr19		0	0.0803623	6.23568	1.18272	0.252957	0.450829	-6.45409
ENSMUSG00000052364	B630019K06Rik	F-box and leucine-rich repeat protein 17 pseudogene	102941			protein_coding	chrX		0	-0.137962	4.76115	-2.06653	0.0541218	0.162711	-5.03578
ENSMUSG00000001039	B9d1	B9 protein domain 1	27078		PF07162	protein_coding	chr11		0	0.23707	2.17265	1.86871	0.0787331	0.21045	-4.85628
ENSMUSG00000063439	B9d2	B9 protein domain 2	232987		PF07162	protein_coding	chr7		0	0.189017	2.84367	1.63979	0.119148	0.277517	-5.34907
ENSMUSG00000022296	Baalc	brain and acute leukemia, cytoplasmic	118452		PF06989	protein_coding	chr15		0	-0.457796	5.63747	-7.12572	1.55842e-06	7.42014e-05	5.24325
ENSMUSG00000031820	Babam1	BRISC and BRCA1 A complex member 1	68251			protein_coding	chr8		0	-0.109831	5.54876	-1.92207	0.0712646	0.196629	-5.34627
ENSMUSG00000052139	Babam2	BRISC and BRCA1 A complex member 2	107976		PF06113	protein_coding	chr5		0	0.0990042	5.53606	1.34213	0.196944	0.385042	-6.19794
ENSMUSG00000032086	Bace1	beta-site APP cleaving enzyme 1	23821	3.4.23.46	PF00026	protein_coding	chr9		0	0.0279336	7.41413	0.592761	0.561029	0.72679	-7.0308
ENSMUSG00000040605	Bace2	beta-site APP-cleaving enzyme 2	56175	3.4.23.45	PF00026	protein_coding	chr16		0	0.249631	2.74376	2.68287	0.0155829	0.0678937	-3.55295
ENSMUSG00000025612	Bach1	BTB and CNC homology 1, basic leucine zipper transcription factor 1	12013		PF00651	protein_coding	chr16	TF_bZIP	1	0.274437	5.59615	2.95928	0.0086791	0.0444291	-3.34076
ENSMUSG00000040270	Bach2	BTB and CNC homology, basic leucine zipper transcription factor 2	12014		PF00651	protein_coding	chr4	TF_bZIP	1	0.118761	5.03954	1.2092	0.24289	0.439799	-6.22915
ENSMUSG00000086150	Bach2os	BTB and CNC homology 2, opposite strand	414068			lncRNA	chr4		0	-0.194978	-1.94801	-0.330245	0.74519	0.857473	-5.28166
ENSMUSG00000024959	Bad	BCL2-associated agonist of cell death	12015		PF10514	protein_coding	chr19		0	-0.0582167	4.46145	-0.710574	0.486841	0.671349	-6.71629
ENSMUSG00000028416	Bag1	BCL2-associated athanogene 1	12017		PF02179	protein_coding	chr4		0	0.175603	6.55413	1.77263	0.0939413	0.236686	-5.65296
ENSMUSG00000042215	Bag2	BCL2-associated athanogene 2	213539			protein_coding	chr1		0	0.0184148	4.19998	0.279043	0.783528	0.881405	-6.88801
ENSMUSG00000030847	Bag3	BCL2-associated athanogene 3	29810		PF02179	protein_coding	chr7		0	0.189602	2.23764	0.640842	0.530044	0.705039	-6.18054
ENSMUSG00000037316	Bag4	BCL2-associated athanogene 4	67384		PF02179	protein_coding	chr8		0	0.188428	5.81871	3.02763	0.00749671	0.0402283	-3.28042
ENSMUSG00000049792	Bag5	BCL2-associated athanogene 5	70369		PF02179	protein_coding	chr12		0	0.0159571	4.60541	0.239409	0.813608	0.900492	-6.96553
ENSMUSG00000024392	Bag6	BCL2-associated athanogene 6	224727		PF00240	protein_coding	chr17		0	0.0919573	8.11525	1.73523	0.100521	0.248292	-5.7713
ENSMUSG00000039741	Bahcc1	BAH domain and coiled-coil containing 1	268515		PF01426	protein_coding	chr11		0	0.270786	4.98204	2.73313	0.0140231	0.0627634	-3.86182
ENSMUSG00000040007	Bahd1	bromo adjacent homology domain containing 1	228536		PF01426	protein_coding	chr2		0	0.00632274	6.11732	0.130874	0.897388	0.948047	-7.11385
ENSMUSG00000025372	Baiap2	brain-specific angiogenesis inhibitor 1-associated protein 2	108100		PF14604	protein_coding	chr11		0	0.104763	7.82991	1.38058	0.185029	0.369909	-6.25364
ENSMUSG00000038859	Baiap2l1	BAI1-associated protein 2-like 1	66898		PF08397	protein_coding	chr5		0	-0.288448	-0.619631	-0.899026	0.381012	0.581367	-5.22424
ENSMUSG00000018126	Baiap2l2	BAI1-associated protein 2-like 2	207495		PF14604	protein_coding	chr15		0	-0.539016	3.29676	-3.44089	0.00306337	0.0211964	-1.99013
ENSMUSG00000047507	Baiap3	BAI1-associated protein 3	545192		PF00168	protein_coding	chr17		0	0.522726	2.50828	2.00299	0.061142	0.176869	-4.68346
ENSMUSG00000057789	Bak1	BCL2-antagonist/killer 1	12018		PF00452	protein_coding	chr17		0	-0.240421	4.23528	-2.4953	0.0229959	0.0900813	-4.14951
ENSMUSG00000024232	Bambi	BMP and activin membrane-bound inhibitor	68010		PF06211	protein_coding	chr18		0	-0.0738225	1.55973	-0.530906	0.60225	0.756092	-6.11258
ENSMUSG00000024844	Banf1	BAF nuclear assembly factor 1	23825		PF02961	protein_coding	chr19		0	-0.0814659	5.2165	-0.917173	0.371692	0.573184	-6.63175
ENSMUSG00000025316	Banp	BTG3 associated nuclear protein	53325		PF10523	protein_coding	chr8		0	0.119173	4.22513	0.572253	0.57453	0.736636	-6.82033
ENSMUSG00000021901	Bap1	Brca1 associated protein 1	104416		PF01088	protein_coding	chr14		0	0.0608757	7.20256	1.20386	0.244896	0.442086	-6.46754
ENSMUSG00000026196	Bard1	BRCA1 associated RING domain 1	12021		PF12796	protein_coding	chr1		0	0.357421	-1.15354	1.4478	0.165595	0.34421	-4.8565
ENSMUSG00000026805	Barhl1	BarH like homeobox 1	54422		PF00046	protein_coding	chr2	Homeobox	1	-0.74604	-2.7167	-0.789134	0.440741	0.634909	-5.09131
ENSMUSG00000032033	Barx2	BarH-like homeobox 2	12023		PF00046	protein_coding	chr9	Homeobox	1	-0.387469	0.50454	-2.10017	0.0507086	0.155796	-4.0816
ENSMUSG00000045763	Basp1	brain abundant, membrane attached signal protein 1	70350		PF05466	protein_coding	chr15		0	0.387276	10.4096	5.99171	1.36805e-05	0.000382789	2.88108
ENSMUSG00000003873	Bax	BCL2-associated X protein	12028		PF00452	protein_coding	chr7		0	0.042049	5.76382	0.379964	0.708607	0.833405	-7.04721
ENSMUSG00000035021	Baz1a	bromodomain adjacent to zinc finger domain 1A	217578		PF15612	protein_coding	chr12		0	0.229582	1.88068	0.508005	0.617881	0.767775	-5.66577
ENSMUSG00000002748	Baz1b	bromodomain adjacent to zinc finger domain, 1B	22385		PF00439	protein_coding	chr5		0	-0.146771	5.55589	-2.10073	0.0506538	0.155655	-5.06781
ENSMUSG00000040054	Baz2a	bromodomain adjacent to zinc finger domain, 2A	116848		PF00439	protein_coding	chr10	MBD	1	0.071449	5.48225	1.08303	0.293697	0.49707	-6.52648
ENSMUSG00000026987	Baz2b	bromodomain adjacent to zinc finger domain, 2B	407823		PF02791	protein_coding	chr2	MBD	1	0.0202438	4.3999	0.163893	0.871719	0.933318	-6.94207
ENSMUSG00000085041	BB031773	expressed sequence BB031773	100473			lncRNA	chr4		0	0.870086	-1.54041	1.96768	0.0653884	0.185307	-4.01528
ENSMUSG00000085218	BB218582	expressed sequence BB218582	102640562			lncRNA	chr2		0	-0.0792004	-0.940993	-0.24356	0.810443	0.898199	-5.66601
ENSMUSG00000084938	BB557941	expressed sequence BB557941	767815			lncRNA	chr2		0	-0.302203	-0.897803	-1.09559	0.288311	0.491087	-5.20648
ENSMUSG00000002083	Bbc3	BCL2 binding component 3	170770		PF15826	protein_coding	chr7		0	-0.024582	4.32833	-0.0871752	0.931536	0.965871	-7.03121
ENSMUSG00000084957	Bbip1	BBSome interacting protein 1	100503572		PF14777	protein_coding	chr19		0	0.252322	5.52659	2.97749	0.00834745	0.0434148	-3.34497
ENSMUSG00000057265	Bbof1	basal body orientation factor 1	72873		PF14988	protein_coding	chr12		0	-0.206518	0.858534	-1.64707	0.11763	0.275322	-4.90832
ENSMUSG00000041660	Bbox1	butyrobetaine (gamma), 2-oxoglutarate dioxygenase 1 (gamma-butyrobetaine hydroxylase)	170442	1.14.11.1	PF02668	protein_coding	chr2		0	0.756587	-0.730512	2.12298	0.0485077	0.150967	-3.88777
ENSMUSG00000006464	Bbs1	Bardet-Biedl syndrome 1 (human)	52028		PF14779	protein_coding	chr19		0	0.14822	5.53245	2.71941	0.0144332	0.0640169	-3.88498
ENSMUSG00000035759	Bbs10	Bardet-Biedl syndrome 10 (human)	71769		PF00118	protein_coding	chr10		0	-0.141585	0.931074	-1.06606	0.301084	0.505157	-5.75385
ENSMUSG00000051444	Bbs12	Bardet-Biedl syndrome 12 (human)	241950		PF00118	protein_coding	chr3		0	0.1718	1.03962	1.05928	0.304075	0.508543	-5.73243
ENSMUSG00000031755	Bbs2	Bardet-Biedl syndrome 2 (human)	67378		PF14783	protein_coding	chr8		0	0.0494572	3.38614	0.500316	0.623173	0.771236	-6.65747
ENSMUSG00000025235	Bbs4	Bardet-Biedl syndrome 4 (human)	102774		PF13181	protein_coding	chr9		0	-0.0647832	5.00816	-0.757368	0.459046	0.648853	-6.78373
ENSMUSG00000063145	Bbs5	Bardet-Biedl syndrome 5 (human)	72569		PF07289	protein_coding	chr2		0	-0.134081	3.15138	-0.945504	0.357452	0.560401	-6.18886
ENSMUSG00000037325	Bbs7	Bardet-Biedl syndrome 7 (human)	71492			protein_coding	chr3		0	-0.23295	3.3871	-2.52163	0.0217836	0.0867119	-4.00317
ENSMUSG00000035919	Bbs9	Bardet-Biedl syndrome 9 (human)	319845		PF14727	protein_coding	chr9		0	-0.188722	3.68151	-2.20463	0.0413253	0.135107	-4.59396
ENSMUSG00000022641	Bbx	bobby sox HMG box containing	70508		PF09667	protein_coding	chr16	HMG	1	0.356626	3.4719	2.07291	0.0534583	0.161339	-4.69216
ENSMUSG00000060149	BC002059	cDNA sequence BC002059	213811			lncRNA	chr17		0	-0.325644	1.20501	-1.8043	0.0886654	0.227925	-4.86177
ENSMUSG00000067722	BC003965	cDNA sequence BC003965	214489		PF15013	protein_coding	chr17		0	-0.0492029	4.16765	-0.901944	0.379502	0.579895	-6.55101
ENSMUSG00000052712	BC004004	cDNA sequence BC004004	80748			protein_coding	chr17		0	-0.0232668	5.76044	-0.296362	0.77049	0.872719	-7.0812
ENSMUSG00000019132	BC005537	cDNA sequence BC005537	79555		PF15130	protein_coding	chr13		0	-0.0164861	8.36054	-0.277186	0.78493	0.882234	-7.1896
ENSMUSG00000026851	BC005624	cDNA sequence BC005624	227707		PF07052	protein_coding	chr2		0	0.0622434	5.50276	0.831602	0.416992	0.613546	-6.7566
ENSMUSG00000112160	BC024063	cDNA sequence BC024063	666584		PF00096	protein_coding	chr10	zf-C2H2	1	0.186159	0.515814	1.24346	0.230326	0.424951	-5.38948
ENSMUSG00000044361	BC024139	cDNA sequence BC024139	271278		PF02187	protein_coding	chr15		0	0.446829	2.05483	4.07746	0.000762743	0.00760969	-0.502136
ENSMUSG00000078786	BC024978	cDNA sequence BC024978	414069			protein_coding	chr7		0	-0.178181	3.72712	-2.59479	0.0187246	0.0775067	-3.86363
ENSMUSG00000074862	BC025920	zinc finger protein pseudogene	268319			protein_coding	chr10	zf-C2H2	1	-0.342345	0.960653	-2.03428	0.0575883	0.169993	-4.37738
ENSMUSG00000074649	BC029722	cDNA sequence BC029722	613262			protein_coding	chr2		0	-0.112282	5.10307	-1.94153	0.0687025	0.191583	-5.26408
ENSMUSG00000049946	BC030500	cDNA sequence BC030500	234290			protein_coding	chr8		0	0.0608935	3.26889	0.607783	0.551246	0.721105	-6.53493
ENSMUSG00000036299	BC031181	cDNA sequence BC031181	407819		PF14975	protein_coding	chr18		0	0.0748567	6.49979	1.48282	0.156153	0.331011	-6.07724
ENSMUSG00000033722	BC034090	cDNA sequence BC034090	207792		PF00595	protein_coding	chr1		0	-0.0848664	1.48888	-0.648344	0.525296	0.701263	-6.08806
ENSMUSG00000117698	BC037704	cDNA sequence BC037704	100502982			lncRNA	chr19		0	0.0937972	0.0198054	0.339702	0.73818	0.853089	-5.8151
ENSMUSG00000053684	BC048403	cDNA sequence BC048403	270802		PF09404	protein_coding	chr10		0	-0.000477567	3.20605	-0.00595761	0.995315	0.997201	-6.78727
ENSMUSG00000074052	BC048644	cDNA sequence BC048644	407789			lncRNA	chr8		0	0.467705	-0.0735146	2.24381	0.0382385	0.1285	-3.74051
ENSMUSG00000047515	BC049715	cDNA sequence BC049715	320135		PF15047	protein_coding	chr6		0	-0.0310596	2.30887	-0.218543	0.82957	0.909819	-6.32028
ENSMUSG00000057246	BC051142	cDNA sequence BC051142	407788			protein_coding	chr17		0	-0.374524	0.735821	-1.31644	0.205242	0.395168	-5.24337
ENSMUSG00000092564	BC051226	cDNA sequence BC051226	407803			lncRNA	chr17		0	-0.0848923	1.53076	-0.649291	0.524698	0.700844	-6.16831
ENSMUSG00000046974	BC053393	cDNA sequence BC053393	407814		PF07686	protein_coding	chr11		0	0.322896	-1.26205	0.939629	0.360374	0.562679	-5.27882
ENSMUSG00000041406	BC055324	cDNA sequence BC055324	381306		PF14868	protein_coding	chr1		0	-0.171053	-0.334512	-0.576938	0.571431	0.734137	-5.63592
ENSMUSG00000087368	BC065397	cDNA sequence BC065397	436230			lncRNA	chrX		0	0.039633	0.564409	0.211223	0.835187	0.913233	-6.05222
ENSMUSG00000115783	Bc1	brain cytoplasmic RNA 1	100568459			lncRNA	chr7		0	0.237132	5.13218	1.1483	0.266513	0.466736	-6.39041
ENSMUSG00000045231	BC106179	cDNA sequence BC106179	320099			lncRNA	chr16		0	0.0511888	-2.0301	0.0907493	0.928737	0.964243	-5.58219
ENSMUSG00000002980	Bcam	basal cell adhesion molecule	57278		PF13895	protein_coding	chr7		0	-0.138547	3.01256	-0.605327	0.552839	0.721921	-6.43017
ENSMUSG00000004892	Bcan	brevican	12032			protein_coding	chr3		0	0.385376	5.13235	1.63475	0.120208	0.279045	-5.73808
ENSMUSG00000020650	Bcap29	B cell receptor associated protein 29	12033		PF05529	protein_coding	chr12		0	-0.298678	3.4839	-2.21677	0.0403447	0.133011	-4.51025
ENSMUSG00000002015	Bcap31	B cell receptor associated protein 31	27061		PF18035	protein_coding	chrX		0	-0.0978499	5.69494	-1.86857	0.078754	0.21045	-5.43621
ENSMUSG00000031955	Bcar1	breast cancer anti-estrogen resistance 1	12927		PF08824	protein_coding	chr8		0	0.18492	5.65956	3.13314	0.00597368	0.0344125	-3.0668
ENSMUSG00000028121	Bcar3	breast cancer anti-estrogen resistance 3	29815		PF00617	protein_coding	chr3		0	0.264098	0.588615	1.29813	0.211324	0.402755	-5.25859
ENSMUSG00000005687	Bcas2	breast carcinoma amplified sequence 2	68183		PF05700	protein_coding	chr3		0	-0.153833	4.98285	-2.92784	0.0092819	0.0466422	-3.4182
ENSMUSG00000059439	Bcas3	breast carcinoma amplified sequence 3	192197		PF12490	protein_coding	chr11		0	-0.321166	4.69655	-3.37889	0.00350631	0.0232101	-2.42212
ENSMUSG00000030268	Bcat1	branched chain aminotransferase 1, cytosolic	12035	2.6.1.42	PF01063	protein_coding	chr6		0	-0.0466727	7.14687	-0.563138	0.580584	0.741083	-7.02401
ENSMUSG00000030826	Bcat2	branched chain aminotransferase 2, mitochondrial	12036	2.6.1.42	PF01063	protein_coding	chr7		0	-0.128326	2.89672	-1.27882	0.21789	0.410309	-5.85823
ENSMUSG00000030983	Bccip	BRCA2 and CDKN1A interacting protein	66165		PF13862	protein_coding	chr7		0	-0.00836459	3.83598	-0.106866	0.916128	0.957965	-6.87298
ENSMUSG00000037525	Bcdin3d	BCDIN3 domain containing	75284		PF06859	protein_coding	chr15		0	-0.183919	1.35809	-1.36236	0.1906	0.377352	-5.47721
ENSMUSG00000027792	Bche	butyrylcholinesterase	12038		PF00135	protein_coding	chr3		0	0.159257	-0.163337	0.774431	0.449156	0.641446	-5.61737
ENSMUSG00000060376	Bckdha	branched chain ketoacid dehydrogenase E1, alpha polypeptide	12039	1.2.4.4	PF00676	protein_coding	chr7		0	-0.0834106	4.386	-0.719716	0.481334	0.66701	-6.70974
ENSMUSG00000032263	Bckdhb	branched chain ketoacid dehydrogenase E1, beta polypeptide	12040	1.2.4.4	PF02779	protein_coding	chr9		0	-0.269222	3.44792	-2.83436	0.0113238	0.0536347	-3.34455
ENSMUSG00000030802	Bckdk	branched chain ketoacid dehydrogenase kinase	12041		PF10436	protein_coding	chr7		0	0.00400004	4.81705	0.0600817	0.952781	0.975694	-7.0369
ENSMUSG00000028191	Bcl10	B cell leukemia/lymphoma 10	12042		PF00619	protein_coding	chr3		0	0.0438596	3.90559	0.509166	0.617084	0.767005	-6.63514
ENSMUSG00000000861	Bcl11a	B cell CLL/lymphoma 11A (zinc finger protein)	14025			protein_coding	chr11	zf-C2H2	1	0.293423	7.30789	4.35636	0.000415998	0.00489096	-0.491002
ENSMUSG00000048251	Bcl11b	B cell leukemia/lymphoma 11B	58208		PF00096	protein_coding	chr12	zf-C2H2	1	0.449413	6.38184	5.66463	2.64278e-05	0.0006353	2.3106
ENSMUSG00000057329	Bcl2	B cell leukemia/lymphoma 2	12043		PF02180	protein_coding	chr1		0	0.0673053	4.09623	0.711539	0.486257	0.670866	-6.55198
ENSMUSG00000007659	Bcl2l1	BCL2-like 1	12048		PF02180	protein_coding	chr2		0	0.101921	6.59588	1.44285	0.166967	0.346187	-6.15289
ENSMUSG00000027381	Bcl2l11	BCL2-like 11 (apoptosis facilitator)	12125		PF08945	protein_coding	chr2		0	-0.0906129	3.12086	-0.48545	0.633463	0.779382	-6.4874
ENSMUSG00000003190	Bcl2l12	BCL2-like 12 (proline rich)	75736			protein_coding	chr7		0	-0.345979	-0.925965	-1.03827	0.313475	0.518577	-5.20865
ENSMUSG00000009112	Bcl2l13	BCL2-like 13 (apoptosis facilitator)	94044		PF00452	protein_coding	chr6		0	0.149746	6.1389	2.85662	0.0108015	0.0518881	-3.62806
ENSMUSG00000089682	Bcl2l2	BCL2-like 2	12050		PF02180	protein_coding	chr14		0	-0.205618	6.0786	-2.88206	0.0102328	0.0500143	-3.58029
ENSMUSG00000022194	Bcl2l2	BCL2-like 2	12050		PF02180	protein_coding	chr14		0	0.155234	6.04421	1.63579	0.119989	0.278761	-5.82085
ENSMUSG00000022508	Bcl6	B cell leukemia/lymphoma 6	12053		PF00651	protein_coding	chr16	ZBTB	1	0.103506	5.3164	0.773631	0.449617	0.64147	-6.67068
ENSMUSG00000000317	Bcl6b	B cell CLL/lymphoma 6, member B	12029		PF00651	protein_coding	chr11	ZBTB	1	0.453815	1.06381	2.58689	0.0190341	0.0783114	-3.32524
ENSMUSG00000029438	Bcl7a	B cell CLL/lymphoma 7A	77045		PF04714	protein_coding	chr5		0	0.199752	6.46932	3.62359	0.00205594	0.0158764	-2.06463
ENSMUSG00000029681	Bcl7b	B cell CLL/lymphoma 7B	12054		PF04714	protein_coding	chr5		0	-0.114971	4.01766	-1.26653	0.222153	0.415205	-6.10715
ENSMUSG00000030814	Bcl7c	B cell CLL/lymphoma 7C	12055		PF04714	protein_coding	chr7		0	0.316084	4.73342	3.72751	0.00163815	0.0135681	-1.70949
ENSMUSG00000038256	Bcl9	B cell CLL/lymphoma 9	77578		PF11502	protein_coding	chr3		0	0.322845	6.38038	6.55966	4.5096e-06	0.000168628	4.11813
ENSMUSG00000063382	Bcl9l	B cell CLL/lymphoma 9-like	80288		PF11502	protein_coding	chr9		0	0.436703	6.666	5.31067	5.47122e-05	0.00109781	1.57529
ENSMUSG00000037608	Bclaf1	BCL2-associated transcription factor 1	72567		PF15440	protein_coding	chr10	Others	1	0.290619	6.7032	3.69239	0.00176888	0.0143205	-1.92048
ENSMUSG00000044150	Bclaf3	Bclaf1 and Thrap3 family member 3	382252		PF15440	protein_coding	chrX		0	0.307733	3.01121	2.19495	0.0421219	0.136855	-4.45387
ENSMUSG00000040363	Bcor	BCL6 interacting corepressor	71458		PF15808	protein_coding	chrX		0	0.122037	5.57032	1.34276	0.196744	0.384863	-6.15536
ENSMUSG00000036959	Bcorl1	BCL6 co-repressor-like 1	320376		PF16553	protein_coding	chrX		0	0.189119	5.41025	2.11894	0.0488912	0.151918	-4.98984
ENSMUSG00000009681	Bcr	BCR activator of RhoGEF and GTPase	110279	2.7.11.1	PF00621	protein_coding	chr10		0	0.250389	6.94679	4.129	0.000681708	0.00703588	-0.968834
ENSMUSG00000026172	Bcs1l	BCS1-like (yeast)	66821		PF08740	protein_coding	chr1		0	-0.101509	4.04668	-1.38446	0.183857	0.368605	-5.95325
ENSMUSG00000046598	Bdh1	3-hydroxybutyrate dehydrogenase, type 1	71911	1.1.1.30	PF00106	protein_coding	chr16		0	0.1268	7.40967	1.81871	0.0863522	0.22405	-5.61668
ENSMUSG00000028167	Bdh2	3-hydroxybutyrate dehydrogenase, type 2	69772	1.1.1.30		protein_coding	chr3		0	0.280109	-0.647411	0.895238	0.382976	0.582943	-5.38889
ENSMUSG00000021070	Bdkrb2	bradykinin receptor, beta 2	12062		PF00001	protein_coding	chr12		0	0.50114	1.53983	2.52057	0.0218313	0.0868617	-3.52675
ENSMUSG00000048482	Bdnf	brain derived neurotrophic factor	12064		PF00243	protein_coding	chr2		0	-0.750061	7.25826	-4.28278	0.000487952	0.00550325	-0.579396
ENSMUSG00000049658	Bdp1	B double prime 1, subunit of RNA polymerase III transcription initiation factor IIIB	544971		PF15963	protein_coding	chr13		0	-0.0343836	5.12428	-0.304339	0.764509	0.868856	-7.00047
ENSMUSG00000031872	Bean1	brain expressed, associated with Nedd4, 1	65115			protein_coding	chr8		0	-0.295396	4.28653	-3.64234	0.00197338	0.0154115	-1.80448
ENSMUSG00000035086	Becn1	beclin 1, autophagy related	56208		PF17675	protein_coding	chr11		0	-0.0901414	6.01343	-1.69603	0.107843	0.260349	-5.74216
ENSMUSG00000040867	Begain	brain-enriched guanylate kinase-associated	380785			protein_coding	chr12		0	0.0613331	6.92225	0.98925	0.336209	0.540065	-6.68409
ENSMUSG00000038214	Bend3	BEN domain containing 3	331623		PF10523	protein_coding	chr10		0	0.0599052	2.95435	0.517888	0.611112	0.762496	-6.53951
ENSMUSG00000092060	Bend4	BEN domain containing 4	666938		PF10523	protein_coding	chr5		0	0.217004	4.69217	1.86773	0.0788766	0.2106	-5.28965
ENSMUSG00000028545	Bend5	BEN domain containing 5	67621		PF10523	protein_coding	chr4		0	0.0338968	2.83043	0.37642	0.711193	0.835363	-6.51173
ENSMUSG00000042182	Bend6	BEN domain containing 6	320705		PF10523	protein_coding	chr1		0	0.376375	7.19171	6.82858	2.7074e-06	0.000112097	4.61585
ENSMUSG00000048186	Bend7	BEN domain containing 7	209645		PF10523	protein_coding	chr2		0	0.410896	0.709508	2.01808	0.0594037	0.173363	-4.26376
ENSMUSG00000020169	Best3	bestrophin 3	382427		PF01062	protein_coding	chr10		0	-0.311419	-1.45226	-1.05101	0.307749	0.512252	-5.18413
ENSMUSG00000032757	Bet1	Bet1 golgi vesicular membrane trafficking protein	12068			protein_coding	chr6		0	-0.517411	2.6059	-4.04804	0.000813276	0.00797149	-0.659973
ENSMUSG00000025484	Bet1l	Bet1 golgi vesicular membrane trafficking protein like	54399			protein_coding	chr7		0	-0.173782	4.37732	-2.22822	0.0394403	0.131285	-4.678
ENSMUSG00000050071	Bex1	brain expressed X-linked 1	19716		PF04538	protein_coding	chrX		0	-0.300926	5.15936	-4.77846	0.00016783	0.00255874	0.555604
ENSMUSG00000042750	Bex2	brain expressed X-linked 2	12069		PF04538	protein_coding	chrX		0	-0.000839884	7.08633	-0.011613	0.990868	0.995139	-7.19337
ENSMUSG00000046432	Bex3	brain expressed X-linked 3	12070		PF04538	protein_coding	chrX		0	-0.044442	7.52758	-0.574215	0.573231	0.735584	-7.03605
ENSMUSG00000047844	Bex4	brain expressed X-linked 4	406217		PF04538	protein_coding	chrX		0	0.06538	4.52171	0.707677	0.488594	0.672475	-6.69392
ENSMUSG00000022684	Bfar	bifunctional apoptosis regulator	67118		PF00536	protein_coding	chr16		0	-0.130831	4.72277	-2.26617	0.0365736	0.12468	-4.65806
ENSMUSG00000079737	Bfar	bifunctional apoptosis regulator	67118		PF00536	protein_coding	chr16		0	0.0980141	0.469217	0.358141	0.724581	0.844242	-5.89252
ENSMUSG00000027420	Bfsp1	beaded filament structural protein 1, in lens-CP94	12075		PF00038	protein_coding	chr2		0	0.418246	-1.53906	1.20654	0.243887	0.440864	-4.96447
ENSMUSG00000032556	Bfsp2	beaded filament structural protein 2, phakinin	107993		PF00038	protein_coding	chr9		0	-0.133576	-0.648997	-0.335392	0.741372	0.855364	-5.70486
ENSMUSG00000074489	Bglap3	bone gamma-carboxyglutamate protein 3	12095			protein_coding	chr3		0	-0.861686	-2.246	-1.32979	0.200896	0.390069	-4.6504
ENSMUSG00000031375	Bgn	biglycan	12111		PF01462	protein_coding	chrX		0	0.322111	2.96188	1.46297	0.161451	0.338536	-5.56998
ENSMUSG00000044243	Bhlha9	basic helix-loop-helix family, member a9	320522		PF00010	protein_coding	chr11	bHLH	1	-0.380584	-1.89104	-1.26527	0.22259	0.41562	-4.99409
ENSMUSG00000072964	Bhlhb9	basic helix-loop-helix domain containing, class B9	70237		PF04826	protein_coding	chrX		0	0.20673	6.58832	2.68479	0.0155203	0.0677235	-4.00417
ENSMUSG00000025128	Bhlhe22	basic helix-loop-helix family, member e22	59058		PF00010	protein_coding	chr3	bHLH	1	0.563822	7.96756	3.3014	0.00414971	0.0263959	-2.77727
ENSMUSG00000030103	Bhlhe40	basic helix-loop-helix family, member e40	20893		PF00010	protein_coding	chr6	bHLH	1	-0.022679	4.30715	-0.191097	0.85068	0.921391	-6.8881
ENSMUSG00000030256	Bhlhe41	basic helix-loop-helix family, member e41	79362		PF00010	protein_coding	chr6	bHLH	1	0.170832	3.18245	0.982446	0.339453	0.543201	-6.20125
ENSMUSG00000014329	Bicc1	BicC family RNA binding protein 1	83675		PF00536	protein_coding	chr10		0	0.461008	1.58879	3.41352	0.00325164	0.022039	-1.78688
ENSMUSG00000003452	Bicd1	BICD cargo adaptor 1	12121		PF09730	protein_coding	chr6		0	-0.0977711	5.28154	-0.935102	0.362637	0.56475	-6.66478
ENSMUSG00000037933	Bicd2	BICD cargo adaptor 2	76895		PF09730	protein_coding	chr13		0	0.30766	6.51554	5.96188	1.45187e-05	0.000397843	2.93386
ENSMUSG00000041609	Bicdl1	BICD family like cargo adaptor 1	75665		PF04849	protein_coding	chr5		0	0.0948459	5.78701	1.18947	0.250362	0.448244	-6.4023
ENSMUSG00000070808	Bicra	BRD4 interacting chromatin remodeling complex associated protein	243842		PF15249	protein_coding	chr7		0	0.319792	4.05196	2.82818	0.0114731	0.0541486	-3.56222
ENSMUSG00000036568	Bicral	BRD4 interacting chromatin remodeling complex associated protein like	210982		PF15249	protein_coding	chr17		0	0.0388808	5.21253	0.595034	0.559542	0.726061	-6.92625
ENSMUSG00000004446	Bid	BH3 interacting domain death agonist	12122		PF06393	protein_coding	chr6		0	-0.37318	3.56556	-4.06621	0.000781675	0.00776074	-0.808021
ENSMUSG00000024381	Bin1	bridging integrator 1	30948		PF14604	protein_coding	chr18		0	0.0561678	7.84838	1.04244	0.311589	0.516797	-6.66474
ENSMUSG00000022089	Bin3	bridging integrator 3	57784		PF03114	protein_coding	chr14		0	0.112233	2.33696	1.27211	0.220209	0.413324	-5.77222
ENSMUSG00000057367	Birc2	baculoviral IAP repeat-containing 2	11797		PF00653	protein_coding	chr9		0	-0.00216008	4.07923	-0.027783	0.978154	0.988592	-6.93401
ENSMUSG00000032000	Birc3	baculoviral IAP repeat-containing 3	11796		PF00619	protein_coding	chr9		0	0.536668	-1.56127	1.40821	0.176829	0.358778	-4.72785
ENSMUSG00000017716	Birc5	baculoviral IAP repeat-containing 5	11799		PF00653	protein_coding	chr11		0	-0.398214	-0.36548	-1.44964	0.165088	0.34353	-4.89841
ENSMUSG00000024073	Birc6	baculoviral IAP repeat-containing 6	12211	6.3.2.19	PF00653	protein_coding	chr17		0	0.04663	7.23816	0.326001	0.748343	0.85961	-7.15261
ENSMUSG00000041684	Bivm	basic, immunoglobulin-like variable motif containing	246229			protein_coding	chr1		0	-0.0921356	4.53315	-1.23425	0.233652	0.428701	-6.25632
ENSMUSG00000067787	Blcap	bladder cancer associated protein	53619			protein_coding	chr2		0	0.0454979	7.06497	0.655731	0.520644	0.698026	-6.96389
ENSMUSG00000030528	Blm	Bloom syndrome, RecQ like helicase	12144	3.6.4.12	PF08072	protein_coding	chr7		0	0.0479148	1.97125	0.462622	0.649415	0.791158	-6.33835
ENSMUSG00000020840	Blmh	bleomycin hydrolase	104184		PF03051	protein_coding	chr11		0	-0.540209	5.39721	-9.68988	2.13537e-08	3.11909e-06	9.58343
ENSMUSG00000061132	Blnk	B cell linker	17060		PF00017	protein_coding	chr19		0	0.481787	0.10473	1.74492	0.0987783	0.245182	-4.502
ENSMUSG00000090247	Bloc1s1	biogenesis of lysosomal organelles complex-1, subunit 1	14533		PF06320	protein_coding	chr10		0	-0.285485	3.34123	-2.77155	0.0129328	0.0591431	-3.41456
ENSMUSG00000057506	Bloc1s2	biogenesis of lysosomal organelles complex-1, subunit 2	73689		PF10046	protein_coding	chr19		0	-0.0580649	4.56253	-0.961603	0.34953	0.55292	-6.52892
ENSMUSG00000057667	Bloc1s3	biogenesis of lysosomal organelles complex-1, subunit 3	232946		PF15753	protein_coding	chr7		0	-0.222367	3.23324	-2.21634	0.0403792	0.133099	-4.54395
ENSMUSG00000060708	Bloc1s4	biogenesis of lysosomal organelles complex-1, subunit 4, cappuccino	117197			protein_coding	chr5		0	-0.255917	3.36096	-2.08788	0.0519319	0.158509	-4.71809
ENSMUSG00000038982	Bloc1s5	biogenesis of lysosomal organelles complex-1, subunit 5, muted	17828		PF14942	protein_coding	chr13		0	-0.0702194	3.51837	-0.960727	0.349957	0.55323	-6.37082
ENSMUSG00000005804	Bloc1s6	biogenesis of lysosomal organelles complex-1, subunit 6, pallidin	18457		PF14712	protein_coding	chr2		0	-0.450665	5.2997	-7.39792	9.49539e-07	5.31372e-05	5.75413
ENSMUSG00000001999	Blvra	biliverdin reductase A	109778	1.3.1.24	PF09166	protein_coding	chr2		0	-0.331611	2.34617	-3.55372	0.00239495	0.0178079	-1.63113
ENSMUSG00000040466	Blvrb	biliverdin reductase B (flavin reductase (NADPH))	233016	1.5.1.30	PF13460	protein_coding	chr7		0	-0.0188094	2.08569	-0.112798	0.911492	0.956188	-6.30577
ENSMUSG00000026577	Blzf1	basic leucine zipper nuclear factor 1	66352		PF08227	protein_coding	chr1	Others	1	-0.192431	4.26181	-2.77794	0.0127597	0.0585999	-3.61575
ENSMUSG00000044117	Bmerb1	bMERB domain containing 1	67254		PF12130	protein_coding	chr16		0	0.232716	8.21514	3.93122	0.00104949	0.00972527	-1.43883
ENSMUSG00000040093	Bmf	BCL2 modifying factor	171543		PF15185	protein_coding	chr2		0	-0.162082	0.832175	-0.867664	0.397483	0.59683	-5.81572
ENSMUSG00000026739	Bmi1	Bmi1 polycomb ring finger oncogene	12151		PF16207	protein_coding	chr2		0	-0.316464	5.02365	-4.84547	0.000145506	0.00230722	0.680654
ENSMUSG00000022098	Bmp1	bone morphogenetic protein 1	12153		PF07645	protein_coding	chr14		0	0.15476	4.03695	1.39155	0.181736	0.365636	-5.9196
ENSMUSG00000027358	Bmp2	bone morphogenetic protein 2	12156		PF00688	protein_coding	chr2		0	-0.384804	2.11804	-1.68238	0.110499	0.26456	-4.83956
ENSMUSG00000034663	Bmp2k	BMP2 inducible kinase	140780		PF00069	protein_coding	chr5		0	0.494563	4.023	5.45705	4.04198e-05	0.000882986	2.11571
ENSMUSG00000029335	Bmp3	bone morphogenetic protein 3	110075		PF00688	protein_coding	chr5		0	-0.281069	4.53104	-2.67886	0.0157144	0.068311	-3.82543
ENSMUSG00000032179	Bmp5	bone morphogenetic protein 5	12160		PF00688	protein_coding	chr9		0	-0.983295	-1.33759	-2.96182	0.00863195	0.0442756	-2.45974
ENSMUSG00000039004	Bmp6	bone morphogenetic protein 6	12161		PF00019	protein_coding	chr13		0	0.420874	0.314524	1.08866	0.291275	0.494476	-5.35904
ENSMUSG00000008999	Bmp7	bone morphogenetic protein 7	12162		PF00019	protein_coding	chr2		0	0.309603	0.634142	1.13441	0.272134	0.472975	-5.43767
ENSMUSG00000031963	Bmper	BMP-binding endothelial regulator	73230		PF00093	protein_coding	chr9		0	-0.0704621	3.33158	-0.477445	0.639036	0.783109	-6.59396
ENSMUSG00000021796	Bmpr1a	bone morphogenetic protein receptor, type 1A	12166	2.7.11.30	PF08515	protein_coding	chr14		0	0.121959	6.20933	2.00315	0.061123	0.176869	-5.2334
ENSMUSG00000052430	Bmpr1b	bone morphogenetic protein receptor, type 1B	12167	2.7.11.30	PF07714	protein_coding	chr3		0	0.403204	0.958938	1.68642	0.109706	0.263246	-4.78797
ENSMUSG00000067336	Bmpr2	bone morphogenetic protein receptor, type II (serine/threonine kinase)	12168	2.7.11.30	PF00069	protein_coding	chr1		0	0.257138	7.94131	1.95405	0.0670977	0.188631	-5.41418
ENSMUSG00000030138	Bms1	BMS1, ribosome biogenesis factor	213895		PF08142	protein_coding	chr6		0	-0.12494	4.4447	-1.24326	0.230397	0.425038	-6.16642
ENSMUSG00000042742	Bmt2	base methyltransferase of 25S rRNA 2	101148		PF11968	protein_coding	chr6		0	-0.0722081	5.88653	-0.795469	0.437146	0.631836	-6.72992
ENSMUSG00000049086	Bmyc	brain expressed myelocytomatosis oncogene	107771		PF01056	protein_coding	chr2		0	-0.0779186	5.1598	-0.896966	0.382079	0.582352	-6.68146
ENSMUSG00000024191	Bnip1	BCL2/adenovirus E1B interacting protein 1	224630		PF03908	protein_coding	chr17		0	-0.00113239	3.03899	-0.0121891	0.990415	0.995031	-6.764
ENSMUSG00000011958	Bnip2	BCL2/adenovirus E1B interacting protein 2	12175		PF12496	protein_coding	chr9		0	0.268271	3.37536	3.14941	0.0057675	0.0335387	-2.70302
ENSMUSG00000078566	Bnip3	BCL2/adenovirus E1B interacting protein 3	12176		PF06553	protein_coding	chr7		0	-0.0431617	7.15192	-0.259799	0.798093	0.890398	-7.16603
ENSMUSG00000022051	Bnip3l	BCL2/adenovirus E1B interacting protein 3-like	12177		PF06553	protein_coding	chr14		0	0.0323979	7.10291	0.584394	0.566517	0.730383	-7.01821
ENSMUSG00000048905	Bnip5	BCL2 interacting protein 5	207819		PF15661	protein_coding	chr17		0	0.157399	2.46911	1.38026	0.185126	0.369952	-5.6958
ENSMUSG00000022687	Boc	biregional cell adhesion molecule-related/down-regulated by oncogenes (Cdon) binding protein	117606		PF07679	protein_coding	chr16		0	0.303496	4.10871	2.37072	0.029646	0.107552	-4.30074
ENSMUSG00000044502	Bod1	biorientation of chromosomes in cell division 1	69556			protein_coding	chr11		0	0.110185	5.33404	2.21403	0.0405639	0.133402	-4.82555
ENSMUSG00000061755	Bod1l	biorientation of chromosomes in cell division 1-like	665775			protein_coding	chr5		0	-0.115563	5.86923	-1.03662	0.314218	0.519287	-6.60516
ENSMUSG00000026278	Bok	BCL2-related ovarian killer	51800		PF00452	protein_coding	chr1		0	-0.522742	3.05236	-4.52972	0.000286058	0.00369603	0.330465
ENSMUSG00000015943	Bola1	bolA-like 1 (E. coli)	69168		PF01722	protein_coding	chr3		0	0.233344	2.70735	2.45361	0.025047	0.0954265	-3.96555
ENSMUSG00000047721	Bola2	bolA-like 2 (E. coli)	66162		PF01722	protein_coding	chr7		0	0.00773751	4.00912	0.0822741	0.935375	0.967599	-6.8768
ENSMUSG00000045160	Bola3	bolA-like 3 (E. coli)	78653		PF01722	protein_coding	chr6		0	-0.209317	2.76468	-2.0972	0.0510018	0.156446	-4.60041
ENSMUSG00000022557	Bop1	block of proliferation 1	12181		PF00400	protein_coding	chr15		0	0.05833	5.86249	0.621731	0.542246	0.714129	-6.92922
ENSMUSG00000022070	Bora	bora, aurora kinase A activator	77744		PF15280	protein_coding	chr14		0	-0.15506	1.369	-1.05397	0.30643	0.510944	-5.65513
ENSMUSG00000042992	Borcs5	BLOC-1 related complex subunit 5	67774		PF10158	protein_coding	chr6		0	-0.305554	3.46533	-2.99976	0.00795863	0.0419111	-3.09141
ENSMUSG00000045176	Borcs6	BLOC-1 related complex subunit 6	71923		PF10157	protein_coding	chr11		0	-0.0935269	4.7894	-0.968132	0.346351	0.550102	-6.55548
ENSMUSG00000062376	Borcs7	BLOC-1 related complex subunit 7	66439		PF16088	protein_coding	chr19		0	-0.298964	3.53464	-3.15063	0.0057524	0.0334885	-2.72095
ENSMUSG00000002345	Borcs8	BLOC-1 related complex subunit 8	72368		PF10167	protein_coding	chr8		0	-0.10697	3.75024	-1.48949	0.154407	0.328724	-5.73078
ENSMUSG00000038871	Bpgm	2,3-bisphosphoglycerate mutase	12183	3.1.3.13	PF00300	protein_coding	chr6		0	0.0505577	5.1371	0.663545	0.515748	0.69503	-6.84912
ENSMUSG00000038286	Bphl	biphenyl hydrolase-like (serine hydrolase, breast epithelial mucin-associated antigen)	68021		PF00561	protein_coding	chr13		0	0.0857748	3.35444	0.983503	0.338948	0.542694	-6.26761
ENSMUSG00000027485	Bpifb1	BPI fold containing family B, member 1	228801		PF01273	protein_coding	chr2		0	0.443358	0.629984	2.94957	0.00886105	0.0450675	-2.59601
ENSMUSG00000050108	Bpifc	BPI fold containing family C	270757		PF02886	protein_coding	chr10		0	0.307643	-2.00661	0.409796	0.686997	0.818774	-5.18149
ENSMUSG00000026617	Bpnt1	3'(2'), 5'-bisphosphate nucleotidase 1	23827	3.1.3.7	PF00459	protein_coding	chr1		0	-0.255621	5.48187	-3.92465	0.00106467	0.00981845	-1.32847
ENSMUSG00000066324	Bpnt2	3'(2'), 5'-bisphosphate nucleotidase 2	242291		PF00459	protein_coding	chr4		0	-0.108486	6.78615	-1.54288	0.140998	0.309862	-6.01879
ENSMUSG00000040481	Bptf	bromodomain PHD finger transcription factor	207165		PF00628	protein_coding	chr11		0	-0.00331249	6.42479	-0.0290307	0.977173	0.987775	-7.1756
ENSMUSG00000002413	Braf	Braf transforming gene	109880	2.7.11.1	PF02196	protein_coding	chr6		0	-0.176152	6.8859	-1.63362	0.120449	0.279302	-5.87318
ENSMUSG00000029458	Brap	BRCA1 associated protein	72399		PF13639	protein_coding	chr5		0	-0.0808742	5.91143	-1.19552	0.248052	0.445728	-6.41002
ENSMUSG00000000148	Brat1	BRCA1-associated ATM activator 1	231841		PF02985	protein_coding	chr5		0	0.300817	4.05073	3.59844	0.00217204	0.0165578	-1.93549
ENSMUSG00000017146	Brca1	breast cancer 1, early onset	12189		PF12820	protein_coding	chr11		0	-0.0377378	-0.110464	-0.149586	0.882826	0.939167	-5.96033
ENSMUSG00000041147	Brca2	breast cancer 2, early onset	12190		PF00634	protein_coding	chr5		0	-0.0730741	1.19623	-0.526868	0.604992	0.758153	-6.19223
ENSMUSG00000031201	Brcc3	BRCA1/BRCA2-containing complex, subunit 3	210766		PF01398	protein_coding	chrX		0	-0.227292	4.43103	-2.9764	0.00836688	0.0434634	-3.22339
ENSMUSG00000022387	Brd1	bromodomain containing 1	223770		PF00855	protein_coding	chr15		0	0.221018	5.80644	3.3021	0.0041434	0.0263818	-2.69349
ENSMUSG00000024335	Brd2	bromodomain containing 2	14312		PF00439	protein_coding	chr17		0	0.202068	8.58249	2.88165	0.0102419	0.0500367	-3.67627
ENSMUSG00000026918	Brd3	bromodomain containing 3	67382		PF17035	protein_coding	chr2		0	0.255828	6.3008	4.72598	0.000187729	0.00276555	0.336206
ENSMUSG00000109946	Brd3os	bromodomain containing 3, opposite strand	100504116			protein_coding	chr2		0	-0.163649	4.94848	-2.43268	0.0261405	0.0983106	-4.39174
ENSMUSG00000024002	Brd4	bromodomain containing 4	57261		PF00439	protein_coding	chr17		0	0.107745	7.03222	1.46792	0.160115	0.336758	-6.12696
ENSMUSG00000031660	Brd7	bromodomain containing 7	26992		PF12024	protein_coding	chr8		0	0.0362057	5.06225	0.666424	0.513951	0.693672	-6.84623
ENSMUSG00000003778	Brd8	bromodomain containing 8	78656		PF00439	protein_coding	chr18		0	0.0228807	4.54993	0.304852	0.764124	0.86882	-7.00689
ENSMUSG00000057649	Brd9	bromodomain containing 9	105246		PF12024	protein_coding	chr13		0	0.0256057	5.7552	0.393781	0.698565	0.826388	-7.04861
ENSMUSG00000029279	Brdt	bromodomain, testis-specific	114642		PF17105	protein_coding	chr5		0	-0.147767	3.68275	-1.62813	0.121614	0.281135	-5.5407
ENSMUSG00000011158	Brf1	BRF1, RNA polymerase III transcription initiation factor 90 kDa subunit	72308		PF08271	protein_coding	chr12		0	-0.0771817	4.5577	-1.32492	0.202474	0.392073	-6.11222
ENSMUSG00000031487	Brf2	BRF2, RNA polymerase III transcription initiation factor 50kDa subunit	66653		PF08271	protein_coding	chr8		0	-0.166929	3.21194	-1.65722	0.115541	0.27202	-5.46936
ENSMUSG00000047843	Bri3	brain protein I3	55950		PF10164	protein_coding	chr5		0	-0.0606748	4.89751	-0.485523	0.633412	0.779375	-6.92083
ENSMUSG00000037905	Bri3bp	Bri3 binding protein	76809			protein_coding	chr5		0	0.220377	7.24701	4.71436	0.000192452	0.00281037	0.283675
ENSMUSG00000028351	Brinp1	bone morphogenic protein/retinoic acid inducible neural specific 1	56710		PF01823	protein_coding	chr4		0	-0.221256	8.03274	-2.76808	0.0130278	0.0594199	-3.8628
ENSMUSG00000004031	Brinp2	bone morphogenic protein/retinoic acid inducible neural-specific 2	240843		PF01823	protein_coding	chr1		0	0.18789	7.0231	1.98111	0.0637433	0.18178	-5.33682
ENSMUSG00000035131	Brinp3	bone morphogenetic protein/retinoic acid inducible neural specific 3	215378		PF01823	protein_coding	chr1		0	-0.00531507	3.90452	-0.0286222	0.977494	0.988042	-6.8361
ENSMUSG00000034329	Brip1	BRCA1 interacting protein C-terminal helicase 1	237911		PF06733	protein_coding	chr11		0	-0.261188	1.28518	-1.24381	0.230199	0.424808	-5.47381
ENSMUSG00000085208	Brip1os	BRCA1 interacting protein C-terminal helicase 1, opposite strand	74038			lncRNA	chr11		0	0.216949	3.21665	2.49005	0.0232451	0.0907687	-3.97314
ENSMUSG00000022247	Brix1	BRX1, biogenesis of ribosomes	67832			protein_coding	chr15		0	0.151703	4.19245	1.78947	0.0911026	0.231873	-5.38169
ENSMUSG00000033940	Brk1	BRICK1, SCAR/WAVE actin-nucleating complex subunit	101314			protein_coding	chr6		0	0.0487475	6.79231	0.813314	0.427117	0.622296	-6.83771
ENSMUSG00000080268	Brms1	breast cancer metastasis-suppressor 1	107392		PF08598	protein_coding	chr19		0	-0.345785	2.85742	-2.70084	0.0150071	0.0659705	-3.4495
ENSMUSG00000012076	Brms1l	breast cancer metastasis-suppressor 1-like	52592		PF08598	protein_coding	chr12		0	-0.072046	5.05789	-1.12425	0.2763	0.477939	-6.44456
ENSMUSG00000046836	Brox	BRO1 domain and CAAX motif containing	71678		PF03097	protein_coding	chr1		0	0.0594018	6.11603	1.21777	0.239701	0.43549	-6.40671
ENSMUSG00000001632	Brpf1	bromodomain and PHD finger containing, 1	78783		PF00439	protein_coding	chr6		0	0.0442457	4.49539	0.710929	0.486626	0.67116	-6.72971
ENSMUSG00000063952	Brpf3	bromodomain and PHD finger containing, 3	268936		PF10513	protein_coding	chr17		0	-0.0624926	4.86077	-1.13663	0.271228	0.472164	-6.40312
ENSMUSG00000031130	Brs3	bombesin-like receptor 3	12209		PF00001	protein_coding	chrX		0	0.34556	-2.24984	0.56744	0.577723	0.738955	-5.37927
ENSMUSG00000035390	Brsk1	BR serine/threonine kinase 1	381979		PF00069	protein_coding	chr7		0	-0.144815	8.64881	-2.66569	0.0161533	0.069709	-4.11787
ENSMUSG00000053046	Brsk2	BR serine/threonine kinase 2	75770		PF00069	protein_coding	chr7		0	0.0504765	7.36977	0.959349	0.350632	0.553838	-6.74199
ENSMUSG00000022914	Brwd1	bromodomain and WD repeat domain containing 1	93871			protein_coding	chr16		0	0.114637	5.85642	1.80377	0.088752	0.22808	-5.56614
ENSMUSG00000063663	Brwd3	bromodomain and WD repeat domain containing 3	382236		PF00400	protein_coding	chrX		0	0.147615	4.37447	0.813377	0.427082	0.622296	-6.58124
ENSMUSG00000071657	Bscl2	Berardinelli-Seip congenital lipodystrophy 2 (seipin)	14705		PF06775	protein_coding	chr19		0	-0.107066	6.9352	-1.84202	0.0827229	0.217615	-5.55649
ENSMUSG00000040859	Bsdc1	BSD domain containing 1	100383		PF03909	protein_coding	chr4		0	-0.140697	5.40932	-2.35876	0.0303715	0.109355	-4.56854
ENSMUSG00000023175	Bsg	basigin	12215			protein_coding	chr10		0	0.0271721	8.73587	0.39864	0.695048	0.824169	-7.1666
ENSMUSG00000032589	Bsn	bassoon	12217		PF05715	protein_coding	chr9		0	-0.0502548	8.85311	-0.407954	0.688324	0.819673	-7.17164
ENSMUSG00000046718	Bst2	bone marrow stromal cell antigen 2	69550		PF16716	protein_coding	chr8		0	0.150367	-0.512953	0.469188	0.644808	0.787327	-5.69128
ENSMUSG00000040565	Btaf1	B-TFIID TATA-box binding protein associated factor 1	107182		PF12054	protein_coding	chr19		0	0.00836218	5.6006	0.0609028	0.952136	0.975337	-7.00694
ENSMUSG00000025103	Btbd1	BTB (POZ) domain containing 1	83962		PF08005	protein_coding	chr7		0	0.362436	7.29456	6.46838	5.37437e-06	0.000192184	3.91387
ENSMUSG00000038187	Btbd10	BTB (POZ) domain containing 10	68815		PF16017	protein_coding	chr7		0	0.313081	6.63297	2.62045	0.0177518	0.0746269	-4.1154
ENSMUSG00000020042	Btbd11	BTB (POZ) domain containing 11	74007		PF00023	protein_coding	chr10		0	-0.0488029	5.68022	-0.648511	0.52519	0.701257	-6.89537
ENSMUSG00000040298	Btbd16	BTB (POZ) domain containing 16	330660			protein_coding	chr7		0	0.594566	-1.62373	1.67297	0.112362	0.267323	-4.40636
ENSMUSG00000000202	Btbd17	BTB (POZ) domain containing 17	72014		PF00651	protein_coding	chr11		0	0.482894	1.32214	1.9874	0.0629848	0.180453	-4.47135
ENSMUSG00000003344	Btbd2	BTB (POZ) domain containing 2	208198		PF07707	protein_coding	chr10		0	0.050781	6.53481	0.725945	0.477603	0.664618	-6.90561
ENSMUSG00000062098	Btbd3	BTB (POZ) domain containing 3	228662		PF08005	protein_coding	chr2		0	-0.338148	7.42855	-4.42909	0.000355425	0.00438546	-0.321437
ENSMUSG00000002803	Btbd6	BTB (POZ) domain containing 6	399566		PF07707	protein_coding	chr12		0	-0.129219	4.63531	-1.46731	0.16028	0.336982	-5.96076
ENSMUSG00000041702	Btbd7	BTB (POZ) domain containing 7	238386		PF07707	protein_coding	chr12		0	0.291471	4.51465	4.27802	0.000493016	0.00553231	-0.449461
ENSMUSG00000111375	Btbd8	BTB (POZ) domain containing 8	100503185		PF00651	protein_coding	chr5		0	0.188723	7.60043	1.29848	0.211206	0.402681	-6.344
ENSMUSG00000062202	Btbd9	BTB (POZ) domain containing 9	224671		PF00651	protein_coding	chr17		0	0.101661	6.45543	1.47099	0.159292	0.335683	-6.08818
ENSMUSG00000021900	Btd	biotinidase	26363	3.5.1.12	PF00795	protein_coding	chr14		0	0.1877	3.24798	1.57008	0.134548	0.300769	-5.57778
ENSMUSG00000021660	Btf3	basic transcription factor 3	218490		PF01849	protein_coding	chr13		0	0.176885	6.90148	3.12684	0.00605539	0.0347555	-3.11566
ENSMUSG00000028568	Btf3l4	basic transcription factor 3-like 4	70533		PF01849	protein_coding	chr4		0	0.140179	6.14482	2.92671	0.00930432	0.0467412	-3.50591
ENSMUSG00000036478	Btg1	BTG anti-proliferation factor 1	12226		PF07742	protein_coding	chr10		0	0.165824	6.1005	1.95904	0.0664667	0.187373	-5.25798
ENSMUSG00000020423	Btg2	BTG anti-proliferation factor 2	12227		PF07742	protein_coding	chr1		0	0.148977	5.05428	0.753123	0.461527	0.651026	-6.60124
ENSMUSG00000022863	Btg3	BTG anti-proliferation factor 3	12228		PF07742	protein_coding	chr16		0	-0.485801	2.83289	-2.81633	0.0117648	0.0551779	-3.14679
ENSMUSG00000053216	Btn2a2	butyrophilin, subfamily 2, member A2	238555		PF00622	protein_coding	chr13		0	0.26923	-1.15097	0.762126	0.456275	0.647006	-5.41782
ENSMUSG00000020490	Btnl10	butyrophilin-like 10	192194		PF07686	protein_coding	chr11		0	0.0768806	-0.430861	0.26536	0.793876	0.887736	-5.69892
ENSMUSG00000040283	Btnl9	butyrophilin-like 9	237754		PF00622	protein_coding	chr11		0	-0.208136	-1.88454	-0.418803	0.680526	0.814439	-5.49485
ENSMUSG00000025217	Btrc	beta-transducin repeat containing protein	12234		PF12125	protein_coding	chr19		0	0.0813023	5.86208	1.32869	0.201251	0.390547	-6.25955
ENSMUSG00000040084	Bub1b	BUB1B, mitotic checkpoint serine/threonine kinase	12236	2.7.11.1	PF08311	protein_coding	chr2		0	-0.639049	0.790968	-2.68913	0.01538	0.0672156	-3.02354
ENSMUSG00000066979	Bub3	BUB3 mitotic checkpoint protein	12237		PF00400	protein_coding	chr7		0	0.0886382	5.35178	1.50833	0.149558	0.321981	-5.98108
ENSMUSG00000032077	Bud13	BUD13 homolog	215051		PF09736	protein_coding	chr9		0	-0.243849	2.63585	-1.86189	0.079736	0.21199	-4.98396
ENSMUSG00000005378	Bud23	BUD23, rRNA methyltransferase and ribosome maturation factor	66138	2.1.1.-	PF12589	protein_coding	chr5		0	-0.253082	3.52431	-2.85591	0.0108177	0.051911	-3.28785
ENSMUSG00000038722	Bud31	BUD31 homolog	231889		PF01125	protein_coding	chr5		0	-0.1703	5.32586	-2.27323	0.0360619	0.12352	-4.70469
ENSMUSG00000071317	Bves	blood vessel epicardial substance	23828		PF04831	protein_coding	chr10		0	0.00350192	4.38699	0.0148777	0.9883	0.994223	-6.77188
ENSMUSG00000098098	Bvht	braveheart long non-coding RNA	545261			lncRNA	chr18		0	-0.257814	-1.59007	-0.695089	0.496253	0.678997	-5.32794
ENSMUSG00000023988	Bysl	bystin-like	53414		PF05291	protein_coding	chr17		0	0.0344646	5.23031	0.49346	0.627909	0.774983	-6.96316
ENSMUSG00000051223	Bzw1	basic leucine zipper and W2 domains 1	66882		PF02020	protein_coding	chr1		0	0.114995	8.35666	1.83466	0.0838537	0.21981	-5.62053
ENSMUSG00000020547	Bzw2	basic leucine zipper and W2 domains 2	66912		PF02020	protein_coding	chr12		0	0.00938426	6.51885	0.124948	0.902009	0.950946	-7.16273
ENSMUSG00000116138	C030006K11Rik	RIKEN cDNA C030006K11 gene	223665		PF14956	protein_coding	chr15		0	-0.425765	2.82235	-3.4726	0.00285872	0.0201773	-1.88922
ENSMUSG00000052848	C130026L21Rik	RIKEN cDNA C130026L21 gene	330164			lncRNA	chr5		0	0.29316	2.45009	2.54421	0.020792	0.0837411	-3.71575
ENSMUSG00000050334	C130071C03Rik	RIKEN cDNA C130071C03 gene	320203			lncRNA	chr13		0	0.0828715	6.0759	0.840563	0.412088	0.609102	-6.76971
ENSMUSG00000039349	C130074G19Rik	RIKEN cDNA C130074G19 gene	226777		PF15828	protein_coding	chr1		0	-0.144382	0.0174252	-0.315203	0.756387	0.864013	-5.86996
ENSMUSG00000106464	C130083M11Rik	RIKEN cDNA C130083M11 gene	414111			lncRNA	chr5		0	-0.050527	2.5453	-0.321662	0.751572	0.861653	-6.52408
ENSMUSG00000000581	C1d	C1D nuclear receptor co-repressor	57316		PF04000	protein_coding	chr11		0	0.194162	4.92507	2.59206	0.0188309	0.0778342	-4.07946
ENSMUSG00000042460	C1galt1	core 1 synthase, glycoprotein-N-acetylgalactosamine 3-beta-galactosyltransferase, 1	94192	2.4.1.122	PF02434	protein_coding	chr6		0	-0.640272	5.12811	-4.91176	0.000126401	0.002069	0.875417
ENSMUSG00000048970	C1galt1c1	C1GALT1-specific chaperone 1	59048	2.4.1.-		protein_coding	chrX		0	0.00918197	3.30499	0.0947478	0.925607	0.962926	-6.81428
ENSMUSG00000036887	C1qa	complement component 1, q subcomponent, alpha polypeptide	12259		PF01391	protein_coding	chr4		0	-0.085499	-1.13512	-0.251216	0.804614	0.893952	-5.53878
ENSMUSG00000036905	C1qb	complement component 1, q subcomponent, beta polypeptide	12260		PF01391	protein_coding	chr4		0	-0.569759	-1.2465	-1.62685	0.121889	0.281648	-4.49305
ENSMUSG00000018446	C1qbp	complement component 1, q subcomponent binding protein	12261		PF02330	protein_coding	chr11		0	-0.0458755	5.27355	-0.851797	0.405992	0.603872	-6.72285
ENSMUSG00000036896	C1qc	complement component 1, q subcomponent, C chain	12262		PF00386	protein_coding	chr4		0	-0.292083	-0.892346	-0.773443	0.449725	0.641571	-5.38935
ENSMUSG00000045532	C1ql1	complement component 1, q subcomponent-like 1	23829		PF00386	protein_coding	chr11		0	0.530076	-0.206847	2.08087	0.052642	0.160075	-4.00417
ENSMUSG00000036907	C1ql2	complement component 1, q subcomponent-like 2	226359		PF00386	protein_coding	chr1		0	-0.405894	2.62896	-2.75391	0.0134228	0.0606558	-3.20319
ENSMUSG00000049630	C1ql3	C1q-like 3	227580		PF01391	protein_coding	chr2		0	0.5069	6.94076	5.34036	5.1443e-05	0.00105556	1.6624
ENSMUSG00000017446	C1qtnf1	C1q and tumor necrosis factor related protein 1	56745		PF01391	protein_coding	chr11		0	0.409098	1.52079	3.16033	0.00563307	0.0330131	-2.31051
ENSMUSG00000023571	C1qtnf12	C1q and tumor necrosis factor related 12	67389			protein_coding	chr4		0	-0.309499	0.19911	-1.39584	0.180462	0.36386	-5.03018
ENSMUSG00000046491	C1qtnf2	C1q and tumor necrosis factor related protein 2	69183		PF00386	protein_coding	chr11		0	0.282357	-1.5372	0.899604	0.380712	0.581115	-5.25814
ENSMUSG00000040794	C1qtnf4	C1q and tumor necrosis factor related protein 4	67445		PF00386	protein_coding	chr2		0	-0.0958659	6.36148	-1.05321	0.306767	0.511159	-6.59047
ENSMUSG00000079592	C1qtnf5	C1q and tumor necrosis factor related protein 5	235312		PF01391	protein_coding	chr9		0	0.514634	1.78625	2.53751	0.0210816	0.0845423	-3.55312
ENSMUSG00000022440	C1qtnf6	C1q and tumor necrosis factor related protein 6	72709			protein_coding	chr15		0	-0.372677	3.05325	-2.62697	0.0175125	0.0737827	-3.64253
ENSMUSG00000055172	C1ra	complement component 1, r subcomponent A	50909	3.4.21.41	PF00431	protein_coding	chr6		0	-0.0583948	0.0379989	-0.191183	0.850614	0.921391	-5.90036
ENSMUSG00000038521	C1s1	complement component 1, s subcomponent 1	50908	3.4.21.42	PF00431	protein_coding	chr6		0	0.415171	0.755376	1.23335	0.233979	0.429164	-5.35829
ENSMUSG00000079343	C1s2	complement component 1, s subcomponent 2	317677	3.4.21.42	PF00089	protein_coding	chr6		0	-0.273716	-1.97983	-0.537174	0.598006	0.753099	-5.42272
ENSMUSG00000024371	C2	complement component 2 (within H-2S)	12263	3.4.21.43	PF00092	protein_coding	chr17		0	-0.102811	0.358379	-0.49879	0.624225	0.77204	-5.82657
ENSMUSG00000087461	C230014O12Rik	RIKEN cDNA C230014O12 gene	329387			lncRNA	chr2		0	0.606766	0.0993209	2.17346	0.0439429	0.140973	-3.8732
ENSMUSG00000100334	C230024C17Rik	RIKEN cDNA C230024C17 gene	329271			lncRNA	chr1		0	0.0835527	0.201214	0.46265	0.649395	0.791158	-5.88647
ENSMUSG00000112121	C230072F16Rik	RIKEN cDNA C230072F16 gene	320784			lncRNA	chr17		0	0.3278	-1.24261	0.785223	0.442969	0.636889	-5.35147
ENSMUSG00000045975	C2cd2	C2 calcium-dependent domain containing 2	207781		PF18696	protein_coding	chr16		0	0.232168	3.77433	3.06643	0.00689699	0.0379919	-2.94585
ENSMUSG00000032120	C2cd2l	C2 calcium-dependent domain containing 2-like	71764		PF18696	protein_coding	chr9		0	0.158566	7.58347	2.66101	0.0163119	0.0702528	-4.08907
ENSMUSG00000047248	C2cd3	C2 calcium-dependent domain containing 3	277939		PF00168	protein_coding	chr7		0	-0.0310846	3.99747	-0.353958	0.727658	0.846403	-6.9137
ENSMUSG00000047990	C2cd4a	C2 calcium-dependent domain containing 4A	244911			protein_coding	chr9		0	-0.461265	-0.665668	-1.13642	0.271316	0.472269	-5.10602
ENSMUSG00000091956	C2cd4b	C2 calcium-dependent domain containing 4B	75697			protein_coding	chr9		0	-0.188384	1.40468	-0.610713	0.549349	0.719497	-5.76611
ENSMUSG00000045912	C2cd4c	C2 calcium-dependent domain containing 4C	237397		PF00168	protein_coding	chr10		0	0.159395	3.60164	1.45301	0.164163	0.342267	-5.90204
ENSMUSG00000030279	C2cd5	C2 calcium-dependent domain containing 5	74741		PF00168	protein_coding	chr6		0	-0.111813	5.0278	-1.70603	0.105933	0.257235	-5.66015
ENSMUSG00000024164	C3	complement component 3	12266		PF01759	protein_coding	chr17		0	0.765264	-0.220727	2.7574	0.0133244	0.0603413	-2.86105
ENSMUSG00000006423	C330007P06Rik	RIKEN cDNA C330007P06 gene	77644			protein_coding	chrX		0	-0.0442636	5.14444	-0.666985	0.513601	0.693438	-6.83519
ENSMUSG00000097093	C330013E15Rik	RIKEN cDNA C330013E15 gene	78445			lncRNA	chr15		0	-0.361085	-0.0394221	-1.47934	0.157071	0.332385	-4.9244
ENSMUSG00000024592	C330018D20Rik	RIKEN cDNA C330018D20 gene	77422		PF05768	protein_coding	chr18		0	-0.310587	2.6024	-2.99775	0.00799297	0.0420534	-2.88477
ENSMUSG00000040552	C3ar1	complement component 3a receptor 1	12267		PF00001	protein_coding	chr6		0	0.163725	0.142724	0.569379	0.576435	0.738255	-5.80159
ENSMUSG00000015451	C4a	complement component 4A (Rodgers blood group)	625018		PF17791	lncRNA	chr17		0	-0.317463	0.480536	-1.22787	0.23598	0.431962	-5.27406
ENSMUSG00000073418	C4b	complement component 4B (Chido blood group)	12268		PF00207	protein_coding	chr17		0	0.392004	1.05711	1.31566	0.205499	0.39553	-5.33921
ENSMUSG00000026405	C4bp	complement component 4 binding protein	12269		PF00084	protein_coding	chr1		0	-0.590659	0.127451	-1.8636	0.0794835	0.211602	-4.41831
ENSMUSG00000085408	C530005A16Rik	RIKEN cDNA C530005A16 gene	654318			lncRNA	chr4		0	-0.676452	1.18861	-4.01349	0.00087695	0.00842691	-0.521895
ENSMUSG00000107667	C530044C16Rik	RIKEN cDNA C530044C16 gene	319981			lncRNA	chr6		0	0.852009	-0.648262	2.54294	0.0208467	0.0838735	-3.20205
ENSMUSG00000114469	C730002L08Rik	RIKEN cDNA C730002L08 gene	320155			lncRNA	chr19		0	0.443098	0.772191	2.42085	0.0267777	0.0999872	-3.56952
ENSMUSG00000050390	C77080	expressed sequence C77080	97130			protein_coding	chr4		0	-0.704894	4.29399	-9.8873	1.58563e-08	2.41857e-06	9.9096
ENSMUSG00000046679	C87436	expressed sequence C87436	232196		PF14952	protein_coding	chr6		0	-0.034259	2.89946	-0.42738	0.674387	0.809509	-6.68331
ENSMUSG00000015083	C8g	complement component 8, gamma polypeptide	69379		PF00061	protein_coding	chr2		0	-0.142983	0.262266	-0.838117	0.413422	0.610384	-5.6526
ENSMUSG00000097574	C920006O11Rik	RIKEN cDNA C920006O11 gene	320295			transcribed_unprocessed_pseudogene	chr9		0	-0.406011	0.632681	-2.19919	0.041771	0.136131	-3.95681
ENSMUSG00000080727	C920021L13Rik	RIKEN cDNA C920021L13 gene	100042889			lncRNA	chr3		0	0.461727	-1.001	1.25595	0.225873	0.419942	-4.93856
ENSMUSG00000028300	C9orf72	C9orf72, member of C9orf72-SMCR8 complex	73205		PF15019	protein_coding	chr4		0	0.0647396	5.51223	0.721864	0.480045	0.666441	-6.8038
ENSMUSG00000028578	Caap1	caspase activity and apoptosis inhibitor 1	67770		PF15335	protein_coding	chr4		0	0.0585023	2.22651	0.531171	0.60207	0.756024	-6.4279
ENSMUSG00000036707	Cab39	calcium binding protein 39	12283		PF08569	protein_coding	chr1		0	0.0959695	7.48904	1.81569	0.0868333	0.224825	-5.62409
ENSMUSG00000021981	Cab39l	calcium binding protein 39-like	69008		PF08569	protein_coding	chr14		0	-0.261328	4.66044	-1.38774	0.182874	0.367453	-5.9707
ENSMUSG00000019945	Cabcoco1	ciliary associated calcium binding coiled-coil 1	73287		PF14769	protein_coding	chr10		0	-0.335562	-1.79146	-0.86736	0.397645	0.597021	-5.20324
ENSMUSG00000020196	Cabin1	calcineurin binding protein 1	104248		PF09047	protein_coding	chr10		0	-0.0225042	6.56104	-0.503047	0.621291	0.769846	-7.04634
ENSMUSG00000040957	Cables1	CDK5 and Abl enzyme substrate 1	63955		PF00134	protein_coding	chr18		0	0.567305	2.73177	4.96138	0.000113793	0.00190421	1.19049
ENSMUSG00000038990	Cables2	CDK5 and Abl enzyme substrate 2	252966		PF00134	protein_coding	chr2		0	0.446469	5.21912	7.20409	1.34987e-06	6.76348e-05	5.40038
ENSMUSG00000029544	Cabp1	calcium binding protein 1	29867		PF13499	protein_coding	chr5		0	-0.476901	5.305	-8.12727	2.64289e-07	2.00673e-05	7.06791
ENSMUSG00000024842	Cabp4	calcium binding protein 4	73660		PF13499	protein_coding	chr19		0	-0.279341	-0.922975	-1.06514	0.30149	0.505593	-5.20345
ENSMUSG00000009075	Cabp7	calcium binding protein 7	192650		PF13499	protein_coding	chr11		0	-0.43854	4.51516	-3.84213	0.00127506	0.0111839	-1.45292
ENSMUSG00000024430	Cabyr	calcium-binding tyrosine-(Y)-phosphorylation regulated (fibrousheathin 2)	71132		PF02197	protein_coding	chr18		0	-0.00106348	1.87981	-0.00699926	0.994496	0.996693	-6.3793
ENSMUSG00000015488	Cacfd1	calcium channel flower domain containing 1	381356		PF10233	protein_coding	chr2		0	-0.00141692	5.51618	-0.023097	0.981838	0.99045	-7.10517
ENSMUSG00000028532	Cachd1	cache domain containing 1	320508		PF08399	protein_coding	chr4		0	-1.17443	5.64152	-7.79089	4.72579e-07	3.25815e-05	6.47158
ENSMUSG00000034656	Cacna1a	calcium channel, voltage-dependent, P/Q type, alpha 1A subunit	12286		PF08763	protein_coding	chr8		0	-0.0488243	7.40388	-0.664745	0.514998	0.6944	-6.97712
ENSMUSG00000004113	Cacna1b	calcium channel, voltage-dependent, N type, alpha 1B subunit	12287		PF08763	protein_coding	chr2		0	-0.189428	7.37462	-3.5032	0.00267417	0.0192483	-2.34103
ENSMUSG00000051331	Cacna1c	calcium channel, voltage-dependent, L type, alpha 1C subunit	12288		PF16885	protein_coding	chr6		0	0.168694	6.72648	2.10602	0.050136	0.154588	-5.1103
ENSMUSG00000015968	Cacna1d	calcium channel, voltage-dependent, L type, alpha 1D subunit	12289		PF08763	protein_coding	chr14		0	0.558927	5.27006	7.66342	5.91286e-07	3.83135e-05	6.22724
ENSMUSG00000004110	Cacna1e	calcium channel, voltage-dependent, R type, alpha 1E subunit	12290		PF08763	protein_coding	chr1		0	-0.0473011	7.36642	-0.353951	0.727663	0.846403	-7.14112
ENSMUSG00000031142	Cacna1f	calcium channel, voltage-dependent, alpha 1F subunit	54652		PF08763	protein_coding	chrX		0	-0.818753	-1.83422	-1.70655	0.105835	0.257033	-4.27792
ENSMUSG00000020866	Cacna1g	calcium channel, voltage-dependent, T type, alpha 1G subunit	12291		PF00520	protein_coding	chr11		0	0.513188	5.93427	8.12776	2.6407e-07	2.00673e-05	7.02489
ENSMUSG00000024112	Cacna1h	calcium channel, voltage-dependent, T type, alpha 1H subunit	58226		PF00520	protein_coding	chr17		0	0.392196	6.72518	5.25544	6.13743e-05	0.00119396	1.45545
ENSMUSG00000022416	Cacna1i	calcium channel, voltage-dependent, alpha 1I subunit	239556		PF00520	protein_coding	chr15		0	0.122728	5.76796	1.10894	0.282673	0.484887	-6.50577
ENSMUSG00000026407	Cacna1s	calcium channel, voltage-dependent, L type, alpha 1S subunit	12292		PF16905	protein_coding	chr1		0	-0.118916	-0.129246	-0.431111	0.671724	0.807944	-5.76256
ENSMUSG00000040118	Cacna2d1	calcium channel, voltage-dependent, alpha2/delta subunit 1	12293		PF08399	protein_coding	chr5		0	0.371807	7.57767	3.09044	0.00654971	0.0366261	-3.22232
ENSMUSG00000010066	Cacna2d2	calcium channel, voltage-dependent, alpha 2/delta subunit 2	56808		PF08399	protein_coding	chr9		0	-0.22973	5.82694	-2.93237	0.00919255	0.0463147	-3.45793
ENSMUSG00000021991	Cacna2d3	calcium channel, voltage-dependent, alpha2/delta subunit 3	12294		PF13768	protein_coding	chr14		0	-0.000878076	6.78784	-0.0105639	0.991693	0.995562	-7.17864
ENSMUSG00000041460	Cacna2d4	calcium channel, voltage-dependent, alpha 2/delta subunit 4	319734		PF08473	protein_coding	chr6		0	-0.66063	-0.495843	-2.39423	0.0282666	0.104059	-3.45679
ENSMUSG00000020882	Cacnb1	calcium channel, voltage-dependent, beta 1 subunit	12295		PF12052	protein_coding	chr11		0	0.138774	7.25063	3.09527	0.00648189	0.0364271	-3.19771
ENSMUSG00000057914	Cacnb2	calcium channel, voltage-dependent, beta 2 subunit	12296		PF12052	protein_coding	chr2		0	0.159072	5.92266	0.905243	0.377801	0.578551	-6.70389
ENSMUSG00000003352	Cacnb3	calcium channel, voltage-dependent, beta 3 subunit	12297		PF00625	protein_coding	chr15		0	0.26344	7.56077	3.13502	0.00594947	0.0343075	-3.12757
ENSMUSG00000017412	Cacnb4	calcium channel, voltage-dependent, beta 4 subunit	12298		PF12052	protein_coding	chr2		0	0.0335544	6.89357	0.476586	0.639635	0.78348	-7.06061
ENSMUSG00000019146	Cacng2	calcium channel, voltage-dependent, gamma subunit 2	12300		PF00822	protein_coding	chr15		0	-0.0543721	6.69525	-1.06501	0.301548	0.50564	-6.59641
ENSMUSG00000066189	Cacng3	calcium channel, voltage-dependent, gamma subunit 3	54376		PF00822	protein_coding	chr7		0	-0.339216	5.63051	-1.57601	0.133177	0.298588	-5.86809
ENSMUSG00000020723	Cacng4	calcium channel, voltage-dependent, gamma subunit 4	54377		PF00822	protein_coding	chr11		0	0.505339	6.88848	6.0466	1.22659e-05	0.000350606	3.09002
ENSMUSG00000040373	Cacng5	calcium channel, voltage-dependent, gamma subunit 5	140723		PF00822	protein_coding	chr11		0	-0.593866	5.26857	-2.84863	0.0109862	0.052439	-3.55533
ENSMUSG00000078815	Cacng6	calcium channel, voltage-dependent, gamma subunit 6	54378		PF13903	protein_coding	chr7		0	-1.19969	-0.597447	-3.11967	0.00614977	0.0351218	-2.16995
ENSMUSG00000069806	Cacng7	calcium channel, voltage-dependent, gamma subunit 7	81904		PF13903	protein_coding	chr7		0	-0.209346	7.17324	-2.79688	0.0122592	0.0567398	-3.80405
ENSMUSG00000053395	Cacng8	calcium channel, voltage-dependent, gamma subunit 8	81905			protein_coding	chr7		0	0.102711	6.54578	1.15192	0.265061	0.465138	-6.50041
ENSMUSG00000034889	Cactin	cactin, spliceosome C complex subunit	70312		PF10312	protein_coding	chr10		0	-0.347488	3.76844	-4.46412	0.000329526	0.0041277	0.0266148
ENSMUSG00000033417	Cacul1	CDK2 associated, cullin domain 1	78832		PF00888	protein_coding	chr19		0	0.182306	6.71215	2.52811	0.0214945	0.0856996	-4.31376
ENSMUSG00000014226	Cacybp	calcyclin binding protein	12301		PF09032	protein_coding	chr1		0	0.223451	6.77857	1.93205	0.0699406	0.194101	-5.40677
ENSMUSG00000013629	Cad	carbamoyl-phosphate synthetase 2, aspartate transcarbamylase, and dihydroorotase	69719	3.5.2.3	PF02142	protein_coding	chr5		0	0.00514109	4.17363	0.0536472	0.957832	0.978207	-6.92975
ENSMUSG00000032076	Cadm1	cell adhesion molecule 1	54725		PF07686	protein_coding	chr9		0	0.230609	8.81367	4.62912	0.000231015	0.0032189	0.0561014
ENSMUSG00000064115	Cadm2	cell adhesion molecule 2	239857		PF07686	protein_coding	chr16		0	0.382927	7.40624	3.4211	0.00319837	0.0217894	-2.51707
ENSMUSG00000005338	Cadm3	cell adhesion molecule 3	94332		PF07679	protein_coding	chr1		0	0.108862	9.14599	1.66467	0.114028	0.269748	-5.91354
ENSMUSG00000054793	Cadm4	cell adhesion molecule 4	260299		PF08205	protein_coding	chr7		0	0.0975772	7.40063	1.77412	0.0936861	0.236425	-5.68495
ENSMUSG00000054423	Cadps	Ca2+-dependent secretion activator	27062		PF06292	protein_coding	chr14		0	-0.0486917	8.79727	-0.454807	0.654917	0.794948	-7.14524
ENSMUSG00000017978	Cadps2	Ca2+-dependent activator protein for secretion 2	320405			protein_coding	chr6		0	0.109025	5.63841	1.11078	0.281901	0.483987	-6.49131
ENSMUSG00000044566	Cage1	cancer antigen 1	71213		PF15066	protein_coding	chr13		0	-0.292596	0.21821	-1.12601	0.275577	0.477189	-5.47123
ENSMUSG00000028222	Calb1	calbindin 1	12307		PF13499	protein_coding	chr4		0	0.0481286	5.90773	0.491826	0.629039	0.775712	-7.01333
ENSMUSG00000003657	Calb2	calbindin 2	12308		PF13499	protein_coding	chr8		0	-0.0493371	6.81158	-0.342296	0.736262	0.85152	-7.12097
ENSMUSG00000030669	Calca	calcitonin/calcitonin-related polypeptide, alpha	12310		PF00214	protein_coding	chr7		0	-0.350642	2.4017	-2.69066	0.0153306	0.0670484	-3.3634
ENSMUSG00000023055	Calcoco1	calcium binding and coiled coil domain 1	67488		PF18112	protein_coding	chr15		0	-0.405414	4.66918	-4.90658	0.000127796	0.00208323	0.822743
ENSMUSG00000059588	Calcrl	calcitonin receptor-like	54598		PF02793	protein_coding	chr2		0	-0.902433	2.01168	-3.89364	0.0011393	0.010368	-0.782672
ENSMUSG00000029761	Cald1	caldesmon 1	109624		PF02029	protein_coding	chr6		0	0.386042	4.71962	5.18111	7.16761e-05	0.00134723	1.44662
ENSMUSG00000033033	Calhm2	calcium homeostasis modulator family member 2	72691		PF14798	protein_coding	chr19		0	0.221418	0.490487	0.961952	0.349359	0.552842	-5.70516
ENSMUSG00000049872	Calhm5	calcium homeostasis modulator family member 5	103511		PF14798	protein_coding	chr10		0	-0.411782	0.840781	-2.59952	0.0185416	0.0770264	-3.38562
ENSMUSG00000001175	Calm1	calmodulin 1	12313		PF13499	protein_coding	chr12		0	0.246901	11.3158	4.4238	0.000359514	0.00442298	-0.459886
ENSMUSG00000036438	Calm2	calmodulin 2	12314		PF13499	protein_coding	chr17		0	0.243792	9.86154	3.4341	0.00310905	0.0213922	-2.56451
ENSMUSG00000019370	Calm3	calmodulin 3	12315		PF13499	protein_coding	chr7		0	0.179481	11.1509	3.36034	0.0036507	0.02398	-2.76079
ENSMUSG00000032246	Calml4	calmodulin-like 4	75600			protein_coding	chr9		0	0.261177	-2.03135	0.439164	0.665992	0.803516	-5.38665
ENSMUSG00000060371	Caln1	calneuron 1	140904		PF13499	protein_coding	chr5		0	0.0749915	8.49984	1.08927	0.291011	0.494173	-6.64809
ENSMUSG00000003814	Calr	calreticulin	12317		PF00262	protein_coding	chr8		0	-0.143831	8.16158	-1.74228	0.0992511	0.245895	-5.7594
ENSMUSG00000019732	Calr3	calreticulin 3	73316		PF00262	protein_coding	chr8		0	-0.590084	0.235273	-2.56153	0.0200609	0.0815301	-3.25166
ENSMUSG00000029767	Calu	calumenin	12321		PF13202	protein_coding	chr6		0	0.14491	7.21344	2.57143	0.0196542	0.0803127	-4.24602
ENSMUSG00000025468	Caly	calcyon neuron-specific vesicular protein	68566		PF06387	protein_coding	chr7		0	0.105073	7.54086	1.73555	0.100463	0.248183	-5.75057
ENSMUSG00000030272	Camk1	calcium/calmodulin-dependent protein kinase I	52163		PF00069	protein_coding	chr6		0	-0.172059	4.65056	-2.61456	0.0179707	0.0751805	-3.97298
ENSMUSG00000039145	Camk1d	calcium/calmodulin-dependent protein kinase ID	227541		PF00069	protein_coding	chr2		0	0.0990474	7.22347	1.69581	0.107886	0.260369	-5.79828
ENSMUSG00000016179	Camk1g	calcium/calmodulin-dependent protein kinase I gamma	215303		PF00069	protein_coding	chr1		0	0.00608834	5.59121	0.0881619	0.930763	0.965419	-7.09732
ENSMUSG00000024617	Camk2a	calcium/calmodulin-dependent protein kinase II alpha	12322	2.7.11.17	PF08332	protein_coding	chr18		0	-0.151932	9.97046	-2.5884	0.0189747	0.0781792	-4.31595
ENSMUSG00000057897	Camk2b	calcium/calmodulin-dependent protein kinase II, beta	12323	2.7.11.17	PF08332	protein_coding	chr11		0	-0.201356	9.60691	-3.75747	0.00153431	0.0128813	-1.86269
ENSMUSG00000053819	Camk2d	calcium/calmodulin-dependent protein kinase II, delta	108058	2.7.11.17	PF08332	protein_coding	chr3		0	0.633804	6.35076	9.60284	2.43819e-08	3.50205e-06	9.42108
ENSMUSG00000021820	Camk2g	calcium/calmodulin-dependent protein kinase II gamma	12325	2.7.11.17	PF08332	protein_coding	chr14		0	0.0296574	7.28798	0.556173	0.585233	0.744268	-7.04294
ENSMUSG00000046447	Camk2n1	calcium/calmodulin-dependent protein kinase II inhibitor 1	66259		PF15170	protein_coding	chr4		0	0.0910296	7.50272	0.703155	0.491337	0.674755	-6.94892
ENSMUSG00000051146	Camk2n2	calcium/calmodulin-dependent protein kinase II inhibitor 2	73047		PF15170	protein_coding	chr16		0	0.265655	7.43791	2.99478	0.00804403	0.0422446	-3.40127
ENSMUSG00000038128	Camk4	calcium/calmodulin-dependent protein kinase IV	12326	2.7.11.17	PF00069	protein_coding	chr18		0	0.298385	5.66127	2.50645	0.0224751	0.0886862	-4.30224
ENSMUSG00000020785	Camkk1	calcium/calmodulin-dependent protein kinase kinase 1, alpha	55984	2.7.11.17	PF00069	protein_coding	chr11		0	-0.229465	5.31207	-1.85602	0.0806095	0.213501	-5.42174
ENSMUSG00000029471	Camkk2	calcium/calmodulin-dependent protein kinase kinase 2, beta	207565	2.7.11.17	PF00069	protein_coding	chr5		0	0.28392	6.84367	4.23456	0.000541823	0.00592567	-0.735771
ENSMUSG00000071037	Camkmt	calmodulin-lysine N-methyltransferase	73582		PF10294	protein_coding	chr17		0	0.168919	2.82671	1.76086	0.0959704	0.240393	-5.12718
ENSMUSG00000032936	Camkv	CaM kinase-like vesicle-associated	235604		PF00069	protein_coding	chr9		0	0.27421	9.04364	5.03258	9.79095e-05	0.00168926	0.919064
ENSMUSG00000021501	Caml	calcium modulating ligand	12328		PF14963	protein_coding	chr13		0	0.0340706	4.84561	0.589644	0.56307	0.728008	-6.88237
ENSMUSG00000026933	Camsap1	calmodulin regulated spectrin-associated protein 1	227634		PF17095	protein_coding	chr2		0	0.149201	7.41739	2.24056	0.0384858	0.129005	-4.8921
ENSMUSG00000041570	Camsap2	calmodulin regulated spectrin-associated protein family, member 2	67886		PF11971	protein_coding	chr1		0	0.0083896	8.17927	0.10079	0.920879	0.960205	-7.22355
ENSMUSG00000044433	Camsap3	calmodulin regulated spectrin-associated protein family, member 3	69697		PF11971	protein_coding	chr8		0	0.271355	6.16524	3.44678	0.00302433	0.0210191	-2.42235
[truncated: 15,237 more rows]

## Sheet: in 4h bicuculline
ENSEMBL	SYMBOL	GENENAME	ENTREZID	ENZYME	PFAM	type_of_gene	chromosome	TF_Family	transcriptionfactor	logFC	AveExpr	t	P.Value	adj.P.Val	B
ENSMUSG00000109644	0610005C13Rik	RIKEN cDNA 0610005C13 gene	71661			lncRNA	chr7		0	-0.465163	-1.40513	-1.43052	0.170426	0.328943	-4.74442
ENSMUSG00000007777	0610009B22Rik	RIKEN cDNA 0610009B22 gene	66050		PF04628	protein_coding	chr11		0	-0.172105	2.78205	-1.4754	0.158116	0.31277	-5.50876
ENSMUSG00000086714	0610009E02Rik	RIKEN cDNA 0610009E02 gene	100125929			lncRNA	chr2		0	0.303732	0.66365	1.79016	0.0909875	0.215095	-4.74146
ENSMUSG00000043644	0610009L18Rik	RIKEN cDNA 0610009L18 gene	66838			lncRNA	chr11		0	0.167373	1.0059	1.03577	0.314605	0.492386	-5.72436
ENSMUSG00000042208	0610010F05Rik	RIKEN cDNA 0610010F05 gene	71675		PF11822	protein_coding	chr11		0	0.200958	6.01188	2.54465	0.0207731	0.0760343	-4.33255
ENSMUSG00000020831	0610010K14Rik	RIKEN cDNA 0610010K14 gene	104457			protein_coding	chr11		0	0.0204277	3.63671	0.226718	0.823306	0.896978	-6.87449
ENSMUSG00000107002	0610012G03Rik	RIKEN cDNA 0610012G03 gene	106264			protein_coding	chr16		0	0.0288349	5.10053	0.462803	0.649288	0.781473	-7.03717
ENSMUSG00000058706	0610030E20Rik	RIKEN cDNA 0610030E20 gene	68364		PF10573	protein_coding	chr6		0	0.71374	3.08091	8.00053	3.28421e-07	2.29176e-05	6.93909
ENSMUSG00000089889	0610040B10Rik	RIKEN cDNA 0610040B10 gene	67672			lncRNA	chr5		0	0.0955437	0.151602	0.420853	0.679057	0.803085	-5.92453
ENSMUSG00000060512	0610040J01Rik	RIKEN cDNA 0610040J01 gene	76261		PF15770	protein_coding	chr5		0	-0.100126	-0.34484	-0.44356	0.662871	0.792091	-5.86641
ENSMUSG00000090066	1110002E22Rik	RIKEN cDNA 1110002E22 gene	102634333			protein_coding	chr3		0	-0.132131	1.11594	-0.797271	0.436126	0.609904	-5.97109
ENSMUSG00000071456	1110002L01Rik	RIKEN cDNA 1110002L01 gene	100043040			lncRNA	chr12		0	-0.309012	3.48014	-3.61332	0.00210261	0.0147199	-1.78072
ENSMUSG00000030663	1110004F10Rik	RIKEN cDNA 1110004F10 gene	56372		PF15477	protein_coding	chr7		0	0.161088	6.28938	3.33022	0.00389787	0.0228128	-2.74627
ENSMUSG00000107121	1110006O24Rik	RIKEN cDNA 1110006O24 gene	66123			lncRNA	chr5		0	-0.218872	-0.21845	-0.832458	0.416522	0.59326	-5.60317
ENSMUSG00000039195	1110008P14Rik	RIKEN cDNA 1110008P14 gene	73737			protein_coding	chr2		0	-0.135897	6.07006	-2.52832	0.0214853	0.078023	-4.37956
ENSMUSG00000098659	1110015O18Rik	RIKEN cDNA 1110015O18 gene	100503859			lncRNA	chr3		0	1.3099	-0.06537	4.4593	0.000332968	0.00385267	0.366644
ENSMUSG00000028441	1110017D15Rik	RIKEN cDNA 1110017D15 gene	73721		PF15181	protein_coding	chr4		0	0.102405	0.470906	0.388218	0.702602	0.818578	-6.13138
ENSMUSG00000097616	1110019D14Rik	RIKEN cDNA 1110019D14 gene	76311			lncRNA	chr6		0	0.0529583	-0.209581	0.201896	0.842359	0.909534	-5.92493
ENSMUSG00000097047	1110020A21Rik	RIKEN cDNA 1110020A21 gene	68531			lncRNA	chr17		0	-0.837665	-1.05588	-2.75299	0.0134487	0.0555348	-2.84744
ENSMUSG00000037971	1110032A03Rik	RIKEN cDNA 1110032A03 gene	68721		PF06608	protein_coding	chr9		0	-1.05023	3.92338	-13.8112	9.22999e-11	3.31434e-08	14.8912
ENSMUSG00000046999	1110032F04Rik	RIKEN cDNA 1110032F04 gene	68725		PF15843	protein_coding	chr3		0	-0.145535	1.8743	-0.813425	0.427055	0.602105	-5.96269
ENSMUSG00000092203	1110038B12Rik	RIKEN cDNA 1110038B12 gene	68763			lncRNA	chr17		0	0.00740604	3.26555	0.0891479	0.929991	0.962144	-6.9161
ENSMUSG00000063236	1110038F14Rik	RIKEN cDNA 1110038F14 gene	117171		PF15393	protein_coding	chr15		0	-0.0916417	2.38476	-0.87636	0.392869	0.571586	-6.10453
ENSMUSG00000085457	1110046J04Rik	RIKEN cDNA 1110046J04 gene	68808			lncRNA	chr13		0	-0.527948	0.715127	-2.99887	0.00797375	0.0383149	-2.54064
ENSMUSG00000040591	1110051M20Rik	RIKEN cDNA 1110051M20 gene	228356			protein_coding	chr2		0	-0.0843136	6.0529	-1.87975	0.0771335	0.192315	-5.54197
ENSMUSG00000035171	1110059E24Rik	RIKEN cDNA 1110059E24 gene	66206		PF10217	protein_coding	chr19		0	-0.671489	2.91919	-5.87507	1.72737e-05	0.000435914	3.06427
ENSMUSG00000032551	1110059G10Rik	RIKEN cDNA 1110059G10 gene	66202		PF15377	protein_coding	chr9		0	-0.00180076	2.42057	-0.0147125	0.98843	0.993561	-6.50783
ENSMUSG00000078570	1110065P20Rik	RIKEN cDNA 1110065P20 gene	68920		PF15855	protein_coding	chr4		0	-0.0466246	4.94907	-0.603702	0.553895	0.707599	-6.94455
ENSMUSG00000043687	1190005I06Rik	RIKEN cDNA 1190005I06 gene	68918		PF15366	protein_coding	chr8		0	0.290819	0.0530729	1.38216	0.184552	0.346546	-5.06143
ENSMUSG00000063320	1190007I07Rik	RIKEN cDNA 1190007I07 gene	544717		PF14990	protein_coding	chr10		0	-0.0563183	1.53684	-0.35894	0.723994	0.833362	-6.28243
ENSMUSG00000097290	1300002E11Rik	RIKEN cDNA 1300002E11 gene	100043489			lncRNA	chr16		0	0.206195	0.925511	1.38448	0.183851	0.345606	-5.40844
ENSMUSG00000098912	1500004A13Rik	RIKEN cDNA 1500004A13 gene	319830			lncRNA	chr3		0	0.0367645	7.05621	0.710786	0.486713	0.652839	-7.02851
ENSMUSG00000068099	1500009C09Rik	RIKEN cDNA 1500009C09 gene	76505			protein_coding	chr15		0	0.243258	5.60602	2.73481	0.0139735	0.0570593	-3.92914
ENSMUSG00000087651	1500009L16Rik	RIKEN cDNA 1500009L16 gene	69784		PF15506	protein_coding	chr10		0	-0.105661	4.07476	-1.683	0.110376	0.244908	-5.61783
ENSMUSG00000072694	1500011B03Rik	RIKEN cDNA 1500011B03 gene	66236			protein_coding	chr5		0	0.0243955	6.61772	0.391827	0.699982	0.816602	-7.18782
ENSMUSG00000098702	1500015A07Rik	RIKEN cDNA 1500015A07 gene	68982			lncRNA	chr18		0	-0.0933656	0.347433	-0.507605	0.618156	0.758384	-5.94757
ENSMUSG00000097383	1500026H17Rik	RIKEN cDNA 1500026H17 gene	69002			lncRNA	chr10		0	-0.219967	0.986291	-1.57115	0.134299	0.279521	-5.10981
ENSMUSG00000059631	1500035N22Rik	RIKEN cDNA 1500035N22 gene	70258			lncRNA	chr5		0	0.12453	2.36886	1.34991	0.194486	0.358788	-5.72091
ENSMUSG00000050088	1600012H06Rik	RIKEN cDNA 1600012H06 gene	67912		PF17065	protein_coding	chr17		0	0.0886754	3.87202	0.952291	0.354098	0.533219	-6.4209
ENSMUSG00000054676	1600014C10Rik	RIKEN cDNA 1600014C10 gene	72244			protein_coding	chr7		0	-0.707159	3.45661	-9.08289	5.4812e-08	5.32768e-06	8.70001
ENSMUSG00000097048	1600020E01Rik	RIKEN cDNA 1600020E01 gene	72012			lncRNA	chr6		0	-0.0576838	2.53194	-0.577585	0.571004	0.721869	-6.49854
ENSMUSG00000057818	1600029O15Rik	ribosomal protein L17 pseudogene	665268			transcribed_processed_pseudogene	chr9		0	0.685673	1.24485	3.20567	0.00510694	0.0277588	-2.18411
ENSMUSG00000103746	1700001G17Rik	RIKEN cDNA 1700001G17 gene	67503			TEC	chr1		0	0.20249	-1.39313	0.679994	0.505528	0.668196	-5.45452
ENSMUSG00000056508	1700001K19Rik	RIKEN cDNA 1700001K19 gene	66323			protein_coding	chr12		0	-0.713398	0.128692	-3.10918	0.00629055	0.0323654	-2.26255
ENSMUSG00000021534	1700001L19Rik	RIKEN cDNA 1700001L19 gene	69315		PF15074	protein_coding	chr13		0	-0.0167159	3.50585	-0.141562	0.889066	0.937301	-6.80946
ENSMUSG00000030030	1700003E16Rik	RIKEN cDNA 1700003E16 gene	71837		PF15479	protein_coding	chr6		0	-0.0317771	4.49769	-0.407092	0.688945	0.809356	-6.93799
ENSMUSG00000101565	1700003L19Rik	RIKEN cDNA 1700003L19 gene	75493			lncRNA	chr16		0	-0.331348	-1.74599	-1.0487	0.308783	0.486979	-5.13151
ENSMUSG00000086330	1700007J10Rik	RIKEN cDNA 1700007J10 gene	69320			lncRNA	chr11		0	0.190492	-1.52955	0.595579	0.559187	0.712564	-5.53904
ENSMUSG00000026831	1700007K13Rik	RIKEN cDNA 1700007K13 gene	69327		PF14892	protein_coding	chr2		0	0.326043	2.56681	2.01815	0.0593961	0.160262	-4.75153
ENSMUSG00000101225	1700008J07Rik	RIKEN cDNA 1700008J07 gene	629159			lncRNA	chr7		0	-0.385301	1.68053	-2.68796	0.0154175	0.0613709	-3.32344
ENSMUSG00000008028	1700008O03Rik	RIKEN cDNA 1700008O03 gene	69349		PF15876	protein_coding	chr7		0	-0.333689	0.157239	-1.75332	0.09729	0.225152	-4.64213
ENSMUSG00000023873	1700010I14Rik	RIKEN cDNA 1700010I14 gene	66931		PF15739	protein_coding	chr17		0	-0.416165	-1.5835	-1.16095	0.261468	0.436016	-5.02261
ENSMUSG00000040195	1700012D01Rik	RIKEN cDNA 1700012D01 gene	72243			protein_coding	chr10		0	0.0354682	1.03304	0.226942	0.823136	0.896948	-6.18641
ENSMUSG00000110424	1700012D14Rik	RIKEN cDNA 1700012D14 gene	75479			lncRNA	chr7		0	-0.255435	-0.503792	-0.818388	0.424292	0.599779	-5.53478
ENSMUSG00000027886	1700013F07Rik	RIKEN cDNA 1700013F07 gene	75504		PF12494	protein_coding	chr3		0	-0.323116	0.462354	-1.7002	0.107043	0.239921	-4.79821
ENSMUSG00000051054	1700014D04Rik	RIKEN cDNA 1700014D04 gene	102638268		PF14650	protein_coding	chr13		0	-0.10335	0.0175332	-0.462564	0.649455	0.781473	-6.00959
ENSMUSG00000102737	1700016A09Rik	RIKEN cDNA 1700016A09 gene	74227			TEC	chr8		0	-0.345944	-1.5709	-0.919243	0.370638	0.551145	-5.24381
ENSMUSG00000053783	1700016K19Rik	RIKEN cDNA 1700016K19 gene	74230			protein_coding	chr11		0	0.0251348	1.56772	0.129796	0.898229	0.942752	-6.36643
ENSMUSG00000032300	1700017B05Rik	RIKEN cDNA 1700017B05 gene	74211		PF17663	protein_coding	chr9		0	-0.275919	3.19866	-1.49985	0.151724	0.303377	-5.55541
ENSMUSG00000043629	1700019D03Rik	RIKEN cDNA 1700019D03 gene	67080		PF15127	protein_coding	chr1		0	-0.935921	3.12291	-6.56926	4.42745e-06	0.000161335	4.41311
ENSMUSG00000097523	1700022N22Rik	RIKEN cDNA 1700022N22 gene	69431			lncRNA	chr17		0	-0.088353	-0.380954	-0.337622	0.73972	0.844079	-5.84199
ENSMUSG00000100558	1700025F24Rik	RIKEN cDNA 1700025F24 gene	67081			lncRNA	chr10		0	-0.45821	-0.652268	-1.99643	0.0619119	0.165009	-4.15468
ENSMUSG00000032666	1700025G04Rik	RIKEN cDNA 1700025G04 gene	69399		PF15389	protein_coding	chr1		0	0.211686	6.27691	2.45543	0.0249536	0.0866368	-4.52424
ENSMUSG00000097321	1700028E10Rik	RIKEN cDNA 1700028E10 gene	625175			lncRNA	chr5		0	-0.453329	1.27681	-1.94177	0.0686712	0.176871	-4.54759
ENSMUSG00000038782	1700028J19Rik	RIKEN cDNA 1700028J19 gene	70004			protein_coding	chr7		0	0.341668	-0.676551	1.12497	0.276004	0.452808	-5.27088
ENSMUSG00000089798	1700028K03Rik	RIKEN cDNA 1700028K03 gene	76421		PF15162	protein_coding	chr5		0	-0.10948	-0.922986	-0.320514	0.752427	0.853887	-5.5818
ENSMUSG00000033053	1700028P14Rik	RIKEN cDNA 1700028P14 gene	67483		PF15139	protein_coding	chr19		0	0.119125	1.08064	0.75078	0.4629	0.632716	-5.97043
ENSMUSG00000044916	1700029I15Rik	RIKEN cDNA 1700029I15 gene	75641		PF15878	protein_coding	chr2		0	0.00447643	0.56281	0.0263346	0.979293	0.988566	-6.18023
ENSMUSG00000071103	1700029J07Rik	RIKEN cDNA 1700029J07 gene	69479		PF15239	protein_coding	chr8		0	-0.23488	1.11011	-1.2584	0.225006	0.39505	-5.51665
ENSMUSG00000099759	1700030C10Rik	RIKEN cDNA 1700030C10 gene	69513			lncRNA	chr12		0	-1.03101	0.405131	-6.00251	1.33892e-05	0.000364576	3.25594
ENSMUSG00000087148	1700030C14Rik	RIKEN cDNA 1700030C14 gene	75662			lncRNA	chr2		0	-0.130503	-1.65943	-0.337769	0.739611	0.844066	-5.55461
ENSMUSG00000031847	1700030J22Rik	RIKEN cDNA 1700030J22 gene	69528		PF15032	protein_coding	chr8		0	-0.109318	2.55918	-0.901794	0.37958	0.559533	-6.09963
ENSMUSG00000052794	1700030K09Rik	RIKEN cDNA 1700030K09 gene	72254		PF15391	protein_coding	chr8		0	-0.400767	2.26995	-2.72054	0.0143989	0.0584228	-3.2881
ENSMUSG00000055833	1700034H15Rik	RIKEN cDNA 1700034H15 gene	98736			lncRNA	chr1		0	0.0950679	0.828584	0.535249	0.599308	0.74399	-6.03709
ENSMUSG00000005983	1700037C18Rik	RIKEN cDNA 1700037C18 gene	73261		PF15486	protein_coding	chr16		0	-0.481869	1.85535	-3.25257	0.0046136	0.025877	-2.21807
ENSMUSG00000027327	1700037H04Rik	RIKEN cDNA 1700037H04 gene	67326		PF15006	protein_coding	chr2		0	0.268426	6.80184	4.31047	0.000459497	0.00487678	-0.656516
ENSMUSG00000097515	1700040D17Rik	RIKEN cDNA 1700040D17 gene	76602			lncRNA	chr3		0	0.42401	-1.1267	1.33259	0.199995	0.365238	-4.89764
ENSMUSG00000105274	1700048F04Rik	RIKEN cDNA 1700048F04 gene	73396			lncRNA	chr5		0	-0.309995	-1.45477	-0.919494	0.370511	0.551084	-5.4001
ENSMUSG00000043773	1700048O20Rik	RIKEN cDNA 1700048O20 gene	69430			lncRNA	chr9		0	-0.180688	1.4746	-1.17611	0.25552	0.430036	-5.63011
ENSMUSG00000070997	1700055D18Rik	RIKEN cDNA 1700055D18 gene	73405			lncRNA	chr4		0	0.370005	-1.03885	1.23631	0.232905	0.404265	-5.0115
ENSMUSG00000096655	1700065D16Rik	RIKEN cDNA 1700065D16 gene	73410			lncRNA	chr9		0	0.00508103	-1.41433	0.0151741	0.988067	0.99337	-5.81683
ENSMUSG00000038323	1700066M21Rik	RIKEN cDNA 1700066M21 gene	73467		PF10561	protein_coding	chr1		0	-0.187648	4.3719	-2.23584	0.038848	0.118448	-4.71387
ENSMUSG00000046408	1700067K01Rik	RIKEN cDNA 1700067K01 gene	73453		PF11771	protein_coding	chr8		0	-0.993299	-1.7795	-2.29218	0.0347219	0.109392	-3.53932
ENSMUSG00000090307	1700071M16Rik	RIKEN cDNA 1700071M16 gene	73504			lncRNA	chr17		0	0.579478	-2.21608	0.92467	0.367887	0.547952	-5.20039
ENSMUSG00000071265	1700086L19Rik	RIKEN cDNA 1700086L19 gene	74284			transcribed_unitary_pseudogene	chr12		0	0.537371	4.33114	6.28366	7.69138e-06	0.000244724	3.64298
ENSMUSG00000097080	1700086O06Rik	RIKEN cDNA 1700086O06 gene	73516			lncRNA	chr18		0	-0.213546	0.883071	-1.39569	0.180507	0.34118	-5.28353
ENSMUSG00000033029	1700088E04Rik	RIKEN cDNA 1700088E04 gene	27660		PF05250	protein_coding	chr15		0	0.0430098	2.18595	0.322825	0.750706	0.852551	-6.53334
ENSMUSG00000118506	1700094D03Rik	RIKEN cDNA 1700094D03 gene	73545		PF15104	protein_coding	chr3		0	-0.685461	0.646779	-3.78472	0.00144556	0.0110884	-0.957744
ENSMUSG00000101856	1700096K18Rik	RIKEN cDNA 1700096K18 gene	73571			lncRNA	chr5		0	-0.416149	0.0711492	-1.58333	0.1315	0.275365	-4.75734
ENSMUSG00000097675	1700101I11Rik	RIKEN cDNA 1700101I11 gene	100504641			lncRNA	chr6		0	-0.0862151	1.00292	-0.517079	0.611665	0.753531	-6.16951
ENSMUSG00000032611	1700102P08Rik	RIKEN cDNA 1700102P08 gene	112418		PF15830	protein_coding	chr9		0	-0.22009	0.326117	-0.852376	0.405679	0.583956	-5.85981
ENSMUSG00000008307	1700109H08Rik	RIKEN cDNA 1700109H08 gene	77036		PF13499	protein_coding	chr5		0	-0.154394	-0.700871	-0.526221	0.605432	0.748581	-5.69949
ENSMUSG00000097267	1700109K24Rik	RIKEN cDNA 1700109K24 gene	74303			lncRNA	chr15		0	-0.183126	-0.960447	-0.645678	0.52698	0.685978	-5.60008
ENSMUSG00000097527	1700112J16Rik	RIKEN cDNA 1700112J16 gene	76628			lncRNA	chr7		0	-1.19818	-2.07089	-3.36269	0.00363213	0.0217751	-1.82506
ENSMUSG00000096935	1700113A16Rik	RIKEN cDNA 1700113A16 gene	76642			lncRNA	chr3		0	0.0165057	-0.702862	0.0538968	0.957636	0.977659	-5.81962
ENSMUSG00000100599	1700120C14Rik	RIKEN cDNA 1700120C14 gene	73600			lncRNA	chr15		0	-0.511431	-0.975535	-1.57222	0.134053	0.279117	-4.62735
ENSMUSG00000040822	1700123O20Rik	RIKEN cDNA 1700123O20 gene	58248		PF14969	protein_coding	chr14		0	-0.117341	3.97786	-1.58729	0.130599	0.274111	-5.69717
ENSMUSG00000099354	1700124L16Rik	RIKEN cDNA 1700124L16 gene	67934			lncRNA	chr6		0	-0.206328	-0.836598	-0.741972	0.468082	0.63692	-5.56714
ENSMUSG00000071653	1810009A15Rik	RIKEN cDNA 1810009A15 gene	66276		PF17719	protein_coding	chr19		0	0.0922438	1.54285	0.700035	0.493235	0.658002	-6.08718
ENSMUSG00000078607	1810010H24Rik	RIKEN cDNA 1810010H24 gene	69066			protein_coding	chr11		0	0.193092	1.7748	0.6619	0.516777	0.677454	-6.24283
ENSMUSG00000022507	1810013L24Rik	RIKEN cDNA 1810013L24 gene	69053		PF15251	protein_coding	chr16		0	-0.294141	5.75531	-5.19444	6.97057e-05	0.00125181	1.28866
ENSMUSG00000097412	1810014B01Rik	RIKEN cDNA 1810014B01 gene	66263			transcribed_unprocessed_pseudogene	chr10		0	0.208621	-0.107939	1.14953	0.26602	0.441132	-5.31184
ENSMUSG00000087331	1810021B22Rik	RIKEN cDNA 1810021B22 gene	69120			lncRNA	chr15		0	0.403285	0.283153	2.35202	0.030787	0.100606	-3.66185
ENSMUSG00000044145	1810024B03Rik	RIKEN cDNA 1810024B03 gene	329509		PF00069	protein_coding	chr2		0	-0.206157	0.451875	-0.968038	0.346397	0.525436	-5.63037
ENSMUSG00000044148	1810030O07Rik	RIKEN cDNA 1810030O07 gene	69155		PF15112	protein_coding	chrX		0	-0.0752474	3.23642	-0.90303	0.378942	0.559	-6.35361
ENSMUSG00000054091	1810037I17Rik	RIKEN cDNA 1810037I17 gene	67704		PF17696	protein_coding	chr3		0	0.040157	3.85534	0.527869	0.604311	0.74784	-6.80082
ENSMUSG00000102112	1810041H14Rik	RIKEN cDNA 1810041H14 gene	78312			lncRNA	chr14		0	0.285077	-0.562144	1.20722	0.243633	0.416883	-5.3272
ENSMUSG00000100680	1810044D09Rik	RIKEN cDNA 1810044D09 gene	69798			lncRNA	chr6		0	-0.705032	-0.873263	-2.05339	0.0555101	0.152619	-3.9825
ENSMUSG00000035372	1810055G02Rik	RIKEN cDNA 1810055G02 gene	72056		PF17823	protein_coding	chr19		0	0.120261	5.11711	1.9739	0.0646223	0.17031	-5.32823
ENSMUSG00000073155	1810058I24Rik	RIKEN cDNA 1810058I24 gene	67705			protein_coding	chr6		0	-0.405865	3.84654	-4.65723	0.000217498	0.00277483	0.408332
ENSMUSG00000084925	1810062O18Rik	RIKEN cDNA 1810062O18 gene	75602			lncRNA	chr14		0	0.426326	0.126857	1.53692	0.142443	0.29072	-4.95025
ENSMUSG00000090925	1810064F22Rik	RIKEN cDNA 1810064F22 gene	69862			lncRNA	chr9		0	0.0602686	-1.49236	0.153602	0.879706	0.931551	-5.56978
ENSMUSG00000087165	2010001A14Rik	RIKEN cDNA 2010001A14 gene	76516			lncRNA	chr11		0	-0.597464	-1.42076	-1.64326	0.118423	0.256748	-4.55104
ENSMUSG00000074829	2010315B03Rik	RIKEN cDNA 2010315B03 gene	630836		PF00096	protein_coding	chr9	zf-C2H2	1	0.0233116	2.29917	0.158295	0.876062	0.929093	-6.47466
ENSMUSG00000029882	2210010C04Rik	RIKEN cDNA 2210010C04 gene	67373	3.4.21.4	PF00089	protein_coding	chr6		0	-0.114949	-1.06397	-0.391795	0.700005	0.816602	-5.65818
ENSMUSG00000021550	2210016F16Rik	RIKEN cDNA 2210016F16 gene	70153		PF10343	protein_coding	chr13		0	-0.487268	1.53689	-3.42801	0.0031506	0.0196184	-1.81135
ENSMUSG00000029559	2210016L21Rik	RIKEN cDNA 2210016L21 gene	72357			protein_coding	chr5		0	-0.216324	6.29174	-4.80119	0.000159891	0.00226401	0.435586
ENSMUSG00000039563	2210406O10Rik	RIKEN cDNA 2210406O10 gene	76710			lncRNA	chr5		0	-0.343668	1.33062	-2.39704	0.0281058	0.0944312	-3.78236
ENSMUSG00000087380	2210408F21Rik	RIKEN cDNA 2210408F21 gene	73652			lncRNA	chr6		0	-0.146279	1.52935	-1.18941	0.250387	0.424354	-5.71081
ENSMUSG00000071252	2210408I21Rik	RIKEN cDNA 2210408I21 gene	72371		PF14906	protein_coding	chr13		0	-0.104499	3.37395	-1.04857	0.30884	0.486979	-6.22359
ENSMUSG00000018378	2210416O15Rik	RIKEN cDNA 2210416O15 gene	70393			protein_coding	chr11		0	0.0420137	4.68922	0.605691	0.552603	0.706578	-6.8716
ENSMUSG00000078894	2210418O10Rik	RIKEN cDNA 2210418O10 gene	100504263		PF00096	protein_coding	chr2	zf-C2H2	1	-0.0409149	2.7222	-0.353386	0.728079	0.836054	-6.5905
ENSMUSG00000032403	2300009A05Rik	RIKEN cDNA 2300009A05 gene	69478		PF15031	protein_coding	chr9		0	-0.0517819	2.95681	-0.529956	0.602894	0.746944	-6.56821
ENSMUSG00000079283	2310009B15Rik	RIKEN cDNA 2310009B15 gene	69549		PF17653	protein_coding	chr1		0	-0.102396	2.49079	-0.816803	0.425173	0.600532	-6.28433
ENSMUSG00000097162	2310010J17Rik	RIKEN cDNA 2310010J17 gene	78329			lncRNA	chr7		0	-0.243227	-0.659391	-0.946091	0.357162	0.536528	-5.47958
ENSMUSG00000020133	2310011J03Rik	RIKEN cDNA 2310011J03 gene	66374		PF15136	protein_coding	chr10		0	-0.117354	3.95702	-1.50449	0.150537	0.301801	-5.82841
ENSMUSG00000049643	2310022A10Rik	RIKEN cDNA 2310022A10 gene	66367		PF17740	protein_coding	chr7		0	-0.206078	4.10667	-2.8209	0.0116515	0.0502763	-3.52617
ENSMUSG00000031983	2310022B05Rik	RIKEN cDNA 2310022B05 gene	69551		PF15797	protein_coding	chr8		0	0.228682	4.91497	2.28558	0.0351834	0.110363	-4.73184
ENSMUSG00000020441	2310033P09Rik	RIKEN cDNA 2310033P09 gene	67862		PF10159	protein_coding	chr11		0	0.180059	3.53454	1.99414	0.0621817	0.165472	-4.98173
ENSMUSG00000062619	2310039H08Rik	RIKEN cDNA 2310039H08 gene	67101			protein_coding	chr17		0	0.130835	1.98193	1.34231	0.196889	0.361828	-5.58075
ENSMUSG00000101655	2310040G24Rik	RIKEN cDNA 2310040G24 gene	381792			lncRNA	chr6		0	0.144311	-0.299317	0.516366	0.612152	0.753731	-5.77921
ENSMUSG00000040177	2310057M21Rik	RIKEN cDNA 2310057M21 gene	68277		PF14958	protein_coding	chr7		0	0.0351063	4.50541	0.466018	0.64703	0.780038	-6.94587
ENSMUSG00000050705	2310061I04Rik	RIKEN cDNA 2310061I04 gene	69662		PF10184	protein_coding	chr17		0	-0.143676	5.50712	-1.95201	0.0673562	0.174763	-5.37966
ENSMUSG00000100084	2310068J16Rik	RIKEN cDNA 2310068J16 gene	70281			lncRNA	chr15		0	0.0789067	-0.874846	0.288559	0.776356	0.869885	-5.73653
ENSMUSG00000060530	2310069G16Rik	RIKEN cDNA 2310069G16 gene	69659			transcribed_processed_pseudogene	chr15		0	0.118287	2.69083	1.11908	0.27844	0.455538	-5.94897
ENSMUSG00000045411	2410002F23Rik	RIKEN cDNA 2410002F23 gene	668661		PF17687	protein_coding	chr7		0	0.195265	6.24106	2.70832	0.0147732	0.0594794	-4.01662
ENSMUSG00000036873	2410004B18Rik	RIKEN cDNA 2410004B18 gene	66421		PF15559	protein_coding	chr3		0	0.0947628	4.72364	1.65214	0.116583	0.25439	-5.76075
ENSMUSG00000071398	2410004P03Rik	RIKEN cDNA 2410004P03 gene	73667			protein_coding	chr12		0	0.357309	1.14422	1.16547	0.259686	0.434418	-5.6595
ENSMUSG00000086841	2410006H16Rik	RIKEN cDNA 2410006H16 gene	69221			lncRNA	chr11		0	0.0872535	4.20219	0.754594	0.460666	0.630613	-6.81987
ENSMUSG00000073164	2410018L13Rik	RIKEN cDNA 2410018L13 gene	69732			lncRNA	chr12		0	-0.377368	3.07845	-3.00491	0.00787118	0.0380021	-2.96706
ENSMUSG00000100017	2410022M11Rik	RIKEN cDNA 2410022M11 gene	100503842			lncRNA	chr14		0	-0.447902	1.07916	-2.2391	0.038598	0.117936	-3.95163
ENSMUSG00000096917	2500002B13Rik	RIKEN cDNA 2500002B13 gene	78353			lncRNA	chr8		0	0.487266	1.21466	3.11631	0.00619456	0.0319669	-2.47353
ENSMUSG00000073236	2500004C02Rik	RIKEN cDNA 2500004C02 gene	72326			lncRNA	chr2		0	-0.402068	1.59277	-2.70585	0.0148501	0.0596636	-3.26697
ENSMUSG00000071632	2510002D24Rik	RIKEN cDNA 2510002D24 gene	72307		PF11326	protein_coding	chr16		0	-0.249416	2.64403	-2.41442	0.0271309	0.092054	-4.00329
ENSMUSG00000043391	2510009E07Rik	RIKEN cDNA 2510009E07 gene	72190		PF15823	protein_coding	chr16		0	0.0595324	7.03227	1.04905	0.308625	0.486906	-6.73293
ENSMUSG00000044496	2510039O18Rik	RIKEN cDNA 2510039O18 gene	77034			protein_coding	chr4		0	-0.15324	4.97232	-1.94275	0.0685441	0.176724	-5.33826
ENSMUSG00000052419	2610001J05Rik	RIKEN cDNA 2610001J05 gene	66520			protein_coding	chr6		0	0.273395	4.68119	3.73485	0.00161209	0.0120861	-1.74242
ENSMUSG00000031242	2610002M06Rik	RIKEN cDNA 2610002M06 gene	67028		PF03357	protein_coding	chrX		0	0.141104	6.22867	2.30474	0.0338591	0.107654	-4.80901
ENSMUSG00000071793	2610005L07Rik	cadherin 11 pseudogene	381598			transcribed_unprocessed_pseudogene	chr8		0	-0.0565878	5.39349	-0.817849	0.424592	0.600153	-6.83881
ENSMUSG00000060301	2610008E11Rik	RIKEN cDNA 2610008E11 gene	72128		PF00096	protein_coding	chr10	zf-C2H2	1	0.086622	3.35579	0.660249	0.51781	0.678161	-6.426
ENSMUSG00000087259	2610035D17Rik	RIKEN cDNA 2610035D17 gene	72386			lncRNA	chr11		0	0.0318381	3.40621	0.267534	0.792229	0.879427	-6.86486
ENSMUSG00000085555	2610035F20Rik	RIKEN cDNA 2610035F20 gene	69248			lncRNA	chr14		0	0.244603	-0.838788	0.835633	0.414781	0.591672	-5.51112
ENSMUSG00000079388	2610042L04Rik	RIKEN cDNA 2610042L04 gene	554327		PF04822	protein_coding	chr14		0	0.58103	0.459838	2.784	0.0125974	0.0531076	-3.11658
ENSMUSG00000071302	2610044O15Rik8	RIKEN cDNA 2610044O15 gene	72139		PF01352	protein_coding	chr8	zf-C2H2	1	-0.135374	3.0984	-1.2383	0.232184	0.40346	-5.87901
ENSMUSG00000079671	2610203C22Rik	RIKEN cDNA 2610203C22 gene	72481			lncRNA	chr1		0	0.200098	-0.0207786	0.916115	0.372231	0.552742	-5.57154
ENSMUSG00000059482	2610301B20Rik	RIKEN cDNA 2610301B20 gene	67157		PF14996	protein_coding	chr4		0	-0.60009	3.76387	-6.26587	7.96343e-06	0.000249559	3.74846
ENSMUSG00000100164	2610306M01Rik	RIKEN cDNA 2610306M01 gene	67170			lncRNA	chr6		0	-0.542577	1.70555	-4.15157	0.000649009	0.0061913	-0.334307
ENSMUSG00000097040	2610316D01Rik	RIKEN cDNA 2610316D01 gene	72511			lncRNA	chr3		0	0.531634	0.758698	3.30476	0.0041195	0.0238028	-1.98454
ENSMUSG00000049916	2610318N02Rik	RIKEN cDNA 2610318N02 gene	70458			protein_coding	chr16		0	-0.682916	-0.46214	-3.05524	0.00706505	0.0351844	-2.31885
ENSMUSG00000010277	2610507B11Rik	RIKEN cDNA 2610507B11 gene	72503		PF10344	protein_coding	chr11		0	-0.0860151	8.13978	-1.43504	0.169152	0.327253	-6.30596
ENSMUSG00000097180	2700038G22Rik	RIKEN cDNA 2700038G22 gene	67194			lncRNA	chr5		0	0.512411	-0.965703	1.63374	0.120423	0.259419	-4.60289
ENSMUSG00000097787	2700046G09Rik	RIKEN cDNA 2700046G09 gene	67188			lncRNA	chr19		0	-0.312016	0.276032	-1.2718	0.220315	0.389295	-5.26852
ENSMUSG00000034601	2700049A03Rik	RIKEN cDNA 2700049A03 gene	76967		PF15324	protein_coding	chr12		0	0.168434	2.52324	1.41699	0.174285	0.333738	-5.57953
ENSMUSG00000117042	2700054A10Rik	RIKEN cDNA 2700054A10 gene	72578			lncRNA	chr17		0	-0.167108	2.92292	-1.74521	0.098727	0.227403	-5.25983
ENSMUSG00000024273	2700062C07Rik	RIKEN cDNA 2700062C07 gene	68046		PF15719	protein_coding	chr18		0	-0.128203	3.04512	-1.53212	0.143619	0.292361	-5.56365
ENSMUSG00000053080	2700081O15Rik	RIKEN cDNA 2700081O15 gene	108899		PF18658	protein_coding	chr19	zf-BED	1	0.257372	6.65834	2.21637	0.0403771	0.121689	-4.98915
ENSMUSG00000062198	2700097O09Rik	RIKEN cDNA 2700097O09 gene	72658			protein_coding	chr12		0	0.121538	1.40047	0.810574	0.428647	0.603656	-6.02934
ENSMUSG00000098090	2700099C18Rik	NDC80 homolog, kinetochore complex component pseudogene	77022			transcribed_unprocessed_pseudogene	chr17		0	-0.327363	0.687762	-2.1369	0.0472069	0.136428	-4.11743
ENSMUSG00000087497	2810001G20Rik	RIKEN cDNA 2810001G20 gene	66456			lncRNA	chr11		0	-0.485699	2.49792	-4.53602	0.000282202	0.00337545	0.362243
ENSMUSG00000031984	2810004N23Rik	RIKEN cDNA 2810004N23 gene	66523		PF15375	protein_coding	chr8		0	0.18924	3.3711	1.7387	0.0998945	0.22896	-5.30228
ENSMUSG00000047635	2810006K23Rik	RIKEN cDNA 2810006K23 gene	72650		PF00472	protein_coding	chr5		0	-0.0320917	2.80936	-0.285852	0.778394	0.870686	-6.62259
ENSMUSG00000099881	2810013P06Rik	RIKEN cDNA 2810013P06 gene	100503178			lncRNA	chr8		0	-0.155767	3.05147	-1.91061	0.0728137	0.184561	-4.97829
ENSMUSG00000020491	2810021J22Rik	RIKEN cDNA 2810021J22 gene	69944		PF00096	protein_coding	chr11	zf-C2H2	1	0.111524	2.09839	0.814669	0.426361	0.60155	-6.02004
ENSMUSG00000049881	2810025M15Rik	RIKEN cDNA 2810025M15 gene	69953			transcribed_processed_pseudogene	chr1		0	-0.106268	3.75514	-1.52295	0.145883	0.295435	-5.78728
ENSMUSG00000096995	2810029C07Rik	RIKEN cDNA 2810029C07 gene	100504687			lncRNA	chr12		0	0.117747	3.27212	1.03554	0.314709	0.492404	-6.3183
ENSMUSG00000037735	2810032G03Rik	RIKEN cDNA 2810032G03 gene	72669			lncRNA	chr12		0	-0.0201836	2.94282	-0.196549	0.846476	0.912016	-6.64494
ENSMUSG00000100891	2810049E08Rik	RIKEN cDNA 2810049E08 gene	72677			lncRNA	chr13		0	-0.409791	0.794675	-2.08715	0.0520061	0.146061	-4.22481
ENSMUSG00000086629	2810403D21Rik	RIKEN cDNA 2810403D21 gene	69964			lncRNA	chrX		0	-0.291561	-0.58782	-1.18292	0.25288	0.426896	-5.19323
ENSMUSG00000018570	2810408A11Rik	RIKEN cDNA 2810408A11 gene	70419		PF04979	protein_coding	chr11		0	0.792915	-0.440291	2.38652	0.028712	0.0959548	-3.51189
ENSMUSG00000087213	2810408I11Rik	RIKEN cDNA 2810408I11 gene	69941			lncRNA	chr1		0	0.532642	-0.816898	1.78193	0.0923641	0.217247	-4.64158
ENSMUSG00000100594	2810414N06Rik	RIKEN cDNA 2810414N06 gene	102640772			lncRNA	chr1		0	-0.95959	-0.0941911	-4.23164	0.000545272	0.00549288	-0.07352
ENSMUSG00000097709	2810429I04Rik	RIKEN cDNA 2810429I04 gene	76937			lncRNA	chr13		0	-0.55384	0.370701	-3.38274	0.00347705	0.0211843	-1.74385
ENSMUSG00000100876	2810454H06Rik	RIKEN cDNA 2810454H06 gene	72813			lncRNA	chr6		0	0.515454	-0.994	1.67218	0.112519	0.248167	-4.48892
ENSMUSG00000026227	2810459M11Rik	RIKEN cDNA 2810459M11 gene	72792		PF15443	protein_coding	chr1		0	0.439847	3.94167	2.61622	0.017909	0.0681113	-3.96985
ENSMUSG00000043833	2900005J15Rik	RIKEN cDNA 2900005J15 gene	67261			lncRNA	chr5		0	-1.48815	-1.5037	-3.47747	0.00282855	0.018122	-1.58342
ENSMUSG00000102014	2900009J06Rik	RIKEN cDNA 2900009J06 gene	100502745			lncRNA	chr1		0	0.393256	0.383414	1.98347	0.0634581	0.168142	-4.34349
ENSMUSG00000051339	2900026A02Rik	RIKEN cDNA 2900026A02 gene	243219		PF15327	protein_coding	chr5		0	-0.260389	5.55668	-2.92976	0.0092439	0.0425669	-3.50424
ENSMUSG00000099696	2900052N01Rik	RIKEN cDNA 2900052N01 gene	73040			lncRNA	chr9		0	0.872142	1.94057	4.54672	0.000275772	0.00331464	0.442299
ENSMUSG00000097277	2900076A07Rik	RIKEN cDNA 2900076A07 gene	100504421			lncRNA	chr7		0	-0.0412189	1.21716	-0.219266	0.829015	0.900553	-6.2755
ENSMUSG00000087038	2900079G21Rik	RIKEN cDNA 2900079G21 gene	620760			lncRNA	chr9		0	-0.300925	3.68992	-3.28728	0.00427885	0.0244611	-2.51511
ENSMUSG00000099632	2900093K20Rik	RIKEN cDNA 2900093K20 gene	108168734			lncRNA	chr2		0	0.245864	0.0556306	1.19958	0.246514	0.420203	-5.35295
ENSMUSG00000084885	3010001F23Rik	RIKEN cDNA 3010001F23 gene	75693			lncRNA	chrX		0	-0.301492	0.075866	-1.52667	0.144962	0.294191	-5.00837
ENSMUSG00000114649	3110006O06Rik	RIKEN cDNA 3110006O06 gene	73093			lncRNA	chr13		0	-0.191323	-1.3238	-0.624339	0.540572	0.696581	-5.55118
ENSMUSG00000026388	3110009E18Rik	RIKEN cDNA 3110009E18 gene	73103		PF10209	protein_coding	chr1		0	0.635848	-0.87767	1.60143	0.127427	0.269389	-4.59269
ENSMUSG00000104861	3110039M20Rik	RIKEN cDNA 3110039M20 gene	67293			lncRNA	chr12		0	-0.143581	1.81344	-1.00638	0.328135	0.50588	-5.96602
ENSMUSG00000025102	3110040N11Rik	RIKEN cDNA 3110040N11 gene	67290		PF02594	protein_coding	chr7		0	-0.221639	2.32578	-2.45422	0.0250156	0.0867544	-3.86201
ENSMUSG00000097503	3110045C21Rik	RIKEN cDNA 3110045C21 gene	67303			lncRNA	chr1		0	0.102459	-0.43608	0.430598	0.67209	0.798051	-5.76761
ENSMUSG00000085622	3110056K07Rik	RIKEN cDNA 3110056K07 gene	73204			lncRNA	chr12		0	0.278372	0.96243	1.42416	0.172232	0.331315	-5.29897
ENSMUSG00000074635	3110070M22Rik	RIKEN cDNA 3110070M22 gene	67304			lncRNA	chr13		0	0.30851	-0.665062	1.08348	0.293503	0.471552	-5.28541
ENSMUSG00000053553	3110082I17Rik	RIKEN cDNA 3110082I17 gene	73212		PF10180	protein_coding	chr5		0	-0.411144	1.68655	-3.078	0.00672744	0.0339842	-2.50602
ENSMUSG00000086815	3110082J24Rik	RIKEN cDNA 3110082J24 gene	433868			protein_coding	chr5		0	-0.630107	-1.51257	-1.86293	0.0795832	0.196328	-4.21852
ENSMUSG00000063364	3300002I08Rik	RIKEN cDNA 3300002I08 gene	69277		PF01352	protein_coding	chr2		0	-0.00806571	-0.311506	-0.0316462	0.975117	0.986712	-5.91182
ENSMUSG00000107585	3300002P13Rik	RIKEN cDNA 3300002P13 gene	70230			lncRNA	chr7		0	0.095759	4.59474	1.09741	0.287537	0.465088	-6.44844
ENSMUSG00000089759	3632454L22Rik	RIKEN cDNA 3632454L22 gene	320606			lncRNA	chrX		0	-0.628931	-0.0959212	-2.64209	0.0169691	0.0655196	-3.12722
ENSMUSG00000114378	3830406C13Rik	RIKEN cDNA 3830406C13 gene	218734		PF15134	protein_coding	chr14		0	0.200638	-1.77963	0.707153	0.488911	0.654565	-5.40342
ENSMUSG00000033111	3830406C13Rik	RIKEN cDNA 3830406C13 gene	218734		PF15134	protein_coding	chr14		0	-0.0466045	4.73912	-0.60802	0.551092	0.705342	-6.90127
ENSMUSG00000071181	3830408C21Rik	RIKEN cDNA 3830408C21 gene	100040322			lncRNA	chr13		0	-0.0423058	2.41162	-0.346538	0.733128	0.839536	-6.55808
ENSMUSG00000038917	3930402G23Rik	RIKEN cDNA 3930402G23 gene	665306			lncRNA	chr8		0	0.723188	-0.297173	2.97871	0.00832555	0.0395789	-2.49099
ENSMUSG00000064202	4430402I18Rik	RIKEN cDNA 4430402I18 gene	381218		PF14909	protein_coding	chr19		0	-0.459696	1.5722	-3.566	0.00233158	0.0158529	-1.53116
ENSMUSG00000042579	4632404H12Rik	RIKEN cDNA 4632404H12 gene	74034			lncRNA	chr3		0	-0.371887	3.25467	-4.34046	0.000430574	0.0046529	-0.160716
ENSMUSG00000074024	4632427E13Rik	RIKEN cDNA 4632427E13 gene	666737			lncRNA	chr7		0	0.0506418	-0.189773	0.303959	0.764793	0.861679	-5.89244
ENSMUSG00000097203	4732419C18Rik	RIKEN cDNA 4732419C18 gene	100042484			lncRNA	chr8		0	0.377667	-1.40603	1.10669	0.283617	0.461246	-5.09534
ENSMUSG00000053714	4732471J01Rik	RIKEN cDNA 4732471J01 gene	654804			lncRNA	chr7		0	-0.360649	0.357663	-2.12486	0.0483303	0.138537	-4.12508
ENSMUSG00000097350	4732491K20Rik	RIKEN cDNA 4732491K20 gene	224523			lncRNA	chr17		0	0.134496	1.05668	0.813711	0.426895	0.602027	-5.94253
ENSMUSG00000085287	4833418N02Rik	RIKEN cDNA 4833418N02 gene	74597			lncRNA	chr17		0	0.140489	-0.0150768	0.642053	0.529276	0.688135	-5.80857
ENSMUSG00000062822	4833420G17Rik	RIKEN cDNA 4833420G17 gene	67392		PF15025	protein_coding	chr13		0	-0.000934318	3.87393	-0.00855304	0.993274	0.996054	-6.9107
ENSMUSG00000074782	4833422C13Rik	RIKEN cDNA 4833422C13 gene	373852			lncRNA	chr13		0	0.240985	4.64267	2.58206	0.0192256	0.0718033	-4.0721
ENSMUSG00000097619	4833422M21Rik	RIKEN cDNA 4833422M21 gene	75768			lncRNA	chr15		0	-0.0230003	0.107634	-0.120167	0.905739	0.947244	-6.12646
ENSMUSG00000025871	4833439L19Rik	RIKEN cDNA 4833439L19 gene	97820		PF15302	protein_coding	chr13		0	0.093912	7.03838	2.10009	0.0507167	0.143704	-5.21969
ENSMUSG00000097626	4921504A21Rik	RIKEN cDNA 4921504A21 gene	70832			lncRNA	chr5		0	0.640575	-0.493572	2.465	0.02447	0.0853947	-3.37546
ENSMUSG00000029828	4921507P07Rik	RIKEN cDNA 4921507P07 gene	70821		PF15093	protein_coding	chr6		0	-0.300217	-0.315546	-1.35423	0.193131	0.357144	-5.03875
ENSMUSG00000036934	4921524J17Rik	RIKEN cDNA 4921524J17 gene	66714		PF10571	protein_coding	chr8		0	0.0706048	3.71467	0.542224	0.594597	0.740865	-6.68984
ENSMUSG00000085704	4921531C22Rik	RIKEN cDNA 4921531C22 gene	66730			lncRNA	chr2		0	-0.0732188	0.176945	-0.254672	0.801986	0.884391	-6.01133
ENSMUSG00000090255	4921534H16Rik	RIKEN cDNA 4921534H16 gene	66737			lncRNA	chr9		0	-0.0463285	-1.62802	-0.157208	0.876906	0.929485	-5.59689
ENSMUSG00000020434	4921536K21Rik	RIKEN cDNA 4921536K21 gene	67430		PF17666	protein_coding	chr11		0	0.0256078	-0.535553	0.113791	0.910717	0.950188	-5.88865
ENSMUSG00000027309	4930402H24Rik	RIKEN cDNA 4930402H24 gene	228602			protein_coding	chr2		0	0.187498	6.07816	3.33363	0.00386901	0.0226824	-2.70988
ENSMUSG00000087354	4930404I05Rik	RIKEN cDNA 4930404I05 gene	67394			lncRNA	chr16		0	-0.0343689	-1.38668	-0.115384	0.909472	0.949202	-5.75618
ENSMUSG00000020234	4930404N11Rik	RIKEN cDNA 4930404N11 gene	432479		PF15041	protein_coding	chr10		0	-0.145866	-1.94904	-0.304661	0.764268	0.861201	-5.54059
ENSMUSG00000086638	4930405A21Rik	RIKEN cDNA 4930405A21 gene	74846			lncRNA	chr2		0	0.569212	-1.95197	1.29093	0.213752	0.38143	-4.81895
ENSMUSG00000026736	4930426L09Rik	RIKEN cDNA 4930426L09 gene	74629			lncRNA	chr2		0	-0.403059	-1.52696	-1.19924	0.246643	0.420321	-5.14324
ENSMUSG00000086918	4930429F24Rik	RIKEN cDNA 4930429F24 gene	74633			lncRNA	chr9		0	0.446411	-1.53201	1.17998	0.254016	0.428185	-4.93972
ENSMUSG00000108530	4930429H19Rik	RIKEN cDNA 4930429H19 gene	100505025			lncRNA	chr7		0	0.277913	-0.914584	0.996592	0.332732	0.510839	-5.32716
ENSMUSG00000046567	4930430F08Rik	RIKEN cDNA 4930430F08 gene	68281		PF17720	protein_coding	chr10		0	0.00575386	2.85204	0.0321498	0.974721	0.986529	-6.51453
ENSMUSG00000008129	4930432K21Rik	RIKEN cDNA 4930432K21 gene	74666		PF15710	protein_coding	chr8		0	-0.0858744	0.783272	-0.436353	0.66799	0.795679	-5.97537
ENSMUSG00000067795	4930444P10Rik	RIKEN cDNA 4930444P10 gene	75799		PF17690	protein_coding	chr1		0	-0.702524	-2.01383	-1.32191	0.203452	0.36911	-4.8046
ENSMUSG00000021098	4930447C04Rik	RIKEN cDNA 4930447C04 gene	75801		PF15676	protein_coding	chr12		0	-1.03959	-1.46213	-3.09275	0.00651716	0.0331625	-2.21478
ENSMUSG00000022543	4930451G09Rik	RIKEN cDNA 4930451G09 gene	74684			transcribed_unitary_pseudogene	chr16		0	-0.0867174	1.95535	-0.802056	0.433426	0.608099	-6.11832
ENSMUSG00000115422	4930452G13Rik	RIKEN cDNA 4930452G13 gene	73989			lncRNA	chr14		0	0.556287	-0.923794	1.68306	0.110365	0.244908	-4.44913
ENSMUSG00000059920	4930453N24Rik	RIKEN cDNA 4930453N24 gene	67609		PF15008	protein_coding	chr16		0	-0.11032	3.81545	-1.1199	0.278099	0.455162	-6.25836
ENSMUSG00000116975	4930470H14Rik	RIKEN cDNA 4930470H14 gene	75815			lncRNA	chr17		0	0.328733	-0.367036	1.01422	0.324485	0.502746	-5.37251
ENSMUSG00000043583	4930470P17Rik	RIKEN cDNA 4930470P17 gene	67637			protein_coding	chr2		0	0.215213	-1.28059	0.906447	0.377181	0.557321	-5.44372
ENSMUSG00000091686	4930471C04Rik	RIKEN cDNA 4930471C04 gene	78176			lncRNA	chr14		0	-0.00870184	-2.21309	-0.0123534	0.990285	0.994332	-5.47973
ENSMUSG00000060029	4930473A02Rik	RIKEN cDNA 4930473A02 gene	321014			lncRNA	chr2		0	-1.23135	-1.15563	-2.66956	0.0160232	0.0630249	-2.94377
ENSMUSG00000085238	4930479D17Rik	RIKEN cDNA 4930479D17 gene	74925			lncRNA	chr6		0	-0.464707	-1.32112	-1.34407	0.196329	0.360995	-4.88006
ENSMUSG00000086938	4930481A15Rik	RIKEN cDNA 4930481A15 gene	74931			lncRNA	chr19		0	-0.912104	0.0708775	-4.12166	0.000692692	0.0065121	-0.271294
ENSMUSG00000044906	4930503L19Rik	RIKEN cDNA 4930503L19 gene	269033		PF15792	protein_coding	chr18		0	0.215813	2.61285	2.2341	0.0389824	0.118825	-4.39969
ENSMUSG00000087478	4930506C21Rik	RIKEN cDNA 4930506C21 gene	75060			lncRNA	chr17		0	0.441671	-0.675715	1.72775	0.101884	0.232162	-4.53246
ENSMUSG00000097129	4930507D05Rik	RIKEN cDNA 4930507D05 gene	74706			lncRNA	chr10		0	0.106437	0.89828	0.603282	0.554168	0.707895	-5.96996
ENSMUSG00000096959	4930509G22Rik	RIKEN cDNA 4930509G22 gene	105246071			lncRNA	chr16		0	0.047349	-0.296458	0.224612	0.824919	0.897847	-5.9503
ENSMUSG00000074136	4930513N10Rik	RIKEN cDNA 4930513N10 gene	319960			lncRNA	chr8		0	0.0187688	1.74271	0.144324	0.886917	0.935551	-6.37842
ENSMUSG00000092183	4930515G01Rik	RIKEN cDNA 4930515G01 gene	67642			lncRNA	chr5		0	-0.00601142	-1.91611	-0.0138753	0.989089	0.993817	-5.51945
ENSMUSG00000114953	4930519K11Rik	RIKEN cDNA 4930519K11 gene	78019			lncRNA	chr14		0	0.172858	-0.239473	0.771041	0.45111	0.622675	-5.72079
ENSMUSG00000072762	4930522L14Rik	RIKEN cDNA 4930522L14 gene	100041734		PF01352	protein_coding	chr5	zf-C2H2	1	0.0356783	-0.724378	0.166646	0.869586	0.925196	-5.83609
ENSMUSG00000090394	4930523C07Rik	RIKEN cDNA 4930523C07 gene	67647			protein_coding	chr1		0	0.266247	-0.579221	0.786503	0.44224	0.61477	-5.58482
ENSMUSG00000097276	4930525G20Rik	RIKEN cDNA 4930525G20 gene	320163			lncRNA	chr13		0	-0.406734	-0.484981	-1.40398	0.178066	0.338234	-4.91397
ENSMUSG00000108803	4930533N22Rik	RIKEN cDNA 4930533N22 gene	75205			lncRNA	chr7		0	0.328976	1.39375	1.85753	0.0803838	0.19742	-4.73725
ENSMUSG00000097032	4930539J05Rik	RIKEN cDNA 4930539J05 gene	319587			lncRNA	chr3		0	-0.210589	0.618793	-1.33161	0.200309	0.365618	-5.31009
ENSMUSG00000106791	4930553P18Rik	RIKEN cDNA 4930553P18 gene	75355			lncRNA	chr6		0	-0.155523	-0.508308	-0.768996	0.452292	0.623371	-5.54496
ENSMUSG00000096971	4930556M19Rik	RIKEN cDNA 4930556M19 gene	75259			lncRNA	chr15		0	-0.0953547	-1.5606	-0.340582	0.737529	0.842695	-5.57607
ENSMUSG00000053574	4930563E22Rik	RIKEN cDNA 4930563E22 gene	75304			protein_coding	chr11		0	0.279229	1.53222	1.69921	0.107233	0.240159	-4.97728
ENSMUSG00000085084	4930570G19Rik	RIKEN cDNA 4930570G19 gene	329782			lncRNA	chr3		0	0.351476	2.40583	2.72638	0.0142234	0.0578193	-3.40691
ENSMUSG00000087440	4930577N17Rik	RIKEN cDNA 4930577N17 gene	67746			TEC	chr3		0	-1.05295	-0.51953	-4.52625	0.000288202	0.00343974	0.423249
ENSMUSG00000097587	4930578M01Rik	RIKEN cDNA 4930578M01 gene	75951			lncRNA	chr15		0	-0.0131043	2.01893	-0.054586	0.957095	0.977223	-6.44322
ENSMUSG00000027811	4930579G24Rik	RIKEN cDNA 4930579G24 gene	75939		PF15725	protein_coding	chr3		0	0.158302	0.0343701	0.943667	0.358364	0.537869	-5.66141
ENSMUSG00000051074	4930579K19Rik	RIKEN cDNA 4930579K19 gene	75881			lncRNA	chr9		0	-0.13247	-2.12919	-0.283631	0.780067	0.871766	-5.45136
ENSMUSG00000070315	4930581F22Rik	RIKEN cDNA 4930581F22 gene	78934			lncRNA	chr9		0	-0.112382	-0.793406	-0.406415	0.689433	0.809638	-5.69091
ENSMUSG00000034063	4930590J08Rik	RIKEN cDNA 4930590J08 gene	381798		PF14977	protein_coding	chr6		0	0.230765	-0.492143	1.34563	0.195837	0.36052	-5.12334
ENSMUSG00000105834	4930592C13Rik	RIKEN cDNA 4930592C13 gene	381498			lncRNA	chr3		0	0.0475021	-1.78774	0.155596	0.878157	0.930353	-5.6751
ENSMUSG00000031938	4931406C07Rik	RIKEN cDNA 4931406C07 gene	70984		PF08925	protein_coding	chr9		0	-0.0875289	3.7986	-0.761984	0.456358	0.627055	-6.62796
ENSMUSG00000022179	4931414P19Rik	RIKEN cDNA 4931414P19 gene	74359		PF15394	protein_coding	chr14		0	0.0868675	0.0424087	0.386367	0.703947	0.819196	-5.79321
ENSMUSG00000014837	4931428F04Rik	RIKEN cDNA 4931428F04 gene	74356		PF08014	protein_coding	chr8		0	0.279757	6.57915	3.61999	0.00207217	0.0145427	-2.1426
ENSMUSG00000074580	4931440P22Rik	RIKEN cDNA 4931440P22 gene	71004			transcribed_processed_pseudogene	chr3		0	0.231102	1.45539	1.53182	0.143692	0.292441	-5.68101
ENSMUSG00000037270	4932438A13Rik	RIKEN cDNA 4932438A13 gene	229227		PF10479	protein_coding	chr3		0	-0.100117	6.88363	-0.708011	0.488391	0.65397	-7.0286
ENSMUSG00000039851	4932438H23Rik	RIKEN cDNA 4932438H23 gene	74387		PF15137	protein_coding	chr16		0	0.10989	-0.878824	0.409642	0.687108	0.807955	-5.70799
ENSMUSG00000097216	4932441J04Rik	RIKEN cDNA 4932441J04 gene	319216			lncRNA	chr5		0	0.219208	2.41433	1.82684	0.085071	0.205426	-5.04769
ENSMUSG00000086796	4932702P03Rik	RIKEN cDNA 4932702P03 gene	73326			lncRNA	chr13		0	0.201259	-1.50656	0.429309	0.67301	0.798623	-5.52734
ENSMUSG00000025961	4933402D24Rik	RIKEN cDNA 4933402D24 gene	74426			protein_coding	chr1		0	-0.0390567	-1.11734	-0.124348	0.902476	0.945483	-5.61034
ENSMUSG00000097908	4933404O12Rik	RIKEN cDNA 4933404O12 gene	66752			lncRNA	chr5		0	-0.375021	4.33072	-4.97809	0.000109842	0.00172094	1.01777
ENSMUSG00000013158	4933405L10Rik	RIKEN cDNA 4933405L10 gene	71046		PF15762	protein_coding	chr8		0	-0.673674	-2.27558	-1.58797	0.130445	0.273854	-4.52921
ENSMUSG00000110427	4933406B17Rik	RIKEN cDNA 4933406B17 gene	71040			lncRNA	chr8		0	-1.58961	-1.08295	-5.8131	1.95664e-05	0.000480239	2.48814
ENSMUSG00000097494	4933406C10Rik	RIKEN cDNA 4933406C10 gene	74076			lncRNA	chr12		0	-0.174001	-0.78185	-0.71647	0.483285	0.649668	-5.56936
ENSMUSG00000087475	4933406I18Rik	RIKEN cDNA 4933406I18 gene	71045			lncRNA	chr7		0	0.166821	-1.74219	0.559359	0.583104	0.731255	-5.65626
ENSMUSG00000087396	4933407K13Rik	RIKEN cDNA 4933407K13 gene	74396			lncRNA	chrX		0	0.249372	0.946157	1.27965	0.217604	0.386224	-5.4467
ENSMUSG00000026224	4933407L21Rik	RIKEN cDNA 4933407L21 gene	71141			protein_coding	chr1		0	0.0453408	1.05249	0.2592	0.798547	0.882267	-6.21565
ENSMUSG00000112627	4933412E12Rik	RIKEN cDNA 4933412E12 gene	71086			lncRNA	chr10		0	-0.768632	2.11113	-6.29813	7.47705e-06	0.000239099	3.94182
ENSMUSG00000113960	4933412O06Rik	RIKEN cDNA 4933412O06 gene	71071			lncRNA	chr13		0	-0.352849	-0.616262	-1.11003	0.282212	0.459624	-5.24
ENSMUSG00000097637	4933417D19Rik	RIKEN cDNA 4933417D19 gene	71186			lncRNA	chr8		0	-0.563089	-1.28133	-1.67068	0.112818	0.248662	-4.50291
ENSMUSG00000085037	4933421O10Rik	RIKEN cDNA 4933421O10 gene	100504166			lncRNA	chr4		0	-0.10514	2.74947	-0.987873	0.336863	0.515463	-6.2325
ENSMUSG00000102416	4933424G06Rik	RIKEN cDNA 4933424G06 gene	71166			protein_coding	chr1		0	0.213111	-1.57898	0.591711	0.561716	0.714677	-5.49315
ENSMUSG00000020807	4933427D14Rik	RIKEN cDNA 4933427D14 gene	74477		PF15718	protein_coding	chr11		0	0.341245	2.68679	1.2213	0.238396	0.410589	-5.87643
ENSMUSG00000107877	4933427D14Rik	RIKEN cDNA 4933427D14 gene	74477		PF15718	protein_coding	chr11		0	-0.343444	2.73843	-1.13315	0.272647	0.448882	-5.94391
ENSMUSG00000047988	4933428G20Rik	RIKEN cDNA 4933428G20 gene	100141474			protein_coding	chr11		0	-0.200029	-1.25003	-0.588508	0.563815	0.716514	-5.60973
ENSMUSG00000086968	4933431E20Rik	RIKEN cDNA 4933431E20 gene	329735			lncRNA	chr3		0	-0.383493	5.945	-7.33712	1.05973e-06	5.43902e-05	5.55563
ENSMUSG00000116557	4933432I09Rik	RIKEN cDNA 4933432I09 gene	66779			lncRNA	chr16		0	-0.582715	-0.525811	-2.45969	0.0247375	0.0860844	-3.39267
ENSMUSG00000114362	4933433G19Rik	RIKEN cDNA 4933433G19 gene	71226			lncRNA	chr13		0	-0.0375253	-0.388451	-0.131803	0.896665	0.941569	-5.81639
ENSMUSG00000027942	4933434E20Rik	RIKEN cDNA 4933434E20 gene	99650		PF07406	protein_coding	chr3		0	0.0320902	5.22153	0.294763	0.771691	0.866675	-7.12393
ENSMUSG00000072893	4933439C10Rik	RIKEN cDNA 4933439C10 gene	74476			lncRNA	chr11		0	-0.726808	2.29907	-3.60535	0.00213953	0.0148758	-1.57816
ENSMUSG00000073147	5031425E22Rik	RIKEN cDNA 5031425E22 gene	269630			lncRNA	chr5		0	0.331893	3.45441	3.05224	0.00711076	0.0353711	-2.99904
ENSMUSG00000036046	5031439G07Rik	RIKEN cDNA 5031439G07 gene	223739		PF09741	protein_coding	chr15		0	0.355632	8.36945	5.21923	6.6188e-05	0.00120963	1.2445
ENSMUSG00000097251	5033417F24Rik	RIKEN cDNA 5033417F24 gene	75995			lncRNA	chr1		0	0.283907	0.411557	1.32438	0.20265	0.368176	-5.24206
ENSMUSG00000086822	5330413P13Rik	RIKEN cDNA 5330413P13 gene	414081			lncRNA	chr2		0	0.48636	1.15253	2.12774	0.0480595	0.138013	-4.1736
ENSMUSG00000054944	5330416C01Rik	RIKEN cDNA 5330416C01 gene	403201			lncRNA	chr13		0	0.306857	0.289298	1.47752	0.157553	0.312065	-4.94762
ENSMUSG00000087620	5330434G04Rik	RIKEN cDNA 5330434G04 gene	100043213			lncRNA	chrX		0	0.308567	4.14603	2.81951	0.0116859	0.0503419	-3.62613
ENSMUSG00000085776	5430402O13Rik	RIKEN cDNA 5430402O13 gene	73183			lncRNA	chr6		0	-0.0384968	-1.30462	-0.136316	0.893149	0.939255	-5.76646
ENSMUSG00000109761	5430403N17Rik	RIKEN cDNA 5430403N17 gene	330737			lncRNA	chr8		0	0.503332	-1.58599	1.20367	0.244969	0.418179	-5.02136
ENSMUSG00000085741	5430405H02Rik	RIKEN cDNA 5430405H02 gene	74487			lncRNA	chr2		0	-0.0579582	1.87052	-0.451411	0.657314	0.787918	-6.34614
ENSMUSG00000097772	5430416N02Rik	RIKEN cDNA 5430416N02 gene	100503199			lncRNA	chr5		0	0.145463	3.13901	1.85667	0.0805115	0.197572	-5.30245
ENSMUSG00000087174	5530601H04Rik	RIKEN cDNA 5530601H04 gene	71445			lncRNA	chrX		0	-0.0104143	2.52869	-0.104204	0.918209	0.954492	-6.5644
ENSMUSG00000087424	5730405O15Rik	RIKEN cDNA 5730405O15 gene	70489			lncRNA	chrX		0	0.0975619	-0.548974	0.427846	0.674054	0.799163	-5.75528
ENSMUSG00000073755	5730409E04Rik	RIKEN cDNA 5730409E04Rik gene	230757		PF15546	protein_coding	chr4		0	-0.438753	5.18844	-4.39223	0.000384916	0.00426651	-0.365405
ENSMUSG00000057181	5730455P16Rik	RIKEN cDNA 5730455P16 gene	70591		PF15053	protein_coding	chr11		0	0.226526	5.76389	3.21834	0.0049688	0.0272568	-2.93388
ENSMUSG00000073197	5730507C01Rik	RIKEN cDNA 5730507C01 gene	236366		PF00096	protein_coding	chr12	zf-C2H2	1	-0.0081987	-2.1651	-0.0162107	0.987252	0.993014	-5.44308
ENSMUSG00000084803	5830444B04Rik	RIKEN cDNA 5830444B04 gene	641454			lncRNA	chr4		0	-0.125124	-0.904768	-0.437692	0.667038	0.794929	-5.69373
ENSMUSG00000052658	5830454E08Rik	RIKEN cDNA 5830454E08 gene	76100			lncRNA	chr9		0	0.0699374	-1.46235	0.256559	0.800552	0.883432	-5.63039
ENSMUSG00000106951	5930430L01Rik	RIKEN cDNA 5930430L01 gene	319982			lncRNA	chr5		0	0.227874	-0.497928	0.992115	0.334849	0.513201	-5.37388
ENSMUSG00000100301	6030407O03Rik	RIKEN cDNA 6030407O03 gene	109198			lncRNA	chr1		0	0.269928	-1.81249	0.562799	0.58081	0.729856	-5.47926
ENSMUSG00000097207	6030443J06Rik	RIKEN cDNA 6030443J06 gene	320719			lncRNA	chr5		0	-0.541819	-1.08761	-1.75139	0.09763	0.225721	-4.43763
ENSMUSG00000022195	6030458C11Rik	RIKEN cDNA 6030458C11 gene	77877		PF12640	protein_coding	chr15		0	0.0366775	4.57615	0.603205	0.554218	0.707907	-6.80876
ENSMUSG00000097577	6230400D17Rik	RIKEN cDNA 6230400D17 gene	76133			lncRNA	chr14		0	0.444774	0.542281	2.90119	0.00982463	0.0445624	-2.71613
ENSMUSG00000018451	6330403K07Rik	RIKEN cDNA 6330403K07 gene	103712			protein_coding	chr11		0	0.299844	6.1247	4.61072	0.000240319	0.00298425	0.0345507
ENSMUSG00000009551	6330409D20Rik	RIKEN cDNA 6330409D20 gene	70730			protein_coding	chr2		0	0.237703	1.96117	1.60408	0.12684	0.268675	-5.29154
ENSMUSG00000105960	6330410L21Rik	RIKEN cDNA 6330410L21 gene	319224			lncRNA	chr3		0	-0.323314	-1.52151	-0.947858	0.356286	0.535439	-5.2464
ENSMUSG00000117322	6330415G19Rik	RIKEN cDNA 6330415G19 gene	320020			lncRNA	chr17		0	0.630628	-1.12546	1.78863	0.0912418	0.215496	-4.33475
ENSMUSG00000085227	6330418K02Rik	RIKEN cDNA 6330418K02 gene	69004			lncRNA	chr5		0	-0.396224	0.901791	-2.35774	0.0304339	0.0997639	-3.77649
ENSMUSG00000109898	6330420H09Rik	RIKEN cDNA 6330420H09 gene	319551			lncRNA	chr7		0	-0.778548	-0.68419	-2.04909	0.0559722	0.153566	-3.99396
ENSMUSG00000045327	6330549D23Rik	RIKEN cDNA 6330549D23 gene	229613			transcribed_processed_pseudogene	chr3		0	0.410935	-1.72769	1.19891	0.246765	0.420364	-4.98056
ENSMUSG00000031824	6430548M08Rik	RIKEN cDNA 6430548M08 gene	234797			protein_coding	chr8		0	-0.309093	7.56056	-5.42247	4.34071e-05	0.000879159	1.70022
ENSMUSG00000074646	6430550D23Rik	RIKEN cDNA 6430550D23 gene	320095			protein_coding	chr2		0	-0.093808	-1.33108	-0.305329	0.763767	0.860974	-5.58557
ENSMUSG00000116755	6430553K19Rik	RIKEN cDNA 6430553K19 gene	619300			lncRNA	chr16		0	0.900488	-1.13443	2.70292	0.0149417	0.0599615	-2.89607
ENSMUSG00000037977	6430571L13Rik	RIKEN cDNA 6430571L13 gene	235599			protein_coding	chr9		0	-0.568971	0.699135	-3.31138	0.00406073	0.0235659	-1.86778
ENSMUSG00000108228	6430584L05Rik	RIKEN cDNA 6430584L05 gene	330324			lncRNA	chr6		0	0.217626	0.896349	1.0767	0.296435	0.474142	-5.59436
ENSMUSG00000079499	6530402F18Rik	RIKEN cDNA 6530402F18 gene	76220			lncRNA	chr2		0	-0.0375439	6.33403	-0.515854	0.612502	0.753969	-7.12012
ENSMUSG00000097049	6530411M01Rik	RIKEN cDNA 6530411M01 gene	67791			lncRNA	chr17		0	-0.0210525	-0.141125	-0.100526	0.921085	0.956202	-5.98133
ENSMUSG00000072066	6720489N17Rik	RIKEN cDNA 6720489N17 gene	211378		PF01352	protein_coding	chr13		0	-0.341303	0.206265	-1.57312	0.133844	0.278852	-4.87064
ENSMUSG00000032680	6820408C15Rik	RIKEN cDNA 6820408C15 gene	228778		PF15397	protein_coding	chr2		0	0.568871	0.867257	3.75111	0.00155579	0.0117716	-1.10208
ENSMUSG00000071796	6820431F20Rik	cadherin 11 pseudogene	547150			transcribed_unprocessed_pseudogene	chr8		0	-0.206389	7.79898	-2.96238	0.00862164	0.0405215	-3.5834
ENSMUSG00000052295	8030423F21Rik	RIKEN cDNA 8030423F21 gene	211001			lncRNA	chr5		0	0.853037	-1.81436	1.76533	0.0951953	0.221638	-4.28162
ENSMUSG00000047466	8030462N17Rik	RIKEN cDNA 8030462N17 gene	212163		PF15303	protein_coding	chr18		0	-0.0950468	4.39854	-1.5048	0.150457	0.301767	-5.97389
ENSMUSG00000034587	8430429K09Rik	RIKEN cDNA 8430429K09 gene	71523			lncRNA	chr11		0	-0.149701	2.56619	-1.38948	0.182353	0.343728	-5.68575
ENSMUSG00000116953	9030025P20Rik	RIKEN cDNA 9030025P20 gene	100041574		PF13910	protein_coding	chr17		0	-0.0280939	2.21277	-0.183943	0.856202	0.917185	-6.57896
ENSMUSG00000045008	9030612E09Rik	RIKEN cDNA 9030612E09 gene	74530			lncRNA	chr10		0	-0.0346676	0.254072	-0.162737	0.872615	0.926989	-6.04213
ENSMUSG00000073158	9030624G23Rik	RIKEN cDNA 9030624G23 gene	66808		PF01352	protein_coding	chr12		0	-0.281392	0.40899	-1.4523	0.164358	0.320897	-5.08488
ENSMUSG00000030823	9130019O22Rik	RIKEN cDNA 9130019O22 gene	78921		PF00096	protein_coding	chr7	zf-C2H2	1	-0.107322	0.898846	-0.570015	0.576013	0.726593	-5.99729
ENSMUSG00000073067	9130019P16Rik	RIKEN cDNA 9130019P16 gene	100042056			lncRNA	chr6		0	-0.449313	-0.199275	-1.6265	0.121962	0.261493	-4.75151
ENSMUSG00000062944	9130023H24Rik	RIKEN cDNA 9130023H24 gene	100043133		PF00096	protein_coding	chr7	zf-C2H2	1	-0.116057	1.69734	-0.746627	0.465339	0.63475	-6.02102
ENSMUSG00000087022	9130024F11Rik	RIKEN cDNA 9130024F11 gene	329160			lncRNA	chr1		0	-0.0907994	1.7944	-0.426974	0.674678	0.799556	-6.35909
ENSMUSG00000097386	9130213A22Rik	RIKEN cDNA 9130213A22 gene	100038433			lncRNA	chr11		0	-0.256977	-0.141695	-1.05109	0.307715	0.485871	-5.4632
ENSMUSG00000090330	9130221H12Rik	RIKEN cDNA 9130221H12 gene	77124			lncRNA	chr7		0	-0.219901	2.10057	-1.41036	0.176202	0.336209	-5.48028
ENSMUSG00000099950	9130227L01Rik	RIKEN cDNA 9130227L01 gene	329159			lncRNA	chr1		0	0.333917	-1.95186	0.735084	0.47216	0.640446	-5.28156
ENSMUSG00000101892	9130401M01Rik	RIKEN cDNA 9130401M01 gene	75758		PF17826	protein_coding	chr15		0	0.185883	4.00172	2.19443	0.0421653	0.125412	-4.70167
ENSMUSG00000072982	9230009I02Rik	RIKEN cDNA 9230009I02 gene	619293			lncRNA	chr11		0	-0.25175	-1.46539	-0.737008	0.471019	0.639251	-5.3732
ENSMUSG00000097145	9230114K14Rik	RIKEN cDNA 9230114K14 gene	414108			lncRNA	chr5		0	-0.0280923	2.03696	-0.218763	0.829401	0.900738	-6.45922
ENSMUSG00000097403	9230116N13Rik	RIKEN cDNA 9230116N13 gene	320054			lncRNA	chr1		0	0.225324	-1.80711	0.757912	0.458729	0.62911	-5.32524
ENSMUSG00000107879	9330102E08Rik	RIKEN cDNA 9330102E08 gene	330427			lncRNA	chr6		0	-0.875235	3.48886	-9.17766	4.71776e-08	4.81156e-06	8.84682
ENSMUSG00000097842	9330104G04Rik	RIKEN cDNA 9330104G04 gene	320950			lncRNA	chr7		0	-0.0195732	1.94847	-0.155767	0.878024	0.930269	-6.41632
ENSMUSG00000097098	9330111N05Rik	RIKEN cDNA 9330111N05 gene	319983			lncRNA	chr13		0	-0.812203	-1.15685	-2.68161	0.015624	0.0619068	-2.95471
ENSMUSG00000097781	9330136K24Rik	RIKEN cDNA 9330136K24 gene	319870			lncRNA	chr17		0	-0.281941	-1.67803	-0.708627	0.488019	0.653776	-5.365
ENSMUSG00000097061	9330151L19Rik	RIKEN cDNA 9330151L19 gene	414085			lncRNA	chr12		0	0.245543	3.89111	3.89601	0.00113342	0.0092718	-1.26838
ENSMUSG00000073154	9330158H04Rik	RIKEN cDNA 9330158H04 gene	319472			lncRNA	chr6		0	0.215907	-0.84294	0.811228	0.428282	0.60329	-5.56667
ENSMUSG00000004360	9330159F19Rik	RIKEN cDNA 9330159F19 gene	212448		PF14818	protein_coding	chr10		0	0.0398347	6.505	0.279085	0.783497	0.873672	-7.20847
ENSMUSG00000097177	9330159M07Rik	RIKEN cDNA 9330159M07 gene	319673			lncRNA	chr9		0	-0.781569	0.374045	-3.42629	0.00316239	0.0196779	-1.65009
ENSMUSG00000097166	9330179D12Rik	RIKEN cDNA 9330179D12 gene	77558			lncRNA	chr6		0	-0.552206	-0.979137	-1.71506	0.104232	0.235922	-4.49106
ENSMUSG00000115149	9330188P03Rik	RIKEN cDNA 9330188P03 gene	380930			lncRNA	chr14		0	0.390972	-0.317215	1.93372	0.0697201	0.178743	-4.35818
ENSMUSG00000059939	9430015G10Rik	RIKEN cDNA 9430015G10 gene	230996		PF14946	protein_coding	chr4		0	0.0416721	3.57094	0.524923	0.606315	0.749169	-6.73786
ENSMUSG00000097073	9430037G07Rik	RIKEN cDNA 9430037G07 gene	320692			lncRNA	chr9		0	-0.633206	-0.300191	-2.36606	0.0299267	0.0986183	-3.55768
ENSMUSG00000040139	9430038I01Rik	RIKEN cDNA 9430038I01 gene	77252			protein_coding	chr7		0	0.397278	0.711394	1.74804	0.0982224	0.226509	-4.62982
ENSMUSG00000086155	9430041J12Rik	RIKEN cDNA 9430041J12 gene	77323			lncRNA	chr7		0	-0.305654	0.188523	-1.67468	0.112021	0.247314	-4.81584
ENSMUSG00000100632	9430060I03Rik	RIKEN cDNA 9430060I03 gene	100037260			lncRNA	chr1		0	0.126696	-1.79356	0.347015	0.732775	0.839266	-5.47278
ENSMUSG00000097360	9430065F17Rik	RIKEN cDNA 9430065F17 gene	77857			lncRNA	chr13		0	-0.892531	-0.841237	-3.4599	0.00293903	0.0186308	-1.54203
ENSMUSG00000097462	9530026P05Rik	RIKEN cDNA 9530026P05 gene	330385			lncRNA	chr6		0	-0.524516	-0.703943	-1.41832	0.173902	0.333255	-5.00481
ENSMUSG00000097726	9530036O11Rik	RIKEN cDNA 9530036O11Rik	654796			lncRNA	chr5		0	-0.718807	-1.20049	-1.80515	0.0885278	0.211191	-4.31299
ENSMUSG00000085982	9530051G07Rik	RIKEN cDNA 9530051G07 gene	319781			lncRNA	chrX		0	0.0525911	-0.49345	0.235172	0.816843	0.893877	-5.84332
ENSMUSG00000078776	9530053A07Rik	RIKEN cDNA 9530053A07 gene	319482		PF08742	protein_coding	chr7		0	0.323102	1.58717	1.82567	0.0852549	0.205662	-4.86533
ENSMUSG00000097736	9530059O14Rik	RIKEN cDNA 9530059O14 gene	319626			lncRNA	chr9		0	0.838766	-0.678696	3.66887	0.00186221	0.0134353	-1.14817
ENSMUSG00000108030	9530062K07Rik	RIKEN cDNA 9530062K07 gene	78739			lncRNA	chr6		0	-0.353292	-1.75864	-1.16107	0.261421	0.43598	-5.01298
ENSMUSG00000036275	9530068E07Rik	RIKEN cDNA 9530068E07 gene	213673			protein_coding	chr11		0	0.026555	6.8782	0.539961	0.596124	0.741881	-7.13201
ENSMUSG00000036411	9530077C05Rik	RIKEN cDNA 9530077C05 gene	68283		PF08014	protein_coding	chr9		0	0.123245	3.51846	0.835438	0.414888	0.591726	-6.65037
ENSMUSG00000044125	9530080O11Rik	RIKEN cDNA 9530080O11 gene	319247			lncRNA	chr4		0	-0.0309745	1.42796	-0.228939	0.821607	0.896251	-6.2716
ENSMUSG00000097006	9530082P21Rik	RIKEN cDNA 9530082P21 gene	638247			lncRNA	chr17		0	-1.3693	-1.10776	-2.68383	0.0155514	0.0617188	-2.92016
ENSMUSG00000097825	9630001P10Rik	RIKEN cDNA 9630001P10 gene	319251			lncRNA	chr5		0	0.0712634	-0.53777	0.282016	0.781285	0.872391	-5.78458
ENSMUSG00000051295	9630028B13Rik	RIKEN cDNA 9630028B13 gene	319562			lncRNA	chr1		0	0.244617	-1.52758	0.693149	0.497439	0.661768	-5.44269
ENSMUSG00000117763	9830166K06Rik	RIKEN cDNA 9830166K06 gene	402757			lncRNA	chr19		0	0.185593	-0.0760588	0.852408	0.405662	0.583956	-5.65427
ENSMUSG00000044551	9930012K11Rik	RIKEN cDNA 9930012K11 gene	268759		PF15552	protein_coding	chr14		0	-0.656591	-1.07966	-2.09227	0.0514925	0.145068	-3.88602
ENSMUSG00000046138	9930021J03Rik	RIKEN cDNA 9930021J03 gene	240613			protein_coding	chr19		0	-0.140681	6.0671	-1.34153	0.197137	0.362061	-6.33296
ENSMUSG00000044730	9930104L06Rik	RIKEN cDNA 9930104L06 gene	194268		PF15011	protein_coding	chr4		0	-0.213649	3.28008	-2.88949	0.0100724	0.0453994	-3.25215
ENSMUSG00000069892	9930111J21Rik2	RIKEN cDNA 9930111J21 gene 2	245240		PF05049	protein_coding	chr11		0	0.447888	-0.953478	1.12511	0.275947	0.452797	-5.20709
ENSMUSG00000084897	a	nonagouti	50518		PF00607	protein_coding	chr2		0	0.196079	0.0751408	0.814984	0.426186	0.601419	-5.62568
ENSMUSG00000110357	A030001D20Rik	RIKEN cDNA A030001D20 gene	100126243			lncRNA	chr7		0	-0.0376812	1.64873	-0.24106	0.812349	0.891087	-6.32943
ENSMUSG00000079144	A130010J15Rik	RIKEN cDNA A130010J15 gene	319266		PF14953	protein_coding	chr1		0	-0.0219182	2.57719	-0.188706	0.852524	0.915065	-6.54361
ENSMUSG00000112095	A130077B15Rik	RIKEN cDNA A130077B15 gene	319272			lncRNA	chr10		0	0.513626	-1.31103	1.50913	0.149355	0.300173	-4.71129
ENSMUSG00000097845	A230020J21Rik	RIKEN cDNA A230020J21 gene	100125339			lncRNA	chr1		0	0.0535464	-0.566593	0.253584	0.802813	0.884772	-5.90394
ENSMUSG00000117172	A230051N06Rik	RIKEN cDNA A230051N06 gene	320593			lncRNA	chr17		0	-0.139284	0.00966515	-0.695347	0.496095	0.66076	-5.74272
ENSMUSG00000109394	A230057D06Rik	RIKEN cDNA A230057D06 gene	319893			lncRNA	chr7		0	0.24806	2.30866	1.7788	0.0928917	0.218161	-5.07573
ENSMUSG00000084771	A230072E10Rik	RIKEN cDNA A230072E10 gene	331547			lncRNA	chrX		0	0.359538	-0.384478	1.56704	0.135257	0.281116	-4.82483
ENSMUSG00000100600	A230077H06Rik	RIKEN cDNA A230077H06 gene	320210			lncRNA	chr7		0	0.114667	3.36094	1.38922	0.182432	0.3438	-5.8975
ENSMUSG00000055818	A230083G16Rik	RIKEN cDNA A230083G16 gene	442825			lncRNA	chr6		0	0.51353	0.739446	3.12087	0.00613393	0.0318069	-2.30824
ENSMUSG00000087026	A230103J11Rik	RIKEN cDNA A230103J11 gene	320466			lncRNA	chr8		0	0.00710989	0.930286	0.0428065	0.966347	0.982073	-6.25215
ENSMUSG00000097292	A230107N01Rik	RIKEN cDNA A230107N01 gene	320919			lncRNA	chr13		0	0.919966	-0.638641	3.81917	0.00134069	0.0104798	-0.865084
ENSMUSG00000030111	A2m	alpha-2-macroglobulin	232345		PF07677	protein_coding	chr6		0	0.201525	1.76779	1.03938	0.312972	0.491113	-5.92379
ENSMUSG00000047228	A2ml1	alpha-2-macroglobulin like 1	232400		PF07677	protein_coding	chr6		0	0.221829	1.16928	1.16791	0.258725	0.43353	-5.60266
ENSMUSG00000052479	A330008L17Rik	RIKEN cDNA A330008L17 gene	234624			lncRNA	chr8		0	0.268641	2.09441	1.86664	0.0790363	0.195387	-4.86695
ENSMUSG00000097915	A330009N23Rik	RIKEN cDNA A330009N23 gene	380977			lncRNA	chr15		0	0.0321498	1.86996	0.264729	0.794354	0.880085	-6.44003
ENSMUSG00000096929	A330023F24Rik	RIKEN cDNA A330023F24 gene	320977			lncRNA	chr1		0	0.611896	3.15729	4.0535	0.000803649	0.0072636	-0.739797
ENSMUSG00000086213	A330040F15Rik	RIKEN cDNA A330040F15 gene	74333			lncRNA	chr19		0	-0.446815	1.47712	-3.16061	0.00562964	0.0298103	-2.40488
ENSMUSG00000087466	A330041J22Rik	RIKEN cDNA A330041J22 gene	319556			lncRNA	chr9		0	0.836302	-0.0703459	3.52944	0.00252529	0.0167279	-1.41989
ENSMUSG00000052014	A330070K13Rik	RIKEN cDNA A330070K13 gene	381673			protein_coding	chr5		0	0.209249	-1.47722	0.568115	0.577274	0.727464	-5.43387
ENSMUSG00000097960	A330074K22Rik	RIKEN cDNA A330074K22 gene	434353			lncRNA	chr8		0	0.0202275	-0.208068	0.0755201	0.940669	0.968095	-5.96638
ENSMUSG00000113186	A330076C08Rik	RIKEN cDNA A330076C08 gene	100503592			lncRNA	chr13		0	-0.226796	-0.64307	-0.836106	0.414522	0.591351	-5.53147
ENSMUSG00000109321	A330076H08Rik	RIKEN cDNA A330076H08 gene	320026			lncRNA	chr7		0	0.393087	1.84522	2.79977	0.0121845	0.0518525	-3.25592
ENSMUSG00000086363	A330102I10Rik	RIKEN cDNA A330102I10 gene	77920			lncRNA	chr13		0	0.125577	1.09936	0.721112	0.480496	0.647664	-6.04494
ENSMUSG00000028794	A3galt2	alpha 1,3-galactosyltransferase 2 (isoglobotriaosylceramide synthase)	215493		PF03414	protein_coding	chr4		0	0.116335	-1.35295	0.274396	0.787038	0.875864	-5.70438
ENSMUSG00000047613	A430005L14Rik	RIKEN cDNA A430005L14 gene	97159		PF15772	protein_coding	chr4		0	0.165006	2.49825	1.31626	0.205302	0.370882	-5.67736
ENSMUSG00000056014	A430033K04Rik	RIKEN cDNA A430033K04 gene	243308		PF01352	protein_coding	chr5	zf-C2H2	1	-0.102113	2.91314	-0.870974	0.395723	0.574422	-6.22257
ENSMUSG00000087305	A430035B10Rik	RIKEN cDNA A430035B10 gene	320312			lncRNA	chr6		0	-0.0429595	0.677652	-0.262957	0.795697	0.881038	-6.11976
ENSMUSG00000090564	A430057M04Rik	RIKEN cDNA A430057M04 gene	319486			lncRNA	chr14		0	0.242346	0.174847	0.935526	0.362424	0.542205	-5.5774
ENSMUSG00000116220	A430088P11Rik	RIKEN cDNA A430088P11 gene	106059			lncRNA	chr15		0	-0.0957902	-1.3805	-0.249842	0.805659	0.886706	-5.71701
ENSMUSG00000086851	A430108G06Rik	RIKEN cDNA A430108G06 gene	319650			lncRNA	chr11		0	-0.0715289	-0.291438	-0.285948	0.778322	0.870686	-5.81336
ENSMUSG00000053528	A530021J07Rik	Riken cDNA A530021J07 gene	330578			lncRNA	chr7		0	-0.940765	-0.618343	-2.8675	0.0105546	0.0469953	-2.63929
ENSMUSG00000087694	A530058N18Rik	RIKEN cDNA A530058N18 gene	320846			lncRNA	chr2		0	-0.332831	2.40179	-2.29477	0.0345423	0.109082	-4.24708
ENSMUSG00000085112	A530072M11Rik	RIKEN cDNA gene A530072M11	100415915			lncRNA	chr4		0	-0.327028	-1.21475	-1.06589	0.30116	0.479237	-5.20141
ENSMUSG00000048215	A630023P12Rik	RIKEN cDNA A630023P12 gene	231603			lncRNA	chr5		0	0.320413	-1.76941	0.678318	0.506564	0.669207	-5.39798
ENSMUSG00000101013	A630072M18Rik	RIKEN cDNA A630072M18 gene	320770			lncRNA	chr5		0	0.266004	4.84887	2.0575	0.0550728	0.151829	-5.22218
ENSMUSG00000116673	A630089N07Rik	RIKEN cDNA A630089N07 gene	320586			protein_coding	chr16		0	0.0988905	1.07873	0.438153	0.66671	0.794743	-6.10576
ENSMUSG00000044783	A730008H23Rik	RIKEN cDNA A730008H23 gene	212427		PF12346	protein_coding	chr1		0	-0.162391	4.87686	-1.85794	0.0803225	0.19741	-5.45834
ENSMUSG00000085139	A730046J19Rik	RIKEN cDNA A730046J19 gene	319764			protein_coding	chrX		0	0.530981	1.32344	2.73302	0.0140263	0.057207	-3.12075
ENSMUSG00000097756	A730056A06Rik	RIKEN cDNA A730056A06 gene	319783			lncRNA	chr7		0	0.520146	1.40603	2.85701	0.0107924	0.0477785	-2.94298
ENSMUSG00000112639	A730063M14Rik	RIKEN cDNA A730063M14 gene	100504703			lncRNA	chr10		0	0.233453	0.595355	1.50227	0.151104	0.302488	-5.17723
ENSMUSG00000086693	A730081D07Rik	RIKEN cDNA A730081D07 gene	102633880			lncRNA	chr13		0	-0.0176757	0.0533507	-0.0989524	0.922316	0.957137	-6.00145
ENSMUSG00000100812	A730098A19Rik	RIKEN cDNA A730098A19 gene	102632990			lncRNA	chr8		0	-0.0442057	-0.0517774	-0.180301	0.859017	0.918772	-5.97074
ENSMUSG00000053181	A830005F24Rik	RIKEN cDNA A830005F24 gene	442803			protein_coding	chr13		0	-0.853753	-1.6189	-2.65741	0.0164352	0.0640462	-2.95946
ENSMUSG00000097182	A830009L08Rik	RIKEN cDNA A830009L08 gene	320297			lncRNA	chr13		0	0.19215	-0.282551	0.657056	0.519812	0.67983	-5.7851
ENSMUSG00000089957	A830011K09Rik	RIKEN cDNA A830011K09 gene	319702			lncRNA	chr6		0	0.4503	1.3978	3.01575	0.00769031	0.0373381	-2.64583
ENSMUSG00000057715	A830018L16Rik	RIKEN cDNA A830018L16 gene	320492		PF17824	protein_coding	chr1		0	0.380246	6.26728	5.61188	2.94264e-05	0.000648585	2.14802
ENSMUSG00000105923	A830019L24Rik	RIKEN cDNA A830019L24 gene	320072			lncRNA	chr3		0	0.219313	-1.15035	0.561601	0.581608	0.730283	-5.52722
ENSMUSG00000094707	A830019P07Rik	RIKEN cDNA A830019P07 gene	329056			lncRNA	chr19		0	0.299715	-0.0670495	1.30594	0.208714	0.37512	-5.18485
ENSMUSG00000103695	A830029E22Rik	RIKEN cDNA A830029E22 gene	320566			lncRNA	chr3		0	0.377759	0.565137	1.74159	0.0993749	0.228377	-4.93245
ENSMUSG00000111329	A830035O19Rik	RIKEN cDNA A830035O19 gene	100101457			lncRNA	chr9		0	-0.325775	-0.293187	-1.4485	0.165402	0.322241	-4.93784
ENSMUSG00000084890	A830036E02Rik	RIKEN cDNA A830036E02 gene	353123			lncRNA	chr11		0	0.288736	3.39227	2.25815	0.0371627	0.114566	-4.50597
ENSMUSG00000112280	A830082N09Rik	RIKEN cDNA A830082N09 gene	414093			lncRNA	chr10		0	-0.0372703	4.40614	-0.393829	0.69853	0.815986	-6.9269
ENSMUSG00000075330	A930003A15Rik	RIKEN cDNA A930003A15 gene	68162			protein_coding	chr16		0	-0.115196	-0.172118	-0.447063	0.66039	0.789964	-5.91767
ENSMUSG00000105076	A930003O13Rik	RIKEN cDNA A930003O13 gene	330052			lncRNA	chr5		0	-0.371347	-1.14716	-1.21691	0.240019	0.412323	-5.05316
ENSMUSG00000054057	A930004D18Rik	RIKEN cDNA A930004D18 gene	77940			protein_coding	chr2		0	-0.243556	2.54547	-1.50892	0.14941	0.300248	-5.46222
ENSMUSG00000054426	A930005H10Rik	RIKEN cDNA A930005H10 gene	68161			lncRNA	chr3		0	-0.246354	2.11201	-2.23213	0.0391354	0.119155	-4.2795
ENSMUSG00000118559	A930007A09Rik	RIKEN cDNA A930007A09 gene	432999			protein_coding	chr16		0	-0.079509	1.4873	-0.441754	0.664152	0.792971	-6.14843
ENSMUSG00000097855	A930007I19Rik	RIKEN cDNA A930007I19 gene	77779			lncRNA	chr19		0	0.141296	-0.661551	0.523177	0.607504	0.75015	-5.69374
ENSMUSG00000089809	A930011G23Rik	RIKEN cDNA A930011G23 gene	319818			protein_coding	chr5		0	0.343492	5.45427	2.63199	0.0173304	0.0664998	-4.21532
ENSMUSG00000097610	A930012L18Rik	RIKEN cDNA A930012L18 gene	626275			lncRNA	chr18		0	-0.592085	0.448875	-2.92788	0.0092811	0.042647	-2.67556
ENSMUSG00000040705	A930016O22Rik	RIKEN cDNA A930016O22 gene	100503495			lncRNA	chr7		0	0.254779	-1.66656	0.595709	0.559102	0.712508	-5.48128
ENSMUSG00000056735	A930024E05Rik	RIKEN cDNA A930024E05 gene	109202			lncRNA	chr5		0	-0.00816643	1.7195	-0.0555061	0.956373	0.976716	-6.40062
ENSMUSG00000090622	A930033H14Rik	RIKEN cDNA A930033H14 gene	320700			protein_coding	chr10		0	-0.198812	1.63081	-1.17828	0.254678	0.428934	-5.80277
ENSMUSG00000109408	A930037H05Rik	RIKEN cDNA A930037H05 gene	78439			lncRNA	chr11		0	-0.0507847	0.687637	-0.332388	0.743599	0.847383	-6.10644
ENSMUSG00000083307	AA414768	expressed sequence AA414768	245350			processed_pseudogene	chrX		0	0.497361	-0.551256	2.14051	0.0468749	0.135696	-3.91181
ENSMUSG00000093483	AA465934	expressed sequence AA465934	613254			lncRNA	chr11		0	-0.509033	-0.832704	-2.28956	0.0349041	0.109806	-3.62119
ENSMUSG00000042510	AA986860	expressed sequence AA986860	212439			protein_coding	chr1		0	-0.888432	-0.609629	-3.90324	0.00111566	0.0091744	-0.719598
ENSMUSG00000036678	Aaas	achalasia, adrenocortical insufficiency, alacrimia	223921		PF00400	protein_coding	chr15		0	-0.398697	4.12574	-4.785	0.000165506	0.00230798	0.629245
ENSMUSG00000029482	Aacs	acetoacetyl-CoA synthetase	78894	6.2.1.16	PF16177	protein_coding	chr5		0	0.0895935	7.40708	1.38655	0.18323	0.344783	-6.33277
ENSMUSG00000057228	Aadat	aminoadipate aminotransferase	23923	2.6.1.39	PF00155	protein_coding	chr8		0	0.35608	-0.614933	1.15131	0.265306	0.440413	-5.176
ENSMUSG00000037257	Aagab	alpha- and gamma-adaptin binding protein	66939			protein_coding	chr9		0	-0.250508	5.84231	-4.63638	0.000227444	0.0028804	0.120066
ENSMUSG00000057230	Aak1	AP2 associated kinase 1	269774		PF00069	protein_coding	chr6		0	-0.0811601	8.45258	-1.23319	0.23404	0.405541	-6.57195
ENSMUSG00000035642	Aamdc	adipogenesis associated Mth938 domain containing	66273		PF04430	protein_coding	chr7		0	0.00371794	3.48852	0.0415008	0.967373	0.98278	-6.85345
ENSMUSG00000006299	Aamp	angio-associated migratory protein	227290		PF00400	protein_coding	chr1		0	0.0504638	6.63367	0.886059	0.387766	0.566401	-6.86384
ENSMUSG00000027628	Aar2	AAR2 splicing factor homolog	68295		PF05282	protein_coding	chr2		0	-0.272573	4.53309	-2.65252	0.0166037	0.0645861	-3.89648
ENSMUSG00000068522	Aard	alanine and arginine rich domain containing protein	239435			protein_coding	chr15		0	0.0183564	1.14758	0.0987296	0.922491	0.957142	-6.31928
ENSMUSG00000031960	Aars	alanyl-tRNA synthetase	234734	6.1.1.7	PF01411	protein_coding	chr8		0	-0.00796063	8.64702	-0.157491	0.876686	0.929423	-7.33519
ENSMUSG00000023938	Aars2	alanyl-tRNA synthetase 2, mitochondrial	224805	6.1.1.7	PF01411	protein_coding	chr17		0	-0.223287	3.77847	-2.29206	0.0347301	0.109395	-4.49957
ENSMUSG00000075528	Aarsd1	alanyl-tRNA synthetase domain containing 1	69684		PF07973	protein_coding	chr11		0	0.156123	4.37067	2.30728	0.0336873	0.107346	-4.61503
ENSMUSG00000055923	Aasdh	aminoadipate-semialdehyde dehydrogenase	231326		PF00550	protein_coding	chr5		0	0.0568432	2.62057	0.46719	0.646208	0.779375	-6.4301
ENSMUSG00000025894	Aasdhppt	aminoadipate-semialdehyde dehydrogenase-phosphopantetheinyl transferase	67618		PF01648	protein_coding	chr9		0	0.037689	4.58906	0.380568	0.708168	0.822561	-7.0139
ENSMUSG00000029695	Aass	aminoadipate-semialdehyde synthase	30956	1.5.1.9	PF05222	protein_coding	chr6		0	-0.0144432	-0.957525	-0.035492	0.972095	0.98559	-5.83488
ENSMUSG00000018697	Aatf	apoptosis antagonizing transcription factor	56321		PF08164	protein_coding	chr11		0	-0.0278428	3.01177	-0.284363	0.779516	0.871584	-6.60085
ENSMUSG00000025375	Aatk	apoptosis-associated tyrosine kinase	11302		PF07714	protein_coding	chr11		0	-0.0845637	7.45312	-1.09973	0.286552	0.464149	-6.67652
ENSMUSG00000057880	Abat	4-aminobutyrate aminotransferase	268860	2.6.1.22	PF00202	protein_coding	chr16		0	-0.00582753	8.21416	-0.131634	0.896796	0.941602	-7.32622
ENSMUSG00000015243	Abca1	ATP-binding cassette, sub-family A (ABC1), member 1	11303		PF00005	protein_coding	chr4		0	0.163393	5.89819	0.767967	0.452887	0.623828	-6.93113
ENSMUSG00000050296	Abca12	ATP-binding cassette, sub-family A (ABC1), member 12	74591		PF00005	protein_coding	chr1		0	0.944923	-0.069579	2.98285	0.00825212	0.0393019	-2.44354
ENSMUSG00000004668	Abca13	ATP-binding cassette, sub-family A (ABC1), member 13	268379		PF00005	protein_coding	chr11		0	0.506217	-1.72759	1.32488	0.202488	0.368047	-4.81341
ENSMUSG00000035435	Abca17	ATP-binding cassette, sub-family A (ABC1), member 17	381072		PF00005	protein_coding	chr17		0	0.325958	1.67726	2.21669	0.0403513	0.121649	-4.22093
ENSMUSG00000026944	Abca2	ATP-binding cassette, sub-family A (ABC1), member 2	11305		PF00005	protein_coding	chr2		0	-0.175761	7.80982	-3.54113	0.00246166	0.0164072	-2.35586
ENSMUSG00000024130	Abca3	ATP-binding cassette, sub-family A (ABC1), member 3	27410		PF00005	protein_coding	chr17		0	0.0307454	8.00234	0.62852	0.537893	0.694415	-7.11792
ENSMUSG00000028125	Abca4	ATP-binding cassette, sub-family A (ABC1), member 4	11304		PF00005	protein_coding	chr3		0	-0.527085	-0.857891	-1.42371	0.17236	0.331368	-4.88838
ENSMUSG00000018800	Abca5	ATP-binding cassette, sub-family A (ABC1), member 5	217265		PF00005	protein_coding	chr11		0	0.290522	5.8274	3.22384	0.00490994	0.0270543	-2.96929
ENSMUSG00000044749	Abca6	ATP-binding cassette, sub-family A (ABC1), member 6	76184		PF00005	protein_coding	chr11		0	-0.0081544	0.120523	-0.0363715	0.971404	0.985179	-6.1189
ENSMUSG00000035722	Abca7	ATP-binding cassette, sub-family A (ABC1), member 7	27403		PF00005	protein_coding	chr10		0	-0.2811	4.4099	-2.55738	0.0202337	0.0746465	-4.11614
ENSMUSG00000041828	Abca8a	ATP-binding cassette, sub-family A (ABC1), member 8a	217258		PF00005	protein_coding	chr11		0	0.688312	3.94431	7.69501	5.5923e-07	3.40597e-05	6.36836
ENSMUSG00000020620	Abca8b	ATP-binding cassette, sub-family A (ABC1), member 8b	27404		PF00005	protein_coding	chr11		0	0.0898592	4.1037	0.916261	0.372157	0.552688	-6.50605
ENSMUSG00000041797	Abca9	ATP-binding cassette, sub-family A (ABC1), member 9	217262		PF00005	protein_coding	chr11		0	0.162673	1.4127	0.973993	0.343515	0.522441	-5.94754
ENSMUSG00000031974	Abcb10	ATP-binding cassette, sub-family B (MDR/TAP), member 10	56199		PF00005	protein_coding	chr8		0	-0.367106	3.52568	-3.68321	0.00180474	0.013103	-1.54747
ENSMUSG00000028970	Abcb1b	ATP-binding cassette, sub-family B (MDR/TAP), member 1B	18669		PF00664	protein_coding	chr5		0	-0.0272666	1.76449	-0.163492	0.87203	0.926653	-6.42627
ENSMUSG00000042476	Abcb4	ATP-binding cassette, sub-family B (MDR/TAP), member 4	18670		PF00664	protein_coding	chr5		0	-0.681993	0.715966	-3.3894	0.00342699	0.0209534	-1.76179
ENSMUSG00000026198	Abcb6	ATP-binding cassette, sub-family B (MDR/TAP), member 6	74104		PF16185	protein_coding	chr1		0	-0.137212	5.50928	-2.04346	0.0565816	0.154677	-5.23174
ENSMUSG00000031333	Abcb7	ATP-binding cassette, sub-family B (MDR/TAP), member 7	11306		PF00664	protein_coding	chrX		0	0.130816	4.55019	1.06892	0.299828	0.477839	-6.44618
ENSMUSG00000028973	Abcb8	ATP-binding cassette, sub-family B (MDR/TAP), member 8	74610		PF00005	protein_coding	chr5		0	-0.043654	5.15037	-0.708344	0.48819	0.653853	-6.88855
ENSMUSG00000029408	Abcb9	ATP-binding cassette, sub-family B (MDR/TAP), member 9	56325		PF00664	protein_coding	chr5		0	-0.259038	4.87518	-2.53707	0.021101	0.076973	-4.20629
ENSMUSG00000023088	Abcc1	ATP-binding cassette, sub-family C (CFTR/MRP), member 1	17250		PF00005	protein_coding	chr16		0	-0.0257994	3.70779	-0.372418	0.714116	0.826573	-6.80125
ENSMUSG00000032842	Abcc10	ATP-binding cassette, sub-family C (CFTR/MRP), member 10	224814		PF00664	protein_coding	chr17		0	-0.169486	2.18139	-1.08173	0.294258	0.472105	-5.85322
ENSMUSG00000036872	Abcc12	ATP-binding cassette, sub-family C (CFTR/MRP), member 12	244562		PF00664	protein_coding	chr8		0	0.524896	-1.28785	1.36026	0.19125	0.354451	-4.85911
ENSMUSG00000025194	Abcc2	ATP-binding cassette, sub-family C (CFTR/MRP), member 2	12780		PF00005	protein_coding	chr19		0	0.466485	-1.51158	1.06136	0.303155	0.481317	-5.16486
ENSMUSG00000032849	Abcc4	ATP-binding cassette, sub-family C (CFTR/MRP), member 4	239273		PF00005	protein_coding	chr14		0	0.199608	2.39802	1.65794	0.115393	0.252561	-5.24339
ENSMUSG00000022822	Abcc5	ATP-binding cassette, sub-family C (CFTR/MRP), member 5	27416			protein_coding	chr16		0	0.162351	6.72043	2.63066	0.0173783	0.0666072	-4.21669
ENSMUSG00000040136	Abcc8	ATP-binding cassette, sub-family C (CFTR/MRP), member 8	20927		PF00664	protein_coding	chr7		0	-0.161168	4.5256	-2.48383	0.0235439	0.0831118	-4.27519
ENSMUSG00000030249	Abcc9	ATP-binding cassette, sub-family C (CFTR/MRP), member 9	20928		PF00664	protein_coding	chr6		0	-0.42119	-1.18542	-1.80725	0.0881884	0.210587	-4.34637
ENSMUSG00000031378	Abcd1	ATP-binding cassette, sub-family D (ALD), member 1	11666		PF06472	protein_coding	chrX		0	-0.356401	4.3019	-5.11593	8.21638e-05	0.00141194	1.28877
ENSMUSG00000055782	Abcd2	ATP-binding cassette, sub-family D (ALD), member 2	26874		PF06472	protein_coding	chr15		0	0.108242	3.96626	0.783056	0.444208	0.616256	-6.69583
ENSMUSG00000028127	Abcd3	ATP-binding cassette, sub-family D (ALD), member 3	19299		PF06472	protein_coding	chr3		0	0.193337	5.96588	2.66465	0.0161882	0.0633706	-4.09451
ENSMUSG00000021240	Abcd4	ATP-binding cassette, sub-family D (ALD), member 4	19300		PF06472	protein_coding	chr12		0	-0.207281	2.20798	-1.92151	0.0713399	0.181788	-4.79037
ENSMUSG00000058355	Abce1	ATP-binding cassette, sub-family E (OABP), member 1	24015		PF00037	protein_coding	chr8		0	0.0510517	6.97351	0.58376	0.566934	0.718904	-7.10039
ENSMUSG00000038762	Abcf1	ATP-binding cassette, sub-family F (GCN20), member 1	224742		PF12848	protein_coding	chr17		0	-0.600546	6.28993	-8.65151	1.0996e-07	9.47632e-06	7.84648
ENSMUSG00000028953	Abcf2	ATP-binding cassette, sub-family F (GCN20), member 2	27407		PF00005	protein_coding	chr5		0	-0.146957	5.88843	-2.82072	0.0116561	0.0502763	-3.78252
ENSMUSG00000003234	Abcf3	ATP-binding cassette, sub-family F (GCN20), member 3	27406		PF12848	protein_coding	chr16		0	-0.048287	5.58593	-0.963595	0.348558	0.527707	-6.73334
ENSMUSG00000024030	Abcg1	ATP binding cassette subfamily G member 1	11307		PF01061	protein_coding	chr17		0	-0.375556	4.64784	-2.90051	0.00983886	0.0446035	-3.39525
ENSMUSG00000029802	Abcg2	ATP binding cassette subfamily G member 2 (Junior blood group)	26357		PF01061	protein_coding	chr6		0	-0.245972	2.64532	-2.19678	0.0419704	0.125048	-4.45988
ENSMUSG00000032131	Abcg4	ATP binding cassette subfamily G member 4	192663		PF01061	protein_coding	chr9		0	-0.25547	6.00154	-3.35392	0.00370204	0.0220633	-2.66135
ENSMUSG00000006638	Abhd1	abhydrolase domain containing 1	57742		PF00561	polymorphic_pseudogene	chr5		0	-0.438407	0.914765	-2.8834	0.0102037	0.0458832	-2.82464
ENSMUSG00000033157	Abhd10	abhydrolase domain containing 10	213012		PF00561	protein_coding	chr16		0	0.179816	3.10673	1.85755	0.0803799	0.19742	-5.05559
ENSMUSG00000040532	Abhd11	abhydrolase domain containing 11	68758		PF12697	protein_coding	chr5		0	0.249477	4.3445	3.05383	0.00708645	0.0352706	-3.1243
ENSMUSG00000085042	Abhd11os	abhydrolase domain containing 11, opposite strand	69812			transcribed_unitary_pseudogene	chr5		0	0.270396	0.887616	1.42877	0.17092	0.329601	-5.24161
ENSMUSG00000032046	Abhd12	abhydrolase domain containing 12	76192		PF12146	protein_coding	chr2		0	-0.106039	7.22239	-2.28741	0.0350546	0.110135	-4.89306
ENSMUSG00000040396	Abhd13	abhydrolase domain containing 13	68904		PF12146	protein_coding	chr8		0	0.114374	5.54597	2.00288	0.0611546	0.163418	-5.28848
ENSMUSG00000042210	Abhd14a	abhydrolase domain containing 14A	68644			protein_coding	chr9		0	0.0286423	4.90838	0.378906	0.709379	0.823274	-7.05431
ENSMUSG00000042073	Abhd14b	abhydrolase domain containing 14b	76491		PF12697	protein_coding	chr9		0	-0.013078	1.54159	-0.0657551	0.948329	0.973114	-6.33751
ENSMUSG00000007036	Abhd16a	abhydrolase domain containing 16A	193742		PF00561	protein_coding	chr17		0	0.0401436	5.46548	0.72034	0.480959	0.647996	-6.916
ENSMUSG00000003346	Abhd17a	abhydrolase domain containing 17A	216169		PF12146	protein_coding	chr10		0	-0.101835	6.90207	-1.37687	0.186152	0.348713	-6.33931
ENSMUSG00000047368	Abhd17b	abhydrolase domain containing 17B	226016		PF12146	protein_coding	chr19		0	0.137877	5.97969	2.54606	0.0207131	0.0758791	-4.35367
ENSMUSG00000038459	Abhd17c	abhydrolase domain containing 17C	70178		PF12146	protein_coding	chr7		0	0.0649447	5.93321	0.849654	0.40715	0.584982	-6.82485
ENSMUSG00000037818	Abhd18	abhydrolase domain containing 18	269423		PF09752	protein_coding	chr3		0	0.00977492	2.54343	0.0725091	0.943031	0.96964	-6.54358
ENSMUSG00000039202	Abhd2	abhydrolase domain containing 2	54608		PF00561	protein_coding	chr7		0	-0.0147968	7.51987	-0.208809	0.837042	0.906121	-7.29505
ENSMUSG00000002475	Abhd3	abhydrolase domain containing 3	106861		PF12697	protein_coding	chr18		0	-0.229119	2.35055	-2.17553	0.0437645	0.129051	-4.4462
ENSMUSG00000040997	Abhd4	abhydrolase domain containing 4	105501		PF00561	protein_coding	chr14		0	0.349957	5.98232	1.75304	0.0973391	0.22523	-5.75124
ENSMUSG00000032540	Abhd5	abhydrolase domain containing 5	67469		PF00561	protein_coding	chr9		0	0.193625	5.03774	3.64739	0.00195174	0.0139037	-1.96443
ENSMUSG00000025277	Abhd6	abhydrolase domain containing 6	66082		PF12697	protein_coding	chr14		0	0.1288	5.35607	1.92684	0.070629	0.18043	-5.37928
ENSMUSG00000007950	Abhd8	abhydrolase domain containing 8	64296		PF00561	protein_coding	chr8		0	-0.00567245	7.23963	-0.0774034	0.939193	0.967389	-7.29223
ENSMUSG00000058835	Abi1	abl-interactor 1	11308		PF00018	protein_coding	chr2		0	0.2346	7.14411	3.21429	0.00501258	0.0274275	-3.03992
ENSMUSG00000026782	Abi2	abl-interactor 2	329165		PF14604	protein_coding	chr1		0	-0.561284	7.82555	-9.42394	3.21064e-08	3.54734e-06	9.05872
ENSMUSG00000018381	Abi3	ABI gene family, member 3	66610		PF14604	protein_coding	chr11		0	-0.729227	-3.21755	-0.418613	0.680662	0.803902	-5.2729
ENSMUSG00000035258	Abi3bp	ABI gene family, member 3 (NESH) binding protein	320712		PF00041	protein_coding	chr16		0	-0.209584	0.00516209	-0.779122	0.446461	0.618635	-5.70466
ENSMUSG00000038827	Abitram	actin binding transcription modulator	230234		PF01597	protein_coding	chr4		0	-0.0707219	4.7597	-0.880821	0.390517	0.569165	-6.6939
ENSMUSG00000026842	Abl1	c-abl oncogene 1, non-receptor tyrosine kinase	11350	2.7.10.2	PF00018	protein_coding	chr2		0	-0.187119	5.27196	-3.16969	0.00552028	0.0294451	-2.99083
ENSMUSG00000026596	Abl2	v-abl Abelson murine leukemia viral oncogene 2 (arg, Abelson-related gene)	11352	2.7.10.2	PF08919	protein_coding	chr1		0	-0.460952	6.45825	-6.21375	8.81936e-06	0.00026857	3.36105
ENSMUSG00000025085	Ablim1	actin-binding LIM protein 1	226251		PF16182	protein_coding	chr19		0	0.26485	6.7249	3.36988	0.00357568	0.0215491	-2.6849
ENSMUSG00000029095	Ablim2	actin-binding LIM protein 2	231148		PF02209	protein_coding	chr5		0	-0.00467334	5.85099	-0.103517	0.918746	0.954659	-7.21449
ENSMUSG00000032735	Ablim3	actin binding LIM protein family, member 3	319713		PF16182	protein_coding	chr18		0	0.449692	6.7827	6.18567	9.31952e-06	0.000277393	3.29385
ENSMUSG00000017631	Abr	active BCR-related gene	109934		PF00620	protein_coding	chr11		0	0.16839	8.61968	4.12785	0.000683423	0.00644044	-1.11059
ENSMUSG00000078453	Abracl	ABRA C-terminal like	73112		PF14705	protein_coding	chr10		0	-0.148798	1.88737	-0.954076	0.353219	0.532268	-5.97989
ENSMUSG00000035234	Abraxas1	BRCA1 A complex subunit	70681			protein_coding	chr5		0	-0.0442427	0.668983	-0.236131	0.816111	0.89345	-6.02668
ENSMUSG00000030965	Abraxas2	BRISC complex subunit	109359			protein_coding	chr7		0	-0.26691	4.67599	-4.55438	0.000271262	0.00327415	0.073239
ENSMUSG00000036376	Abt1	activator of basal transcription 1	30946			protein_coding	chr13		0	-0.139667	3.77043	-2.00892	0.0604535	0.162075	-5.08775
ENSMUSG00000030083	Abtb1	ankyrin repeat and BTB (POZ) domain containing 1	80283		PF12796	protein_coding	chr6		0	-0.802774	3.0954	-6.59478	4.21654e-06	0.000155291	4.47492
ENSMUSG00000032724	Abtb2	ankyrin repeat and BTB (POZ) domain containing 2	99382		PF12796	protein_coding	chr2		0	-0.141111	2.87054	-1.46064	0.162081	0.31829	-5.77816
ENSMUSG00000036138	Acaa1a	acetyl-Coenzyme A acyltransferase 1A	113868	2.3.1.16	PF02803	protein_coding	chr9		0	-0.273885	4.6101	-4.87742	0.000135955	0.00201663	0.744197
ENSMUSG00000010651	Acaa1b	acetyl-Coenzyme A acyltransferase 1B	235674	2.3.1.16	PF02803	protein_coding	chr9		0	0.0930348	-0.515984	0.21961	0.828751	0.900482	-5.91548
ENSMUSG00000036880	Acaa2	acetyl-Coenzyme A acyltransferase 2 (mitochondrial 3-oxoacyl-Coenzyme A thiolase)	52538	2.3.1.16	PF00108	protein_coding	chr18		0	0.128191	4.17713	1.42731	0.171334	0.330091	-5.96528
ENSMUSG00000020532	Acaca	acetyl-Coenzyme A carboxylase alpha	107476	6.3.4.14	PF02785	protein_coding	chr11		0	0.22043	7.75977	2.85315	0.0108813	0.048028	-3.79728
ENSMUSG00000042010	Acacb	acetyl-Coenzyme A carboxylase beta	100705	6.3.4.14	PF08326	protein_coding	chr5		0	-0.487753	-1.07082	-1.06646	0.300909	0.479075	-5.20727
ENSMUSG00000029456	Acad10	acyl-Coenzyme A dehydrogenase family, member 10	71985		PF01636	protein_coding	chr5		0	0.0850024	0.0363941	0.35679	0.725574	0.834457	-5.95559
ENSMUSG00000090150	Acad11	acyl-Coenzyme A dehydrogenase family, member 11	102632		PF02770	protein_coding	chr9		0	-0.429244	3.96585	-4.51275	0.000296709	0.00351966	0.100357
ENSMUSG00000042647	Acad12	acyl-Coenzyme A dehydrogenase family, member 12	338350		PF00441	protein_coding	chr5		0	-0.168626	1.10399	-1.29008	0.214044	0.381723	-5.43499
ENSMUSG00000031969	Acad8	acyl-Coenzyme A dehydrogenase family, member 8	66948	1.3.99.-	PF02770	protein_coding	chr9		0	-0.334987	3.52226	-3.79538	0.00141226	0.0109009	-1.36238
ENSMUSG00000027710	Acad9	acyl-Coenzyme A dehydrogenase family, member 9	229211		PF00441	protein_coding	chr3		0	-0.0175422	4.77644	-0.295656	0.771021	0.866035	-7.04272
ENSMUSG00000026003	Acadl	acyl-Coenzyme A dehydrogenase, long-chain	11363	1.3.99.13	PF02770	protein_coding	chr1		0	0.25562	3.9639	1.53539	0.142816	0.291243	-5.82372
ENSMUSG00000062908	Acadm	acyl-Coenzyme A dehydrogenase, medium chain	11364	1.3.99.3	PF00441	protein_coding	chr3		0	0.0383857	4.07777	0.520086	0.609611	0.751914	-6.80022
ENSMUSG00000029545	Acads	acyl-Coenzyme A dehydrogenase, short chain	11409	1.3.99.2	PF02771	protein_coding	chr5		0	0.4353	1.64411	1.88321	0.0766385	0.191302	-4.79627
ENSMUSG00000030861	Acadsb	acyl-Coenzyme A dehydrogenase, short/branched chain	66885	1.3.99.12	PF02770	protein_coding	chr7		0	-0.0741674	5.38616	-1.02344	0.320234	0.498265	-6.63109
ENSMUSG00000018574	Acadvl	acyl-Coenzyme A dehydrogenase, very long chain	11370	1.3.99.-	PF02771	protein_coding	chr11		0	-0.158742	4.60359	-1.55184	0.138845	0.285678	-5.90443
ENSMUSG00000030607	Acan	aggrecan	11595		PF00084	protein_coding	chr7		0	-0.0252612	5.54759	-0.176447	0.861997	0.920247	-7.26163
ENSMUSG00000049076	Acap2	ArfGAP with coiled-coil, ankyrin repeat and PH domains 2	78618		PF00169	protein_coding	chr16		0	-0.0245142	5.83169	-0.278529	0.783916	0.873885	-7.18393
ENSMUSG00000029033	Acap3	ArfGAP with coiled-coil, ankyrin repeat and PH domains 3	140500		PF00169	protein_coding	chr4		0	0.17499	7.50947	3.36726	0.00359617	0.0216348	-2.7282
ENSMUSG00000032047	Acat1	acetyl-Coenzyme A acetyltransferase 1	110446	2.3.1.9	PF02803	protein_coding	chr9		0	0.0363512	6.98699	0.665605	0.514462	0.675653	-7.04944
ENSMUSG00000023832	Acat2	acetyl-Coenzyme A acetyltransferase 2	110460	2.3.1.9	PF00108	protein_coding	chr17		0	-0.425376	6.87944	-2.84585	0.0110512	0.0485171	-3.77902
ENSMUSG00000026499	Acbd3	acyl-Coenzyme A binding domain containing 3	170760		PF00887	protein_coding	chr1		0	0.0344838	5.1486	0.529079	0.60349	0.747293	-6.98686
ENSMUSG00000056938	Acbd4	acyl-Coenzyme A binding domain containing 4	67131		PF00887	protein_coding	chr11		0	-0.651033	2.45893	-4.03807	0.000831144	0.0074149	-0.640521
ENSMUSG00000026781	Acbd5	acyl-Coenzyme A binding domain containing 5	74159		PF00887	protein_coding	chr2		0	0.0588883	5.81117	0.837448	0.413788	0.590451	-6.85077
ENSMUSG00000033701	Acbd6	acyl-Coenzyme A binding domain containing 6	72482		PF12796	protein_coding	chr1		0	-0.245958	5.52695	-4.52171	0.000291036	0.0034643	-0.118881
ENSMUSG00000026644	Acbd7	acyl-Coenzyme A binding domain containing 7	78245		PF00887	protein_coding	chr2		0	0.853314	-1.26334	2.49785	0.0228756	0.0816492	-3.26765
ENSMUSG00000040272	Accs	1-aminocyclopropane-1-carboxylate synthase (non-functional)	329470		PF00155	protein_coding	chr2		0	0.152641	-0.424859	0.370927	0.715206	0.827337	-5.85224
ENSMUSG00000038000	Acd	adrenocortical dysplasia	497652			protein_coding	chr8		0	0.243707	5.51704	3.64921	0.00194397	0.0138672	-2.03773
ENSMUSG00000020681	Ace	angiotensin I converting enzyme (peptidyl-dipeptidase A) 1	11421	3.4.15.1	PF01401	protein_coding	chr11		0	-0.283782	4.42649	-1.30925	0.207614	0.373923	-6.22228
ENSMUSG00000038007	Acer2	alkaline ceramidase 2	230379	3.5.1.23	PF05875	protein_coding	chr4		0	0.292621	-0.441671	0.856509	0.403453	0.581722	-5.45429
ENSMUSG00000030760	Acer3	alkaline ceramidase 3	66190	3.5.1.-	PF05875	protein_coding	chr7		0	-0.415431	3.43581	-4.72836	0.000186778	0.00251706	0.634967
ENSMUSG00000023328	Ache	acetylcholinesterase	11423	3.1.1.7	PF00135	protein_coding	chr5		0	-1.05243	6.12311	-10.1949	1.00558e-08	1.54518e-06	10.2792
[truncated: 16,658 more rows]
