# Supplementary material for: Dnmt3a1 regulates hippocampus-dependent memory via the downstream target Nrp1
Source: Neuropsychopharmacology. 2024 Mar 18;49(10):1528–39. doi: 10.1038/s41386-024-01843-0 (PMC11319347; doi:10.1038/s41386-024-01843-0)
Supplement: Supplementary file 4 — Supplemental File 3 [file 41386_2024_1843_MOESM4_ESM.xlsx]

## Sheet: Sheet 1
Mm_BP_ID	Description	GeneRatio	BgRatio	pvalue	p.adjust	qvalue	geneID	geneID_symbol	Count	FoldEnrich	RichFactor
GO:0010810	regulation of cell-substrate adhesion	0.0373626	230/29312	1.37731e-07	0.000558773	0.000444363	18003/24066/22330/110616/18787/225631/19229/18186/244895/16542/67451/15442/20440/21825/14260/109648/380924	Nedd9/Spry4/Vcl/Atxn3/Serpine1/Onecut2/Ptk2b/Nrp1/Peak1/Kdr/Pkp2/Hpse/St6gal1/Thbs1/Fmn1/Npy/Olfm4	17	4.76162	0.073913
GO:0050920	regulation of chemotaxis	0.0351648	233/29312	8.59971e-07	0.00174445	0.00138727	20353/18003/21983/20354/21930/20358/18787/19229/18186/20355/80903/16542/17700/20440/21825/18596	Sema4c/Nedd9/Tpbg/Sema4d/Tnfaip6/Sema6a/Serpine1/Ptk2b/Nrp1/Sema4f/Fgf16/Kdr/Mstn/St6gal1/Thbs1/Pdgfrb	16	4.42383	0.0686695
GO:0007218	neuropeptide signaling pathway	0.021978	94/29312	2.08015e-06	0.00232571	0.00184952	20605/50501/18155/12854/14427/21333/237213/226304/13599/109648	Sstr1/Prok2/Pnoc/Cort/Galr1/Tac1/Glra2/Npbwr1/Ecel1/Npy	10	6.8534	0.106383
GO:0035914	skeletal muscle cell differentiation	0.021978	95/29312	2.29304e-06	0.00232571	0.00184952	15370/17133/22634/60406/20666/72330/17700/18507/70417/11865	Nr4a1/Maff/Plagl1/Sap30/Sox11/Klhl40/Mstn/Pax5/Megf10/Bmal1	10	6.78126	0.105263
GO:0010469	regulation of signaling receptor activity	0.0263736	149/29312	3.95033e-06	0.00246207	0.00195795	53324/26556/15200/11553/232431/18787/11839/19229/12918/12919/435145/140723	Nptx2/Homer1/Hbegf/Adra2c/Gprc5a/Serpine1/Areg/Ptk2b/Crh/Crhbp/Shisa8/Cacng5	12	5.18835	0.0805369
GO:0042220	response to cocaine	0.0153846	44/29312	4.83857e-06	0.00246207	0.00195795	26556/12064/18667/21338/12918/13492/12919	Homer1/Bdnf/Pgr/Tacr3/Crh/Drd5/Crhbp	7	10.249	0.159091
GO:0003012	muscle system process	0.0461538	438/29312	6.06856e-06	0.00246207	0.00195795	15370/26556/69642/19225/50501/56458/18159/18124/11553/330953/21338/54598/217154/106628/76854/14056/67451/17700/15214/20840/17882	Nr4a1/Homer1/Mlip/Ptgs2/Prok2/Foxo1/Nppc/Nr4a3/Adra2c/Hcn4/Tacr3/Calcrl/Stac2/Trip10/Gper1/Ezh2/Pkp2/Mstn/Hey2/Stac/Myh2	21	3.08872	0.0479452
GO:0033002	muscle cell proliferation	0.0351648	273/29312	6.67556e-06	0.00246207	0.00195795	18712/14183/20848/26408/19225/18124/15200/18162/19662/54598/76854/15214/211323/21825/18596/70417	Pim1/Fgfr2/Stat3/Map3k5/Ptgs2/Nr4a3/Hbegf/Npr3/Rbp4/Calcrl/Gper1/Hey2/Nrg1/Thbs1/Pdgfrb/Megf10	16	3.77565	0.0586081
GO:0006979	response to oxidative stress	0.043956	411/29312	8.11342e-06	0.00258408	0.00205498	26408/19225/56458/18124/76650/19229/104156/12367/72244/14528/19261/229731/224344/66725/14056/14611/76467/18596/22068/11865	Map3k5/Ptgs2/Foxo1/Nr4a3/Srxn1/Ptk2b/Etv5/Casp3/1600014C10Rik/Gch1/Sirpa/Slc25a24/Rbm11/Lrrk2/Ezh2/Gja3/Msrb2/Pdgfrb/Trpc6/Bmal1	20	3.13489	0.0486618
GO:0045776	negative regulation of blood pressure	0.0175824	66/29312	8.28027e-06	0.00258408	0.00205498	15937/21333/14528/12918/13492/11550/16542/109648	Ier3/Tac1/Gch1/Crh/Drd5/Adra1d/Kdr/Npy	8	7.80872	0.121212
GO:0071526	semaphorin-plexin signaling pathway	0.0153846	50/29312	1.16403e-05	0.00318997	0.00253682	20353/20354/20358/18186/20355/20401/16542	Sema4c/Sema4d/Sema6a/Nrp1/Sema4f/Sh3bp1/Kdr	7	9.01908	0.14
GO:0072001	renal system development	0.0395604	352/29312	1.17943e-05	0.00318997	0.00253682	14183/18263/12064/20677/244585/19662/18186/544696/14160/66398/22412/319197/94192/66725/17075/14260/18596/329628	Fgfr2/Odc1/Bdnf/Sox4/Rpgrip1l/Rbp4/Nrp1/Tbc1d32/Lgr5/Commd5/Wnt9b/Gpr4/C1galt1/Lrrk2/Epcam/Fmn1/Pdgfrb/Fat4	18	3.29431	0.0511364
GO:0060562	epithelial tube morphogenesis	0.0417582	397/29312	1.71512e-05	0.00409309	0.00325502	14183/20353/20677/11839/20666/21923/18667/104156/12367/73293/19227/18186/14160/66398/22412/16542/14260/68588/329628	Fgfr2/Sema4c/Sox4/Areg/Sox11/Tnc/Pgr/Etv5/Casp3/Ccdc103/Pthlh/Nrp1/Lgr5/Commd5/Wnt9b/Kdr/Fmn1/Cthrc1/Fat4	19	3.08317	0.0478589
GO:1901888	regulation of cell junction assembly	0.0307692	243/29312	3.01301e-05	0.00531468	0.00422648	21983/12064/20354/22330/19229/18186/245450/245446/16981/244895/16542/67451/211323/14260	Tpbg/Bdnf/Sema4d/Vcl/Ptk2b/Nrp1/Slitrk2/Slitrk4/Lrrn3/Peak1/Kdr/Pkp2/Nrg1/Fmn1	14	3.71155	0.0576132
GO:2000849	regulation of glucocorticoid secretion	0.00879121	13/29312	3.66604e-05	0.00579071	0.00460504	14427/21333/12918/211323	Galr1/Tac1/Crh/Nrg1	4	19.8221	0.307692
GO:0050803	regulation of synapse structure or activity	0.0351648	316/29312	4.02553e-05	0.00579071	0.00460504	18003/26556/227580/21983/12064/20354/140919/19229/104156/245450/19655/108672/245446/16981/66725/211323	Nedd9/Homer1/C1ql3/Tpbg/Bdnf/Sema4d/Slc17a6/Ptk2b/Etv5/Slitrk2/Rbmx/Zdhhc15/Slitrk4/Lrrn3/Lrrk2/Nrg1	16	3.26187	0.0506329
GO:0060560	developmental growth involved in morphogenesis	0.032967	290/29312	5.47751e-05	0.0069058	0.00549181	14183/20353/12064/20354/16401/22330/20358/11839/21923/19227/18186/20355/320563/18998/14260	Fgfr2/Sema4c/Bdnf/Sema4d/Itga4/Vcl/Sema6a/Areg/Tnc/Pthlh/Nrp1/Sema4f/Islr2/Pou4f3/Fmn1	15	3.33217	0.0517241
GO:0001667	ameboidal-type cell migration	0.043956	472/29312	5.78746e-05	0.0069058	0.00549181	15370/20353/21983/19225/17311/20354/16401/15200/20358/18787/19229/11479/21333/18186/20355/20401/80903/67338/16542/21825	Nr4a1/Sema4c/Tpbg/Ptgs2/Kitl/Sema4d/Itga4/Hbegf/Sema6a/Serpine1/Ptk2b/Acvr1b/Tac1/Nrp1/Sema4f/Sh3bp1/Fgf16/Rffl/Kdr/Thbs1	20	2.72974	0.0423729
GO:0060485	mesenchyme development	0.032967	310/29312	0.000115282	0.0102449	0.00814726	14183/20353/17311/20354/16401/20358/20666/12667/18186/20355/106628/14056/17285/15214/21825	Fgfr2/Sema4c/Kitl/Sema4d/Itga4/Sema6a/Sox11/Chrd/Nrp1/Sema4f/Trip10/Ezh2/Meox1/Hey2/Thbs1	15	3.11719	0.0483871
GO:0062197	cellular response to chemical stress	0.0351648	348/29312	0.000124568	0.0103909	0.00826332	26408/19225/56458/18124/76650/104156/12367/14528/19261/229731/224344/66725/14056/18596/22068/11865	Map3k5/Ptgs2/Foxo1/Nr4a3/Srxn1/Etv5/Casp3/Gch1/Sirpa/Slc25a24/Rbm11/Lrrk2/Ezh2/Pdgfrb/Trpc6/Bmal1	16	2.96193	0.045977
GO:0060977	coronary vasculature morphogenesis	0.010989	32/29312	0.000125629	0.0103909	0.00826332	14183/50501/18186/15214/18596	Fgfr2/Prok2/Nrp1/Hey2/Pdgfrb	5	10.0659	0.15625
GO:0044344	cellular response to fibroblast growth factor stimulus	0.0175824	97/29312	0.000137124	0.0109081	0.00867462	15370/14183/24066/16558/12667/80903/21825/329628	Nr4a1/Fgfr2/Spry4/Kif16b/Chrd/Fgf16/Thbs1/Fat4	8	5.31315	0.0824742
GO:0007264	small GTPase mediated signal transduction	0.0395604	428/29312	0.000147354	0.0111488	0.00886607	24066/17311/216724/105445/18176/228543/268970/268480/319642/74206/18186/114255/12663/20401/319197/67657/211323/18596	Spry4/Kitl/Rufy1/Dock9/Nras/Rhov/Arhgap28/Rapgefl1/Rab9b/Sipa1l3/Nrp1/Dok4/Chml/Sh3bp1/Gpr4/Rabl3/Nrg1/Pdgfrb	18	2.70934	0.0420561
GO:0032355	response to estradiol	0.0131868	52/29312	0.000150606	0.0111488	0.00886607	20605/20848/11839/21338/12919/76854	Sstr1/Stat3/Areg/Tacr3/Crhbp/Gper1	6	7.43331	0.115385
GO:0010721	negative regulation of cell development	0.032967	318/29312	0.00015237	0.0111488	0.00886607	20353/12064/14190/20354/18159/21930/20358/20666/19227/18186/20355/238377/229473/22068/16331	Sema4c/Bdnf/Fgl2/Sema4d/Nppc/Tnfaip6/Sema6a/Sox11/Pthlh/Nrp1/Sema4f/Gpr68/Tmem131l/Trpc6/Inpp5d	15	3.03877	0.0471698
GO:0060828	regulation of canonical Wnt signaling pathway	0.0285714	251/29312	0.000167424	0.0111488	0.00886607	14183/21983/20677/56458/27412/50523/72293/14160/66725/26401/68588/229473/11865	Fgfr2/Tpbg/Sox4/Foxo1/Peg12/Lats2/Nkd2/Lgr5/Lrrk2/Map3k1/Cthrc1/Tmem131l/Bmal1	13	3.3366	0.0517928
GO:0090279	regulation of calcium ion import	0.010989	34/29312	0.00016922	0.0111488	0.00886607	26556/18787/12918/381925/18596	Homer1/Serpine1/Crh/Plpp4/Pdgfrb	5	9.47382	0.147059
GO:0046879	hormone secretion	0.0373626	404/29312	0.000222024	0.0135972	0.0108131	20677/56458/381677/14427/20666/19662/21333/19726/12918/103988/72472/12919/76854/238377/17202/211323/11865	Sox4/Foxo1/Vgf/Galr1/Sox11/Rbp4/Tac1/Rfx3/Crh/Gck/Slc16a10/Crhbp/Gper1/Gpr68/Mc4r/Nrg1/Bmal1	17	2.71083	0.0420792
GO:0070372	regulation of ERK1 and ERK2 cascade	0.032967	330/29312	0.000227317	0.0135972	0.0108131	14183/21983/24066/100294583/20358/329659/19229/244882/18186/19261/76854/16542/211323/109648/18596	Fgfr2/Tpbg/Spry4/Alkal2/Sema6a/E130311K13Rik/Ptk2b/Tnfaip8l3/Nrp1/Sirpa/Gper1/Kdr/Nrg1/Npy/Pdgfrb	15	2.92827	0.0454545
GO:0060603	mammary gland duct morphogenesis	0.010989	41/29312	0.000416889	0.0203773	0.016205	14183/11839/18667/104156/19227	Fgfr2/Areg/Pgr/Etv5/Pthlh	5	7.85634	0.121951
GO:0046777	protein autophosphorylation	0.0263736	244/29312	0.000470838	0.0217926	0.0173305	18712/14183/17347/19229/11479/244895/66725/16542/26401/211323/18596/71742	Pim1/Fgfr2/Mknk2/Ptk2b/Acvr1b/Peak1/Lrrk2/Kdr/Map3k1/Nrg1/Pdgfrb/Ulk3	12	3.16829	0.0491803
GO:0014032	neural crest cell development	0.0153846	89/29312	0.000478073	0.0217926	0.0173305	20353/17311/20354/20358/20666/18186/20355	Sema4c/Kitl/Sema4d/Sema6a/Sox11/Nrp1/Sema4f	7	5.0669	0.0786517
GO:0048880	sensory system development	0.0373626	435/29312	0.000517328	0.0230214	0.0183077	14183/20848/12064/140919/20666/234740/244585/270893/19662/74206/18186/544696/12832/16542/26401/59058/18596	Fgfr2/Stat3/Bdnf/Slc17a6/Sox11/Tmem231/Rpgrip1l/Tmem132e/Rbp4/Sipa1l3/Nrp1/Tbc1d32/Col5a2/Kdr/Map3k1/Bhlhe22/Pdgfrb	17	2.51764	0.0390805
GO:0060259	regulation of feeding behavior	0.010989	43/29312	0.000522053	0.0230214	0.0183077	20848/18124/21338/17202/109648	Stat3/Nr4a3/Tacr3/Mc4r/Npy	5	7.49093	0.116279
GO:0060174	limb bud formation	0.00659341	11/29312	0.000558786	0.0240725	0.0191436	14183/20677/20666	Fgfr2/Sox4/Sox11	3	17.5696	0.272727
GO:0051897	positive regulation of protein kinase B signaling	0.0175824	120/29312	0.000585426	0.0244584	0.0194505	21983/15200/244882/67154/76854/15442/211323/21825	Tpbg/Hbegf/Tnfaip8l3/Mtdh/Gper1/Hpse/Nrg1/Thbs1	8	4.2948	0.0666667
GO:0038127	ERBB signaling pathway	0.0175824	123/29312	0.000689271	0.0274154	0.021802	15200/232431/11839/19248/19229/16558/76854/211323	Hbegf/Gprc5a/Areg/Ptpn12/Ptk2b/Kif16b/Gper1/Nrg1	8	4.19005	0.0650407
GO:0048839	inner ear development	0.0241758	221/29312	0.000726476	0.0283396	0.0225369	14183/12064/18124/12609/244585/14160/15214/18998/18994/68588/329628	Fgfr2/Bdnf/Nr4a3/Cebpd/Rpgrip1l/Lgr5/Hey2/Pou4f3/Pou3f4/Cthrc1/Fat4	11	3.20652	0.0497738
GO:0006497	protein lipidation	0.0153846	101/29312	0.00101833	0.0333176	0.0264957	332175/66220/433931/108672/67657/110417/74770	Zdhhc23/Zdhhc12/Pigg/Zdhhc15/Rabl3/Pigh/Hhatl	7	4.46489	0.0693069
GO:1903052	positive regulation of proteolysis involved in protein catabolic process	0.0175824	131/29312	0.00104021	0.0334539	0.0266041	110616/12398/19229/71999/231600/72293/72330/66725	Atxn3/Cbfa2t3/Ptk2b/Fbxo22/Chfr/Nkd2/Klhl40/Lrrk2	8	3.93417	0.0610687
GO:0019932	second-messenger-mediated signaling	0.0351648	424/29312	0.00107913	0.0336772	0.0267817	18159/11553/19229/19416/19227/54598/12918/103988/13492/11550/319197/66725/16542/211323/21825/243277	Nppc/Adra2c/Ptk2b/Rasd1/Pthlh/Calcrl/Crh/Gck/Drd5/Adra1d/Gpr4/Lrrk2/Kdr/Nrg1/Thbs1/Adgrd1	16	2.43102	0.0377358
GO:0001503	ossification	0.0351648	427/29312	0.00116076	0.0354074	0.0281576	14183/19225/20354/18159/21930/11839/20666/19229/12609/19227/21333/12667/68728/68588/17386/329628	Fgfr2/Ptgs2/Sema4d/Nppc/Tnfaip6/Areg/Sox11/Ptk2b/Cebpd/Pthlh/Tac1/Chrd/Trp53inp2/Cthrc1/Mmp13/Fat4	16	2.41394	0.0374707
GO:0008544	epidermis development	0.032967	389/29312	0.00123575	0.0362283	0.0288105	14183/17133/170644/19225/54200/12367/13603/270893/11479/50523/14160/14056/15442/15214/18998	Fgfr2/Maff/Ubn1/Ptgs2/Sult2b1/Casp3/Opn3/Tmem132e/Acvr1b/Lats2/Lgr5/Ezh2/Hpse/Hey2/Pou4f3	15	2.48414	0.0385604
GO:2000351	regulation of endothelial cell apoptotic process	0.010989	52/29312	0.00125749	0.0362283	0.0288105	16401/18787/76854/16542/21825	Itga4/Serpine1/Gper1/Kdr/Thbs1	5	6.19442	0.0961538
GO:1903317	regulation of protein maturation	0.0131868	77/29312	0.00126692	0.0362283	0.0288105	20677/18787/72293/66725/15442/21825	Sox4/Serpine1/Nkd2/Lrrk2/Hpse/Thbs1	6	5.01989	0.0779221
GO:0032102	negative regulation of response to external stimulus	0.0351648	431/29312	0.00127766	0.0362283	0.0288105	20353/14190/20354/21930/20358/15937/18787/20847/18186/54598/19261/20355/76854/20440/21825/109648	Sema4c/Fgl2/Sema4d/Tnfaip6/Sema6a/Ier3/Serpine1/Stat2/Nrp1/Calcrl/Sirpa/Sema4f/Gper1/St6gal1/Thbs1/Npy	16	2.39154	0.037123
GO:0030838	positive regulation of actin filament polymerization	0.010989	53/29312	0.00137102	0.0370815	0.0294889	19229/207495/26401/14260/104252	Ptk2b/Baiap2l2/Map3k1/Fmn1/Cdc42ep2	5	6.07755	0.0943396
GO:0045787	positive regulation of cell cycle	0.0307692	355/29312	0.00144067	0.0380536	0.030262	18712/14183/18124/15200/11839/74393/76843/16906/19362/14056/83946/68053/20135/18596	Pim1/Fgfr2/Nr4a3/Hbegf/Areg/Map10/Dtl/Lmnb1/Rad51ap1/Ezh2/Phip/Ubxn2b/Rrm2/Pdgfrb	14	2.54059	0.0394366
GO:0009880	embryonic pattern specification	0.0131868	79/29312	0.0014473	0.0380536	0.030262	14183/27412/12667/18186/18553/17285	Fgfr2/Peg12/Chrd/Nrp1/Pcsk6/Meox1	6	4.89281	0.0759494
GO:0048511	rhythmic process	0.0285714	316/29312	0.00144936	0.0380536	0.030262	18030/12064/16601/50501/18159/12854/12916/21930/18667/76843/434233/14056/11865	Nfil3/Bdnf/Klf9/Prok2/Nppc/Cort/Crem/Tnfaip6/Pgr/Dtl/Ppp1ccb/Ezh2/Bmal1	13	2.65027	0.0411392
GO:0030072	peptide hormone secretion	0.0285714	320/29312	0.00162017	0.0386726	0.0307543	20677/56458/381677/19662/19726/12918/103988/72472/12919/76854/238377/17202/11865	Sox4/Foxo1/Vgf/Rbp4/Rfx3/Crh/Gck/Slc16a10/Crhbp/Gper1/Gpr68/Mc4r/Bmal1	13	2.61714	0.040625
GO:0031331	positive regulation of cellular catabolic process	0.0351648	442/29312	0.00165157	0.0387307	0.0308005	98402/56458/12398/19229/71999/67154/231600/12367/213236/103988/72293/68728/72330/66725/16542/15442	Sh3bp4/Foxo1/Cbfa2t3/Ptk2b/Fbxo22/Mtdh/Chfr/Casp3/Dnd1/Gck/Nkd2/Trp53inp2/Klhl40/Lrrk2/Kdr/Hpse	16	2.33202	0.0361991
GO:0008360	regulation of cell shape	0.0175824	141/29312	0.00166549	0.0388327	0.0308816	20354/71409/19229/70573/677884/83946/16542/104252	Sema4d/Fmnl2/Ptk2b/Tbccd1/Pakap/Phip/Kdr/Cdc42ep2	8	3.65515	0.0567376
GO:0010675	regulation of cellular carbohydrate metabolic process	0.0197802	175/29312	0.00172829	0.0393879	0.0313231	20848/16548/56458/15937/12398/56690/19229/103988/76854	Stat3/Khk/Foxo1/Ier3/Cbfa2t3/Mlycd/Ptk2b/Gck/Gper1	9	3.31313	0.0514286
GO:0044060	regulation of endocrine process	0.010989	57/29312	0.00190178	0.0400951	0.0318855	14427/21333/12918/12919/211323	Galr1/Tac1/Crh/Crhbp/Nrg1	5	5.65105	0.0877193
GO:0018108	peptidyl-tyrosine phosphorylation	0.0285714	332/29312	0.00223544	0.0429819	0.0341812	14183/18003/17311/20354/98878/15200/232431/11839/19229/18186/16542/211323/18596	Fgfr2/Nedd9/Kitl/Sema4d/Ehd4/Hbegf/Gprc5a/Areg/Ptk2b/Nrp1/Kdr/Nrg1/Pdgfrb	13	2.52255	0.0391566
GO:0050879	multicellular organismal movement	0.010989	60/29312	0.00238841	0.0440445	0.0350263	15370/26556/18159/217154/20840	Nr4a1/Homer1/Nppc/Stac2/Stac	5	5.3685	0.0833333
GO:0007015	actin filament organization	0.0351648	460/29312	0.00245991	0.044553	0.0354306	18003/19229/268970/21333/18186/19261/20401/677884/56419/384619/207495/76467/26401/14260/104252/71774	Nedd9/Ptk2b/Arhgap28/Tac1/Nrp1/Sirpa/Sh3bp1/Pakap/Diaph3/Kash5/Baiap2l2/Msrb2/Map3k1/Fmn1/Cdc42ep2/Shroom1	16	2.24076	0.0347826
GO:0007215	glutamate receptor signaling pathway	0.010989	61/29312	0.00256905	0.0455137	0.0361947	26556/20605/19229/435145/140723	Homer1/Sstr1/Ptk2b/Shisa8/Cacng5	5	5.28049	0.0819672
GO:0051650	establishment of vesicle localization	0.0285714	338/29312	0.0026085	0.0460117	0.0365906	14183/16401/98878/234740/234915/244585/73293/214459/67774/544696/66725/244653/50518	Fgfr2/Itga4/Ehd4/Tmem231/Cep126/Rpgrip1l/Ccdc103/Fnbp1l/Borcs5/Tbc1d32/Lrrk2/Hydin/a	13	2.47777	0.0384615
GO:0008585	female gonad development	0.0153846	122/29312	0.00300805	0.0495713	0.0394214	17311/18159/381677/21930/18787/18667/16542	Kitl/Nppc/Vgf/Tnfaip6/Serpine1/Pgr/Kdr	7	3.69634	0.057377
